# Supplementary material for: Structural basis of TFIIH activation for nucleotide excision repair
Source: Nat Commun. 2019 Jun 28;10:2885. doi: 10.1038/s41467-019-10745-5 (PMC6599211; doi:10.1038/s41467-019-10745-5)
Supplement: Supplementary file 4 — Supplementary Data 1 [file 41467_2019_10745_MOESM4_ESM.xlsx]

## Sheet: crosslinking-MS_data
Supplementary Data 1: Table of all BS3 crosslinks detected in core TFIIH-XPA-XPG-DNA
Please note:
Protein names in the table correspond to the Uniprot entry name:	Uniprot entry name	Name used in the manscript
	XPA_HUMAN	XPA
	ERCC2_HUMAN	XPD
	ERCC3_HUMAN	XPB
	TF2H1_HUMAN	p62
	TF2H2_HUMAN	p44
	TF2H3_HUMAN	p34
	TF2H4_HUMAN	p52
	TF2H5_HUMAN	TTDA/p8
	ERCC5_HUMAN	XPG
Residue numbering for proteins XPA, XPD, XPB, p62, p44 and XPG includes the 3 N-terminal residues left after the cleavage of the purification tag!
Peptide	Protein 1	Protein 2	Residue1	Residue2	Score
DQHVYVCAVCQNVFCVDCDVFVHDSLHCCPGCIHKIPAPSGV(35)-SDIKGQHTETLLAGSLAK(4):0	TF2H2_HUMAN	TF2H3_HUMAN	391	125	5.34
TMVSLGVKNPLLDLTALEDKPLDEGYGISSVPSASNSK(8)-GSFLWGKPDLDKIR(12):0	TF2H1_HUMAN	ERCC5_HUMAN	266	960	0.03
EWQERMNQKQALQEEFFHNPQAIDIESEDFSSLPPEVK(9)-ILKAR(3):0	ERCC5_HUMAN	ERCC2_HUMAN	175	637	0.47
DGKGIPFTATLASSSVNSAEEHVASTNEGREPTDSVPK(3)-INSSTENSDEGLKVR(13):0	ERCC5_HUMAN	ERCC5_HUMAN	441	436	1.26
DGKGIPFTATLASSSVNSAEEHVASTNEGREPTDSVPK(3)-INSSTENSDEGLKVR(13):0	ERCC5_HUMAN	ERCC5_HUMAN	441	436	1.74
DGKGIPFTATLASSSVNSAEEHVASTNEGREPTDSVPK(3)-INSSTENSDEGLKVR(13):0	ERCC5_HUMAN	ERCC5_HUMAN	441	436	1.43
DGKGIPFTATLASSSVNSAEEHVASTNEGR(3)-INSSTENSDEGLKVR(13):0	ERCC5_HUMAN	ERCC5_HUMAN	441	436	0.92
DQHVYVCAVCQNVFCVDCDVFVHDSLHCCPGCIHKIPAPSGV(35)-SDIKGQHTETLLAGSLAK(4):0	TF2H2_HUMAN	TF2H3_HUMAN	391	125	3.99
DQHVYVCAVCQNVFCVDCDVFVHDSLHCCPGCIHKIPAPSGV(35)-SDIKGQHTETLLAGSLAK(4):0	TF2H2_HUMAN	TF2H3_HUMAN	391	125	2.42
DQHVYVCAVCQNVFCVDCDVFVHDSLHCCPGCIHKIPAPSGV(35)-SDIKGQHTETLLAGSLAK(4):0	TF2H2_HUMAN	TF2H3_HUMAN	391	125	3.99
VITKLAGMEEEDLAFSTKEEQQQLLQK(18)-IAWAPEGKDR(8):0	ERCC3_HUMAN	TF2H1_HUMAN	709	41	0.65
DGKGIPFTATLASSSVNSAEEHVASTNEGREPTDSVPK(3)-INSSTENSDEGLKVR(13):0	ERCC5_HUMAN	ERCC5_HUMAN	441	436	4.07
DGKGIPFTATLASSSVNSAEEHVASTNEGREPTDSVPK(3)-INSSTENSDEGLKVR(13):0	ERCC5_HUMAN	ERCC5_HUMAN	441	436	0.77
DGKGIPFTATLASSSVNSAEEHVASTNEGREPTDSVPK(3)-INSSTENSDEGLKVR(13):0	ERCC5_HUMAN	ERCC5_HUMAN	441	436	1.4
VITKLAGMEEEDLAFSTKEEQQQLLQK(18)-ANKELEEKNR(8):0	ERCC3_HUMAN	TF2H1_HUMAN	709	117	0.65
DQHVYVCAVCQNVFCVDCDVFVHDSLHCCPGCIHKIPAPSGV(35)-SDIKGQHTETLLAGSLAK(4):0	TF2H2_HUMAN	TF2H3_HUMAN	391	125	1.84
DQHVYVCAVCQNVFCVDCDVFVHDSLHCCPGCIHKIPAPSGV(35)-SDIKGQHTETLLAGSLAK(4):0	TF2H2_HUMAN	TF2H3_HUMAN	391	125	6.91
VVSEDTSHYILIKGIQAK(13)-QYEDEGGFLKEVESR(10):0	ERCC5_HUMAN	ERCC5_HUMAN	296	277	5.54
VVSEDTSHYILIKGIQAK(13)-QYEDEGGFLKEVESR(10):0	ERCC5_HUMAN	ERCC5_HUMAN	296	277	6.83
LNVNATDSSSTSNHKQDVGISAAFLADVRPQTDGCNGLR(15)-LNTGSKDLFAECAK(6):0	TF2H1_HUMAN	TF2H1_HUMAN	164	243	3.69
KRHYEDEEDDEEDAPGNDPQEAVPSAAGK(1)-QVDESGTKVDEYGAK(8):0	ERCC3_HUMAN	ERCC3_HUMAN	19	55	3.87
DGKGIPFTATLASSSVNSAEEHVASTNEGREPTDSVPK(3)-CQGNLETLQKTVLR(10):0	ERCC5_HUMAN	ERCC2_HUMAN	441	271	5.06
NSEGEATELITETFTSKSAISK(17)-LVLKHNR(4):0	ERCC3_HUMAN	ERCC3_HUMAN	220	174	5.49
NSEGEATELITETFTSKSAISK(17)-LVLKHNR(4):0	ERCC3_HUMAN	ERCC3_HUMAN	220	174	4.21
YCELPVECKICGLTLVSAPHLAR(9)-KHITSLK(1):0	TF2H2_HUMAN	TF2H2_HUMAN	309	129	7.78
YCELPVECKICGLTLVSAPHLAR(9)-KHITSLK(1):0	TF2H2_HUMAN	TF2H2_HUMAN	309	129	5.95
YCELPVECKICGLTLVSAPHLAR(9)-KHITSLK(1):0	TF2H2_HUMAN	TF2H2_HUMAN	309	129	5.61
YCELPVECKICGLTLVSAPHLAR(9)-KHITSLK(1):0	TF2H2_HUMAN	TF2H2_HUMAN	309	129	2.18
YCELPVECKICGLTLVSAPHLAR(9)-KHITSLK(1):0	TF2H2_HUMAN	TF2H2_HUMAN	309	129	6.82
YCELPVECKICGLTLVSAPHLAR(9)-KHITSLK(1):0	TF2H2_HUMAN	TF2H2_HUMAN	309	129	4.08
NDKIIVFADNVFALKEYAIR(3)-ACQFLIKFHER(7):0	ERCC3_HUMAN	ERCC3_HUMAN	560	552	3.36
KRHYEDEEDDEEDAPGNDPQEAVPSAAGK(1)-SAISKTAESSGGPSTSR(5):0	ERCC3_HUMAN	ERCC3_HUMAN	19	225	7.39
YCELPVECKICGLTLVSAPHLAR(9)-RAEKLTELSGNPR(4):0	TF2H2_HUMAN	TF2H2_HUMAN	309	119	14.49
YCELPVECKICGLTLVSAPHLAR(9)-RAEKLTELSGNPR(4):0	TF2H2_HUMAN	TF2H2_HUMAN	309	119	5.31
YCELPVECKICGLTLVSAPHLAR(9)-RAEKLTELSGNPR(4):0	TF2H2_HUMAN	TF2H2_HUMAN	309	119	9.9
GKVSEGIDFVHHYGR(2)-TVPEIEKVIEELRK(7):0	ERCC2_HUMAN	ERCC2_HUMAN	606	85	7.69
GKVSEGIDFVHHYGR(2)-TVPEIEKVIEELRK(7):0	ERCC2_HUMAN	ERCC2_HUMAN	606	85	6.59
GKVSEGIDFVHHYGR(2)-TVPEIEKVIEELRK(7):0	ERCC2_HUMAN	ERCC2_HUMAN	606	85	9.72
GKVSEGIDFVHHYGR(2)-TVPEIEKVIEELRK(7):0	ERCC2_HUMAN	ERCC2_HUMAN	606	85	10.31
DQHVYVCAVCQNVFCVDCDVFVHDSLHCCPGCIHKIPAPSGV(35)-SDIKGQHTETLLAGSLAK(4):0	TF2H2_HUMAN	TF2H3_HUMAN	391	125	12.65
DQHVYVCAVCQNVFCVDCDVFVHDSLHCCPGCIHKIPAPSGV(35)-SDIKGQHTETLLAGSLAK(4):0	TF2H2_HUMAN	TF2H3_HUMAN	391	125	14.92
DQHVYVCAVCQNVFCVDCDVFVHDSLHCCPGCIHKIPAPSGV(35)-SDIKGQHTETLLAGSLAK(4):0	TF2H2_HUMAN	TF2H3_HUMAN	391	125	6.87
DQHVYVCAVCQNVFCVDCDVFVHDSLHCCPGCIHKIPAPSGV(35)-SDIKGQHTETLLAGSLAK(4):0	TF2H2_HUMAN	TF2H3_HUMAN	391	125	12.68
NPLLDLTALEDKPLDEGYGISSVPSASNSKSIK(30)-ENSNAAIIKR(9):0	TF2H1_HUMAN	TF2H1_HUMAN	296	308	3.44
DQHVYVCAVCQNVFCVDCDVFVHDSLHCCPGCIHKIPAPSGV(35)-SDIKGQHTETLLAGSLAK(4):0	TF2H2_HUMAN	TF2H3_HUMAN	391	125	12.67
DQHVYVCAVCQNVFCVDCDVFVHDSLHCCPGCIHKIPAPSGV(35)-SDIKGQHTETLLAGSLAK(4):0	TF2H2_HUMAN	TF2H3_HUMAN	391	125	11.04
DQHVYVCAVCQNVFCVDCDVFVHDSLHCCPGCIHKIPAPSGV(35)-SDIKGQHTETLLAGSLAK(4):0	TF2H2_HUMAN	TF2H3_HUMAN	391	125	8.81
IIVFADNVFALKEYAIR(12)-TVPEIEKVIEELR(7):0	ERCC3_HUMAN	ERCC2_HUMAN	572	85	4.83
AAPKIIDTGGGFILEEEEEEEQK(4)-AAPKIIDTGGGFILEEEEEEEQK(4):0	XPA_HUMAN	XPA_HUMAN	70	70	7.63
CLVLGNSAVSVEQWKAQFKMWSTIDDSQICR(15)-SGVIVLPCGAGKSLVGVTAACTVRK(12):0	ERCC3_HUMAN	ERCC3_HUMAN	378	349	4.12
YCELPVECKICGLTLVSAPHLAR(9)-KHITSLK(1):0	TF2H2_HUMAN	TF2H2_HUMAN	309	129	6.23
AAPKIIDTGGGFILEEEEEEEQK(4)-AAPKIIDTGGGFILEEEEEEEQK(4):0	XPA_HUMAN	XPA_HUMAN	70	70	3.05
CLVLGNSAVSVEQWKAQFKMWSTIDDSQICR(15)-SGVIVLPCGAGKSLVGVTAACTVRK(12):0	ERCC3_HUMAN	ERCC3_HUMAN	378	349	3.84
LGDFFGDPGNPPEFNPSGSKDGK(20)-SNKLAVIASHIQESR(3):0	TF2H3_HUMAN	TF2H3_HUMAN	97	56	11.68
KAVVVFDEAHNIDNVCIDSMSVNLTR(1)-IADLVSKELAR(7):0	ERCC2_HUMAN	ERCC2_HUMAN	231	226	8.94
KAVVVFDEAHNIDNVCIDSMSVNLTR(1)-IADLVSKELAR(7):0	ERCC2_HUMAN	ERCC2_HUMAN	231	226	9.74
HYEDEEDDEEDAPGNDPQEAVPSAAGKQVDESGTK(27)-VDEYGAKDYR(7):0	ERCC3_HUMAN	ERCC3_HUMAN	47	62	5.61
HYEDEEDDEEDAPGNDPQEAVPSAAGKQVDESGTK(27)-VDEYGAKDYR(7):0	ERCC3_HUMAN	ERCC3_HUMAN	47	62	5.71
HYEDEEDDEEDAPGNDPQEAVPSAAGKQVDESGTK(27)-VDEYGAKDYR(7):0	ERCC3_HUMAN	ERCC3_HUMAN	47	62	3.03
YCELPVECKICGLTLVSAPHLAR(9)-AEKLTELSGNPR(3):0	TF2H2_HUMAN	TF2H2_HUMAN	309	119	15.5
LGDFFGDPGNPPEFNPSGSKDGK(20)-IALLGGGKAWSDDTSQLGPDK(8):0	TF2H3_HUMAN	TF2H4_HUMAN	97	127	11.24
LGDFFGDPGNPPEFNPSGSKDGK(20)-IALLGGGKAWSDDTSQLGPDK(8):0	TF2H3_HUMAN	TF2H4_HUMAN	97	127	6.21
YCELPVECKICGLTLVSAPHLAR(9)-AEKLTELSGNPR(3):0	TF2H2_HUMAN	TF2H2_HUMAN	309	119	13.29
LGDFFGDPGNPPEFNPSGSKDGK(20)-IALLGGGKAWSDDTSQLGPDK(8):0	TF2H3_HUMAN	TF2H4_HUMAN	97	127	11.74
LAGMEEEDLAFSTKEEQQQLLQK(14)-ELGVLVFENSAKR(12):0	ERCC3_HUMAN	TF2H4_HUMAN	709	438	2.42
MNQKQALQEEFFHNPQAIDIESEDFSSLPPEVK(4)-FGKDVDGK(3):0	ERCC5_HUMAN	ERCC2_HUMAN	175	131	6.85
LAGMEEEDLAFSTKEEQQQLLQK(14)-ELGVLVFENSAKR(12):0	ERCC3_HUMAN	TF2H4_HUMAN	709	438	4.97
GKVSEGIDFVHHYGR(2)-TVPEIEKVIEELR(7):0	ERCC2_HUMAN	ERCC2_HUMAN	606	85	11.87
GKVSEGIDFVHHYGR(2)-TVPEIEKVIEELR(7):0	ERCC2_HUMAN	ERCC2_HUMAN	606	85	12.54
DQHVYVCAVCQNVFCVDCDVFVHDSLHCCPGCIHKIPAPSGV(35)-SDIKGQHTETLLAGSLAK(4):0	TF2H2_HUMAN	TF2H3_HUMAN	391	125	3.46
EVPLPAGIYNLDDLKALGR(15)-DVDGKCHSLTASYVR(5):0	ERCC2_HUMAN	ERCC2_HUMAN	184	136	10.88
EVPLPAGIYNLDDLKALGR(15)-DVDGKCHSLTASYVR(5):0	ERCC2_HUMAN	ERCC2_HUMAN	184	136	6.78
EVPLPAGIYNLDDLKALGR(15)-KNLCIHPEVTPLR(1):0	ERCC2_HUMAN	ERCC2_HUMAN	184	116	18.56
EVPLPAGIYNLDDLKALGR(15)-KNLCIHPEVTPLR(1):0	ERCC2_HUMAN	ERCC2_HUMAN	184	116	12.46
EVPLPAGIYNLDDLKALGR(15)-KNLCIHPEVTPLR(1):0	ERCC2_HUMAN	ERCC2_HUMAN	184	116	14.71
EVPLPAGIYNLDDLKALGR(15)-KNLCIHPEVTPLR(1):0	ERCC2_HUMAN	ERCC2_HUMAN	184	116	15.13
EVPLPAGIYNLDDLKALGR(15)-KNLCIHPEVTPLR(1):0	ERCC2_HUMAN	ERCC2_HUMAN	184	116	7.06
EVPLPAGIYNLDDLKALGR(15)-KNLCIHPEVTPLR(1):0	ERCC2_HUMAN	ERCC2_HUMAN	184	116	12.17
MNQKQALQEEFFHNPQAIDIESEDFSSLPPEVK(4)-CQGNLETLQKTVLR(10):0	ERCC5_HUMAN	ERCC2_HUMAN	175	271	6.03
LLNFYEKQEGEKLPFLGLALSSR(7)-SNAMK(1):0	ERCC2_HUMAN	ERCC2_HUMAN	99	1	2.88
KRHYEDEEDDEEDAPGNDPQEAVPSAAGK(1)-DVPSLDKYAEER(7):0	ERCC3_HUMAN	TF2H4_HUMAN	19	150	5.21
YSILHANVVVYSYHYLLDPKIADLVSK(20)-FGKDVDGK(3):0	ERCC2_HUMAN	ERCC2_HUMAN	219	131	5.35
YSILHANVVVYSYHYLLDPKIADLVSK(20)-FGKDVDGK(3):0	ERCC2_HUMAN	ERCC2_HUMAN	219	131	5.28
YSILHANVVVYSYHYLLDPKIADLVSK(20)-FGKDVDGK(3):0	ERCC2_HUMAN	ERCC2_HUMAN	219	131	6.84
YSILHANVVVYSYHYLLDPKIADLVSK(20)-FGKDVDGK(3):0	ERCC2_HUMAN	ERCC2_HUMAN	219	131	5.25
YSILHANVVVYSYHYLLDPKIADLVSK(20)-FGKDVDGK(3):0	ERCC2_HUMAN	ERCC2_HUMAN	219	131	6.14
YSILHANVVVYSYHYLLDPKIADLVSK(20)-FGKDVDGK(3):0	ERCC2_HUMAN	ERCC2_HUMAN	219	131	7.15
YSILHANVVVYSYHYLLDPKIADLVSK(20)-FGKDVDGK(3):0	ERCC2_HUMAN	ERCC2_HUMAN	219	131	7.15
NYLNQHIEHVQKEMNQQHSGHIR(12)-RQYEDEGGFLKEVESR(11):0	ERCC5_HUMAN	ERCC5_HUMAN	255	277	4.61
KRHYEDEEDDEEDAPGNDPQEAVPSAAGK(1)-VDEYGAKDYR(7):0	ERCC3_HUMAN	ERCC3_HUMAN	19	62	3.51
LGDFFGDPGNPPEFNPSGSKDGKYELLTSANEVIVEEIK(20)-SNKLAVIASHIQESR(3):0	TF2H3_HUMAN	TF2H3_HUMAN	97	56	18.14
LGDFFGDPGNPPEFNPSGSKDGKYELLTSANEVIVEEIK(20)-SNKLAVIASHIQESR(3):0	TF2H3_HUMAN	TF2H3_HUMAN	97	56	9.04
KRHYEDEEDDEEDAPGNDPQEAVPSAAGK(1)-QVDESGTKVDEYGAK(8):0	ERCC3_HUMAN	ERCC3_HUMAN	19	55	8.21
IIVFADNVFALKEYAIR(12)-LNKPYIYGPTSQGER(3):0	ERCC3_HUMAN	ERCC3_HUMAN	572	580	5.41
TPTIANPILHFSCMDASLAIKPVFER(21)-IADLVSKELAR(7):0	ERCC2_HUMAN	ERCC2_HUMAN	448	226	5.19
KRHYEDEEDDEEDAPGNDPQEAVPSAAGK(1)-QVDESGTKVDEYGAK(8):0	ERCC3_HUMAN	ERCC3_HUMAN	19	55	7
EDQLGLSLLSLEQLESEETLKR(21)-LLNFYEKQEGEK(7):0	ERCC2_HUMAN	ERCC2_HUMAN	754	99	3.37
LGDFFGDPGNPPEFNPSGSKDGKYELLTSANEVIVEEIK(20)-IALLGGGKAWSDDTSQLGPDK(8):0	TF2H3_HUMAN	TF2H4_HUMAN	97	127	16.25
LGDFFGDPGNPPEFNPSGSKDGKYELLTSANEVIVEEIK(20)-IALLGGGKAWSDDTSQLGPDK(8):0	TF2H3_HUMAN	TF2H4_HUMAN	97	127	22.96
KRHYEDEEDDEEDAPGNDPQEAVPSAAGK(1)-QVDESGTKVDEYGAK(8):0	ERCC3_HUMAN	ERCC3_HUMAN	19	55	9.27
KRHYEDEEDDEEDAPGNDPQEAVPSAAGK(1)-QVDESGTKVDEYGAK(8):0	ERCC3_HUMAN	ERCC3_HUMAN	19	55	10.72
EEQQQLLQKVLAATDLDAEEEVVAGEFGSR(9)-IKSQR(2):0	ERCC3_HUMAN	ERCC5_HUMAN	718	1014	2.27
EDQLGLSLLSLEQLESEETLKR(21)-TVPEIEKVIEELRK(7):0	ERCC2_HUMAN	ERCC2_HUMAN	754	85	5.44
EDQLGLSLLSLEQLESEETLKR(21)-TVPEIEKVIEELRK(7):0	ERCC2_HUMAN	ERCC2_HUMAN	754	85	3.6
DNSERDDVDGEPQEAEKDAEDSLHEWQDINLEELETLESNLLAQQNSLK(17)-AQKQQQER(3):0	ERCC5_HUMAN	ERCC5_HUMAN	722	757	3.73
GKVSEGIDFVHHYGR(2)-GKVSEGIDFVHHYGR(2):0	ERCC2_HUMAN	ERCC2_HUMAN	606	606	12.78
TDESLFPVLKQLDAQQTQLR(10)-LCKLLFFR(3):0	ERCC5_HUMAN	ERCC5_HUMAN	985	67	8.45
TDESLFPVLKQLDAQQTQLR(10)-LCKLLFFR(3):0	ERCC5_HUMAN	ERCC5_HUMAN	985	67	5.41
KRHYEDEEDDEEDAPGNDPQEAVPSAAGK(1)-QVDESGTKVDEYGAK(8):0	ERCC3_HUMAN	ERCC3_HUMAN	19	55	5.66
EEQQQLLQKVLAATDLDAEEEVVAGEFGSR(9)-VKELR(2):0	ERCC3_HUMAN	XPA_HUMAN	718	227	3.04
DNSERDDVDGEPQEAEKDAEDSLHEWQDINLEELETLESNLLAQQNSLK(17)-AQKQQQER(3):0	ERCC5_HUMAN	ERCC5_HUMAN	722	757	5.07
GKVSEGIDFVHHYGR(2)-GKVSEGIDFVHHYGR(2):0	ERCC2_HUMAN	ERCC2_HUMAN	606	606	8.02
TLQLTPGFPNPAVAEAYLKPVVDDSK(19)-IRPIFVFDGDAPLLKK(15):0	ERCC5_HUMAN	ERCC5_HUMAN	941	87	10.04
EDQLGLSLLSLEQLESEETLKR(21)-TVPEIEKVIEELRK(7):0	ERCC2_HUMAN	ERCC2_HUMAN	754	85	8.75
EDQLGLSLLSLEQLESEETLKR(21)-TVPEIEKVIEELRK(7):0	ERCC2_HUMAN	ERCC2_HUMAN	754	85	11.93
DLMTKSDIKGQHTETLLAGSLAK(9)-SDIKGQHTETLLAGSLAK(4):0	TF2H3_HUMAN	TF2H3_HUMAN	125	125	2.77
TLQLTPGFPNPAVAEAYLKPVVDDSK(19)-GSFLWGKPDLDK(7):0	ERCC5_HUMAN	ERCC5_HUMAN	941	955	5.15
TLQLTPGFPNPAVAEAYLKPVVDDSK(19)-GSFLWGKPDLDK(7):0	ERCC5_HUMAN	ERCC5_HUMAN	941	955	2.83
ILAVDISIWLNQALKGVR(15)-KDLASSDSR(1):0	ERCC5_HUMAN	ERCC5_HUMAN	43	98	11.82
ILAVDISIWLNQALKGVR(15)-KDLASSDSR(1):0	ERCC5_HUMAN	ERCC5_HUMAN	43	98	12.16
ILAVDISIWLNQALKGVR(15)-KDLASSDSR(1):0	ERCC5_HUMAN	ERCC5_HUMAN	43	98	8.49
TLQLTPGFPNPAVAEAYLKPVVDDSK(19)-GSFLWGKPDLDK(7):0	ERCC5_HUMAN	ERCC5_HUMAN	941	955	4.16
LLNFYEKQEGEKLPFLGLALSSR(7)-EDQLGLSLLSLEQLESEETLKR(21):0	ERCC2_HUMAN	ERCC2_HUMAN	99	754	7.87
LLNFYEKQEGEKLPFLGLALSSR(7)-EDQLGLSLLSLEQLESEETLKR(21):0	ERCC2_HUMAN	ERCC2_HUMAN	99	754	11.74
EVLIIFSSLTTCDPSNIYDLIKTLK(22)-AAKIR(3):0	TF2H2_HUMAN	TF2H2_HUMAN	190	196	3.49
EVLIIFSSLTTCDPSNIYDLIKTLK(22)-AAKIR(3):0	TF2H2_HUMAN	TF2H2_HUMAN	190	196	2.32
EDQLGLSLLSLEQLESEETLKR(21)-EVPLPAGIYNLDDLKALGR(15):0	ERCC2_HUMAN	ERCC2_HUMAN	754	184	4.64
EDQLGLSLLSLEQLESEETLKR(21)-EVPLPAGIYNLDDLKALGR(15):0	ERCC2_HUMAN	ERCC2_HUMAN	754	184	5.99
EDQLGLSLLSLEQLESEETLKR(21)-TVPEIEKVIEELR(7):0	ERCC2_HUMAN	ERCC2_HUMAN	754	85	8.06
ILAVDISIWLNQALKGVR(15)-IRPIFVFDGDAPLLKK(15):0	ERCC5_HUMAN	ERCC5_HUMAN	43	87	17.67
ILAVDISIWLNQALKGVR(15)-IRPIFVFDGDAPLLKK(15):0	ERCC5_HUMAN	ERCC5_HUMAN	43	87	3.53
EEQQQLLQKVLAATDLDAEEEVVAGEFGSR(9)-IIVFADNVFALKEYAIR(12):0	ERCC3_HUMAN	ERCC3_HUMAN	718	572	8.04
EEQQQLLQKVLAATDLDAEEEVVAGEFGSR(9)-IIVFADNVFALKEYAIR(12):0	ERCC3_HUMAN	ERCC3_HUMAN	718	572	8.19
EEQQQLLQKVLAATDLDAEEEVVAGEFGSR(9)-IIVFADNVFALKEYAIR(12):0	ERCC3_HUMAN	ERCC3_HUMAN	718	572	10.36
EEQQQLLQKVLAATDLDAEEEVVAGEFGSR(9)-IIVFADNVFALKEYAIR(12):0	ERCC3_HUMAN	ERCC3_HUMAN	718	572	6.54
EEQQQLLQKVLAATDLDAEEEVVAGEFGSR(9)-IIVFADNVFALKEYAIR(12):0	ERCC3_HUMAN	ERCC3_HUMAN	718	572	6.35
EEQQQLLQKVLAATDLDAEEEVVAGEFGSR(9)-IIVFADNVFALKEYAIR(12):0	ERCC3_HUMAN	ERCC3_HUMAN	718	572	6.72
EEQQQLLQKVLAATDLDAEEEVVAGEFGSR(9)-IIVFADNVFALKEYAIR(12):0	ERCC3_HUMAN	ERCC3_HUMAN	718	572	5.87
KTCTMCGHELTYEK(1)-ELGVLVFENSAKR(12):0	XPA_HUMAN	TF2H4_HUMAN	262	438	5.47
KTCTMCGHELTYEK(1)-ELGVLVFENSAKR(12):0	XPA_HUMAN	TF2H4_HUMAN	262	438	6.84
KTCTMCGHELTYEK(1)-ELGVLVFENSAKR(12):0	XPA_HUMAN	TF2H4_HUMAN	262	438	7.66
ETIVHQHEYGPEENLEDDMYRKTCTMCGHELTYEK(22)-ELGVLVFENSAKR(12):0	XPA_HUMAN	TF2H4_HUMAN	262	438	5.82
ETIVHQHEYGPEENLEDDMYRKTCTMCGHELTYEK(22)-ELGVLVFENSAKR(12):0	XPA_HUMAN	TF2H4_HUMAN	262	438	4.43
SNAMAAADGALPEAAALEQPAELPASVR(1)-KTCTMCGHELTYEK(1):0	XPA_HUMAN	XPA_HUMAN	1	262	3.51
KQEAQNEQTSEPSNMDGNSGDADCFQPAVKR(30)-AKLQESIEYEDLGK(2):0	TF2H1_HUMAN	TF2H1_HUMAN	353	356	25.34
KQEAQNEQTSEPSNMDGNSGDADCFQPAVKR(30)-AKLQESIEYEDLGK(2):0	TF2H1_HUMAN	TF2H1_HUMAN	353	356	8.48
KQEAQNEQTSEPSNMDGNSGDADCFQPAVKR(30)-AKLQESIEYEDLGK(2):0	TF2H1_HUMAN	TF2H1_HUMAN	353	356	16.33
ALDDDEDVKVCAGDDVQTGGPGAEEMR(9)-TLSAIKR(6):0	ERCC5_HUMAN	ERCC5_HUMAN	405	395	4.98
KQEAQNEQTSEPSNMDGNSGDADCFQPAVKR(30)-AKLQESIEYEDLGK(2):0	TF2H1_HUMAN	TF2H1_HUMAN	353	356	11.33
KRHYEDEEDDEEDAPGNDPQEAVPSAAGK(1)-AWSDDTSQLGPDKHAR(13):0	ERCC3_HUMAN	TF2H4_HUMAN	19	140	4.73
GKVSEGIDFVHHYGR(2)-KNLCIHPEVTPLR(1):0	ERCC2_HUMAN	ERCC2_HUMAN	606	116	21.68
GKVSEGIDFVHHYGR(2)-KNLCIHPEVTPLR(1):0	ERCC2_HUMAN	ERCC2_HUMAN	606	116	27.95
GKVSEGIDFVHHYGR(2)-KNLCIHPEVTPLR(1):0	ERCC2_HUMAN	ERCC2_HUMAN	606	116	2.25
GKVSEGIDFVHHYGR(2)-KNLCIHPEVTPLR(1):0	ERCC2_HUMAN	ERCC2_HUMAN	606	116	22.64
ENDLYVLPPLQEEEKHSSEEEDEKEWQER(15)-FGKDVDGK(3):0	ERCC5_HUMAN	ERCC2_HUMAN	157	131	4.54
DGKGIPFTATLASSSVNSAEEHVASTNEGREPTDSVPK(3)-INSSTENSDEGLKVR(13):0	ERCC5_HUMAN	ERCC5_HUMAN	441	436	5.12
DGKGIPFTATLASSSVNSAEEHVASTNEGREPTDSVPK(3)-INSSTENSDEGLKVR(13):0	ERCC5_HUMAN	ERCC5_HUMAN	441	436	4.57
ENDLYVLPPLQEEEKHSSEEEDEKEWQER(15)-QAIKTAFR(4):0	ERCC5_HUMAN	ERCC5_HUMAN	157	123	3.34
SDIKGQHTETLLAGSLAK(4)-AKLQESIEYEDLGK(2):0	TF2H3_HUMAN	TF2H1_HUMAN	125	356	9.27
DGKGIPFTATLASSSVNSAEEHVASTNEGREPTDSVPK(3)-INSSTENSDEGLKVR(13):0	ERCC5_HUMAN	ERCC5_HUMAN	441	436	10.09
DGKGIPFTATLASSSVNSAEEHVASTNEGREPTDSVPK(3)-INSSTENSDEGLKVR(13):0	ERCC5_HUMAN	ERCC5_HUMAN	441	436	12.18
DGKGIPFTATLASSSVNSAEEHVASTNEGREPTDSVPK(3)-INSSTENSDEGLKVR(13):0	ERCC5_HUMAN	ERCC5_HUMAN	441	436	17.12
DGKGIPFTATLASSSVNSAEEHVASTNEGREPTDSVPK(3)-INSSTENSDEGLKVR(13):0	ERCC5_HUMAN	ERCC5_HUMAN	441	436	5.82
DGKGIPFTATLASSSVNSAEEHVASTNEGREPTDSVPK(3)-INSSTENSDEGLKVR(13):0	ERCC5_HUMAN	ERCC5_HUMAN	441	436	3.74
DGKGIPFTATLASSSVNSAEEHVASTNEGREPTDSVPK(3)-INSSTENSDEGLKVR(13):0	ERCC5_HUMAN	ERCC5_HUMAN	441	436	7.95
DGKGIPFTATLASSSVNSAEEHVASTNEGREPTDSVPK(3)-INSSTENSDEGLKVR(13):0	ERCC5_HUMAN	ERCC5_HUMAN	441	436	2.1
DGKGIPFTATLASSSVNSAEEHVASTNEGREPTDSVPK(3)-INSSTENSDEGLKVR(13):0	ERCC5_HUMAN	ERCC5_HUMAN	441	436	15.59
DGKGIPFTATLASSSVNSAEEHVASTNEGREPTDSVPK(3)-INSSTENSDEGLKVR(13):0	ERCC5_HUMAN	ERCC5_HUMAN	441	436	7.34
DGKGIPFTATLASSSVNSAEEHVASTNEGREPTDSVPK(3)-TLSAIKR(6):0	ERCC5_HUMAN	ERCC5_HUMAN	441	395	5.25
DGKGIPFTATLASSSVNSAEEHVASTNEGREPTDSVPK(3)-TLSAIKR(6):0	ERCC5_HUMAN	ERCC5_HUMAN	441	395	8.16
DGKGIPFTATLASSSVNSAEEHVASTNEGREPTDSVPK(3)-TLSAIKR(6):0	ERCC5_HUMAN	ERCC5_HUMAN	441	395	1.87
ENDLYVLPPLQEEEKHSSEEEDEKEWQER(15)-SKRDEALPSLTQVR(2):0	ERCC5_HUMAN	ERCC5_HUMAN	157	129	3.17
DGKGIPFTATLASSSVNSAEEHVASTNEGREPTDSVPK(3)-TLSAIKR(6):0	ERCC5_HUMAN	ERCC5_HUMAN	441	395	7.33
DGKGIPFTATLASSSVNSAEEHVASTNEGREPTDSVPK(3)-INSSTENSDEGLKVR(13):0	ERCC5_HUMAN	ERCC5_HUMAN	441	436	5.64
DGKGIPFTATLASSSVNSAEEHVASTNEGREPTDSVPK(3)-INSSTENSDEGLKVR(13):0	ERCC5_HUMAN	ERCC5_HUMAN	441	436	6.73
ENDLYVLPPLQEEEKHSSEEEDEKEWQER(24)-SKRDEALPSLTQVR(2):0	ERCC5_HUMAN	ERCC5_HUMAN	166	129	6.57
LNKPYIYGPTSQGER(3)-ACQFLIKFHER(7):0	ERCC3_HUMAN	ERCC3_HUMAN	580	552	11.85
DGKGIPFTATLASSSVNSAEEHVASTNEGREPTDSVPK(3)-INSSTENSDEGLKVR(13):0	ERCC5_HUMAN	ERCC5_HUMAN	441	436	3.93
DGKGIPFTATLASSSVNSAEEHVASTNEGREPTDSVPK(3)-INSSTENSDEGLKVR(13):0	ERCC5_HUMAN	ERCC5_HUMAN	441	436	7.89
DGKGIPFTATLASSSVNSAEEHVASTNEGREPTDSVPK(3)-INSSTENSDEGLKVR(13):0	ERCC5_HUMAN	ERCC5_HUMAN	441	436	7.25
DGKGIPFTATLASSSVNSAEEHVASTNEGR(3)-INSSTENSDEGLKVR(13):0	ERCC5_HUMAN	ERCC5_HUMAN	441	436	9.97
DGKGIPFTATLASSSVNSAEEHVASTNEGR(3)-INSSTENSDEGLKVR(13):0	ERCC5_HUMAN	ERCC5_HUMAN	441	436	11.92
DGKGIPFTATLASSSVNSAEEHVASTNEGR(3)-INSSTENSDEGLKVR(13):0	ERCC5_HUMAN	ERCC5_HUMAN	441	436	10.2
DGKGIPFTATLASSSVNSAEEHVASTNEGR(3)-INSSTENSDEGLKVR(13):0	ERCC5_HUMAN	ERCC5_HUMAN	441	436	7.63
ENDLYVLPPLQEEEKHSSEEEDEKEWQER(15)-CQGNLETLQKTVLR(10):0	ERCC5_HUMAN	ERCC2_HUMAN	157	271	7.31
HYEDEEDDEEDAPGNDPQEAVPSAAGKQVDESGTK(27)-SAISKTAESSGGPSTSR(5):0	ERCC3_HUMAN	ERCC3_HUMAN	47	225	7.47
NDSVNPDINIDLKPTAVLRPYQEK(13)-SLRKMFGNGR(4):0	ERCC3_HUMAN	ERCC3_HUMAN	314	329	6.24
NDSVNPDINIDLKPTAVLRPYQEK(13)-SLRKMFGNGR(4):0	ERCC3_HUMAN	ERCC3_HUMAN	314	329	6.85
YCELPVECKICGLTLVSAPHLAR(9)-KHITSLKK(1):0	TF2H2_HUMAN	TF2H2_HUMAN	309	129	7.33
YCELPVECKICGLTLVSAPHLAR(9)-KHITSLKK(1):0	TF2H2_HUMAN	TF2H2_HUMAN	309	129	6.13
YCELPVECKICGLTLVSAPHLAR(9)-KHITSLKK(1):0	TF2H2_HUMAN	TF2H2_HUMAN	309	129	9.06
DGKGIPFTATLASSSVNSAEEHVASTNEGREPTDSVPK(3)-KDRLPLESAVVR(1):0	ERCC5_HUMAN	ERCC5_HUMAN	441	501	8.76
YCELPVECKICGLTLVSAPHLAR(9)-KHITSLKK(1):0	TF2H2_HUMAN	TF2H2_HUMAN	309	129	9.07
LNVNATDSSSTSNHKQDVGISAAFLADVRPQTDGCNGLR(15)-IAWAPEGKDR(8):0	TF2H1_HUMAN	TF2H1_HUMAN	164	41	3.44
KRHYEDEEDDEEDAPGNDPQEAVPSAAGK(1)-EDDKIVDLNFLIGPK(4):0	ERCC3_HUMAN	ERCC3_HUMAN	19	479	8.62
VVSEDTSHYILIKGIQAK(13)-QYEDEGGFLKEVESR(10):0	ERCC5_HUMAN	ERCC5_HUMAN	296	277	4.71
IRPIFVFDGDAPLLKK(15)-KDLASSDSR(1):0	ERCC5_HUMAN	ERCC5_HUMAN	87	98	13.94
NSEGEATELITETFTSKSAISK(17)-LVLKHNR(4):0	ERCC3_HUMAN	ERCC3_HUMAN	220	174	2.67
YCELPVECKICGLTLVSAPHLAR(9)-KHITSLK(1):0	TF2H2_HUMAN	TF2H2_HUMAN	309	129	8.39
ENDLYVLPPLQEEEKHSSEEEDEKEWQER(15)-LLEYVKWR(6):0	ERCC5_HUMAN	ERCC2_HUMAN	157	344	1.94
YCELPVECKICGLTLVSAPHLAR(9)-KHITSLK(1):0	TF2H2_HUMAN	TF2H2_HUMAN	309	129	6.44
YCELPVECKICGLTLVSAPHLAR(9)-KHITSLK(1):0	TF2H2_HUMAN	TF2H2_HUMAN	309	129	5.88
YCELPVECKICGLTLVSAPHLAR(9)-KHITSLK(1):0	TF2H2_HUMAN	TF2H2_HUMAN	309	129	2.91
YCELPVECKICGLTLVSAPHLAR(9)-KHITSLK(1):0	TF2H2_HUMAN	TF2H2_HUMAN	309	129	6.3
YCELPVECKICGLTLVSAPHLAR(9)-KHITSLK(1):0	TF2H2_HUMAN	TF2H2_HUMAN	309	129	5.5
HYEDEEDDEEDAPGNDPQEAVPSAAGKQVDESGTK(27)-HVHPLFKR(7):0	ERCC3_HUMAN	ERCC3_HUMAN	47	781	1.39
HYEDEEDDEEDAPGNDPQEAVPSAAGKQVDESGTK(27)-HVHPLFKR(7):0	ERCC3_HUMAN	ERCC3_HUMAN	47	781	1.94
HYEDEEDDEEDAPGNDPQEAVPSAAGKQVDESGTKVDEYGAK(27)-EDDKIVDLNFLIGPK(4):0	ERCC3_HUMAN	ERCC3_HUMAN	47	479	7.09
HYEDEEDDEEDAPGNDPQEAVPSAAGKQVDESGTK(27)-KNLCIHPEVTPLRFGK(1):0	ERCC3_HUMAN	ERCC2_HUMAN	47	116	0.95
DQHVYVCAVCQNVFCVDCDVFVHDSLHCCPGCIHKIPAPSGV(35)-SDIKGQHTETLLAGSLAK(4):0	TF2H2_HUMAN	TF2H3_HUMAN	391	125	2.84
YCELPVECKICGLTLVSAPHLAR(9)-RAEKLTELSGNPR(4):0	TF2H2_HUMAN	TF2H2_HUMAN	309	119	5.63
YCELPVECKICGLTLVSAPHLAR(9)-RAEKLTELSGNPR(4):0	TF2H2_HUMAN	TF2H2_HUMAN	309	119	10.59
YCELPVECKICGLTLVSAPHLAR(9)-RAEKLTELSGNPR(4):0	TF2H2_HUMAN	TF2H2_HUMAN	309	119	13.38
GKVSEGIDFVHHYGR(2)-TVPEIEKVIEELRK(7):0	ERCC2_HUMAN	ERCC2_HUMAN	606	85	7.84
HYEDEEDDEEDAPGNDPQEAVPSAAGKQVDESGTK(27)-VDEYGAKDYR(7):0	ERCC3_HUMAN	ERCC3_HUMAN	47	62	2.13
GKVSEGIDFVHHYGR(2)-TVPEIEKVIEELRK(7):0	ERCC2_HUMAN	ERCC2_HUMAN	606	85	10.64
HYEDEEDDEEDAPGNDPQEAVPSAAGKQVDESGTK(27)-VDEYGAKDYR(7):0	ERCC3_HUMAN	ERCC3_HUMAN	47	62	5.77
GKVSEGIDFVHHYGR(2)-TVPEIEKVIEELRK(7):0	ERCC2_HUMAN	ERCC2_HUMAN	606	85	7.42
GKVSEGIDFVHHYGR(2)-TVPEIEKVIEELRK(7):0	ERCC2_HUMAN	ERCC2_HUMAN	606	85	6.39
DQHVYVCAVCQNVFCVDCDVFVHDSLHCCPGCIHKIPAPSGV(35)-SDIKGQHTETLLAGSLAK(4):0	TF2H2_HUMAN	TF2H3_HUMAN	391	125	2.48
HYEDEEDDEEDAPGNDPQEAVPSAAGKQVDESGTK(27)-VDEYGAKDYR(7):0	ERCC3_HUMAN	ERCC3_HUMAN	47	62	4.86
NYLNQHIEHVQKEMNQQHSGHIR(12)-RQYEDEGGFLKEVESR(11):0	ERCC5_HUMAN	ERCC5_HUMAN	255	277	0.55
DQHVYVCAVCQNVFCVDCDVFVHDSLHCCPGCIHKIPAPSGV(35)-SDIKGQHTETLLAGSLAK(4):0	TF2H2_HUMAN	TF2H3_HUMAN	391	125	14.29
DQHVYVCAVCQNVFCVDCDVFVHDSLHCCPGCIHKIPAPSGV(35)-SDIKGQHTETLLAGSLAK(4):0	TF2H2_HUMAN	TF2H3_HUMAN	391	125	14.58
DQHVYVCAVCQNVFCVDCDVFVHDSLHCCPGCIHKIPAPSGV(35)-SDIKGQHTETLLAGSLAK(4):0	TF2H2_HUMAN	TF2H3_HUMAN	391	125	6.29
DQHVYVCAVCQNVFCVDCDVFVHDSLHCCPGCIHKIPAPSGV(35)-SDIKGQHTETLLAGSLAK(4):0	TF2H2_HUMAN	TF2H3_HUMAN	391	125	6.42
TVPEIEKVIEELRK(7)-KNLCIHPEVTPLR(1):0	ERCC2_HUMAN	ERCC2_HUMAN	85	116	6.39
DQHVYVCAVCQNVFCVDCDVFVHDSLHCCPGCIHKIPAPSGV(35)-SDIKGQHTETLLAGSLAK(4):0	TF2H2_HUMAN	TF2H3_HUMAN	391	125	1.1
IIVFADNVFALKEYAIR(12)-TVPEIEKVIEELR(7):0	ERCC3_HUMAN	ERCC2_HUMAN	572	85	2.25
NDKIIVFADNVFALKEYAIR(15)-LNKPYIYGPTSQGER(3):0	ERCC3_HUMAN	ERCC3_HUMAN	572	580	1.16
DQHVYVCAVCQNVFCVDCDVFVHDSLHCCPGCIHKIPAPSGV(35)-SDIKGQHTETLLAGSLAK(4):0	TF2H2_HUMAN	TF2H3_HUMAN	391	125	2.61
CLVLGNSAVSVEQWKAQFKMWSTIDDSQICR(15)-SGVIVLPCGAGKSLVGVTAACTVRK(12):0	ERCC3_HUMAN	ERCC3_HUMAN	378	349	4.34
AAPKIIDTGGGFILEEEEEEEQK(4)-AAPKIIDTGGGFILEEEEEEEQK(4):0	XPA_HUMAN	XPA_HUMAN	70	70	8.61
NDKIIVFADNVFALKEYAIR(3)-LNKPYIYGPTSQGER(3):0	ERCC3_HUMAN	ERCC3_HUMAN	560	580	0.52
YCELPVECKICGLTLVSAPHLAR(9)-KHITSLK(1):0	TF2H2_HUMAN	TF2H2_HUMAN	309	129	6.93
CLVLGNSAVSVEQWKAQFKMWSTIDDSQICR(15)-SGVIVLPCGAGKSLVGVTAACTVRK(12):0	ERCC3_HUMAN	ERCC3_HUMAN	378	349	1.52
LGDFFGDPGNPPEFNPSGSKDGK(20)-SNKLAVIASHIQESR(3):0	TF2H3_HUMAN	TF2H3_HUMAN	97	56	14.63
KAVVVFDEAHNIDNVCIDSMSVNLTR(1)-IADLVSKELAR(7):0	ERCC2_HUMAN	ERCC2_HUMAN	231	226	7.31
EVPLPAGIYNLDDLKALGRR(15)-KNLCIHPEVTPLR(1):0	ERCC2_HUMAN	ERCC2_HUMAN	184	116	0.56
EVPLPAGIYNLDDLKALGRR(15)-KNLCIHPEVTPLR(1):0	ERCC2_HUMAN	ERCC2_HUMAN	184	116	2.9
LQMPLKDDHTSRPLWVAPDGHIFLEAFSPVYK(6)-KLSK(1):0	ERCC3_HUMAN	ERCC3_HUMAN	71	145	0.83
YCELPVECKICGLTLVSAPHLAR(9)-AEKLTELSGNPR(3):0	TF2H2_HUMAN	TF2H2_HUMAN	309	119	14.57
YCELPVECKICGLTLVSAPHLAR(9)-AEKLTELSGNPR(3):0	TF2H2_HUMAN	TF2H2_HUMAN	309	119	14.18
LGDFFGDPGNPPEFNPSGSKDGK(20)-IALLGGGKAWSDDTSQLGPDK(8):0	TF2H3_HUMAN	TF2H4_HUMAN	97	127	13.11
YCELPVECKICGLTLVSAPHLAR(9)-AEKLTELSGNPR(3):0	TF2H2_HUMAN	TF2H2_HUMAN	309	119	17.65
LGDFFGDPGNPPEFNPSGSKDGK(20)-IALLGGGKAWSDDTSQLGPDK(8):0	TF2H3_HUMAN	TF2H4_HUMAN	97	127	19.48
LGDFFGDPGNPPEFNPSGSKDGK(20)-IALLGGGKAWSDDTSQLGPDK(8):0	TF2H3_HUMAN	TF2H4_HUMAN	97	127	11.57
LAGMEEEDLAFSTKEEQQQLLQK(14)-ELGVLVFENSAKR(12):0	ERCC3_HUMAN	TF2H4_HUMAN	709	438	4.43
LAGMEEEDLAFSTKEEQQQLLQK(14)-ELGVLVFENSAKR(12):0	ERCC3_HUMAN	TF2H4_HUMAN	709	438	3.83
KRHYEDEEDDEEDAPGNDPQEAVPSAAGK(1)-QVDESGTKVDEYGAK(8):0	ERCC3_HUMAN	ERCC3_HUMAN	19	55	7.95
HYEDEEDDEEDAPGNDPQEAVPSAAGKQVDESGTKVDEYGAK(35)-TGVPDGIMQFIKLCTVSYGK(12):0	ERCC3_HUMAN	ERCC3_HUMAN	55	160	2.4
KRHYEDEEDDEEDAPGNDPQEAVPSAAGK(1)-QVDESGTKVDEYGAK(8):0	ERCC3_HUMAN	ERCC3_HUMAN	19	55	6.66
KRHYEDEEDDEEDAPGNDPQEAVPSAAGK(1)-VDEYGAKDYR(7):0	ERCC3_HUMAN	ERCC3_HUMAN	19	62	2.98
HYEDEEDDEEDAPGNDPQEAVPSAAGKQVDESGTKVDEYGAK(27)-HVHPLFKR(7):0	ERCC3_HUMAN	ERCC3_HUMAN	47	781	0.62
EVPLPAGIYNLDDLKALGR(15)-DVDGKCHSLTASYVR(5):0	ERCC2_HUMAN	ERCC2_HUMAN	184	136	10.28
EVPLPAGIYNLDDLKALGR(15)-DVDGKCHSLTASYVR(5):0	ERCC2_HUMAN	ERCC2_HUMAN	184	136	4.67
ENSNAAIIKRFNHHSAMVLAAGLR(9)-TLDAKGHGVLEMPSGTGK(5):0	TF2H1_HUMAN	ERCC2_HUMAN	308	38	0.82
KRHYEDEEDDEEDAPGNDPQEAVPSAAGK(1)-QVDESGTKVDEYGAK(8):0	ERCC3_HUMAN	ERCC3_HUMAN	19	55	10.6
KRHYEDEEDDEEDAPGNDPQEAVPSAAGK(1)-QVDESGTKVDEYGAK(8):0	ERCC3_HUMAN	ERCC3_HUMAN	19	55	7.69
KRHYEDEEDDEEDAPGNDPQEAVPSAAGK(1)-DVPSLDKYAEER(7):0	ERCC3_HUMAN	TF2H4_HUMAN	19	150	5.93
EVPLPAGIYNLDDLKALGR(15)-KNLCIHPEVTPLR(1):0	ERCC2_HUMAN	ERCC2_HUMAN	184	116	15.78
EVPLPAGIYNLDDLKALGR(15)-KNLCIHPEVTPLR(1):0	ERCC2_HUMAN	ERCC2_HUMAN	184	116	5
EVPLPAGIYNLDDLKALGR(15)-KNLCIHPEVTPLR(1):0	ERCC2_HUMAN	ERCC2_HUMAN	184	116	5.79
EVPLPAGIYNLDDLKALGR(15)-KNLCIHPEVTPLR(1):0	ERCC2_HUMAN	ERCC2_HUMAN	184	116	14.19
EVPLPAGIYNLDDLKALGR(15)-KNLCIHPEVTPLR(1):0	ERCC2_HUMAN	ERCC2_HUMAN	184	116	14.99
EVPLPAGIYNLDDLKALGR(15)-KNLCIHPEVTPLR(1):0	ERCC2_HUMAN	ERCC2_HUMAN	184	116	14.11
EVPLPAGIYNLDDLKALGR(15)-KNLCIHPEVTPLR(1):0	ERCC2_HUMAN	ERCC2_HUMAN	184	116	7.4
MNQKQALQEEFFHNPQAIDIESEDFSSLPPEVK(4)-CQGNLETLQKTVLR(10):0	ERCC5_HUMAN	ERCC2_HUMAN	175	271	9.52
EVPLPAGIYNLDDLKALGR(15)-KNLCIHPEVTPLR(1):0	ERCC2_HUMAN	ERCC2_HUMAN	184	116	11.55
HYEDEEDDEEDAPGNDPQEAVPSAAGKQVDESGTKVDEYGAK(35)-HVHPLFKR(7):0	ERCC3_HUMAN	ERCC3_HUMAN	55	781	0.86
MNQKQALQEEFFHNPQAIDIESEDFSSLPPEVK(4)-CQGNLETLQKTVLR(10):0	ERCC5_HUMAN	ERCC2_HUMAN	175	271	9.97
LYEANWMELQNNGYIAKVQCAEVWCPMSPEFYR(17)-FLVDQGYSFKVITK(10):0	ERCC3_HUMAN	ERCC3_HUMAN	507	691	1.83
FQSVIITSGTLSPLDIYPKILDFHPVTMATFTMTLAR(19)-RGKLPR(3):0	ERCC2_HUMAN	ERCC2_HUMAN	472	695	0.8
FQSVIITSGTLSPLDIYPKILDFHPVTMATFTMTLAR(19)-RGKLPR(3):0	ERCC2_HUMAN	ERCC2_HUMAN	472	695	1.97
VMEWLKTQEWGLMILDEVHTIPAKMFR(24)-NLCIHPEVTPLRFGKDVDGK(15):0	ERCC3_HUMAN	ERCC2_HUMAN	452	131	0.97
LLNFYEKQEGEKLPFLGLALSSR(12)-SNAMDEEPER(1):0	ERCC2_HUMAN	TF2H2_HUMAN	104	1	5.5
NYLNQHIEHVQKEMNQQHSGHIR(12)-RQYEDEGGFLKEVESR(11):0	ERCC5_HUMAN	ERCC5_HUMAN	255	277	2.43
MNQKQALQEEFFHNPQAIDIESEDFSSLPPEVK(4)-LLEYVKWR(6):0	ERCC5_HUMAN	ERCC2_HUMAN	175	344	5.1
EDQLGLSLLSLEQLESEETLKR(21)-KNLCIHPEVTPLR(1):0	ERCC2_HUMAN	ERCC2_HUMAN	754	116	5.33
TQEWGLMILDEVHTIPAKMFRR(18)-EDDKIVDLNFLIGPK(4):0	ERCC3_HUMAN	ERCC3_HUMAN	452	479	0.54
TQEWGLMILDEVHTIPAKMFRR(18)-EDDKIVDLNFLIGPK(4):0	ERCC3_HUMAN	ERCC3_HUMAN	452	479	1.37
TQEWGLMILDEVHTIPAKMFRR(18)-EDDKIVDLNFLIGPK(4):0	ERCC3_HUMAN	ERCC3_HUMAN	452	479	1.13
TQEWGLMILDEVHTIPAKMFRR(18)-EDDKIVDLNFLIGPK(4):0	ERCC3_HUMAN	ERCC3_HUMAN	452	479	0.72
YSILHANVVVYSYHYLLDPKIADLVSK(20)-FGKDVDGK(3):0	ERCC2_HUMAN	ERCC2_HUMAN	219	131	5.98
YSILHANVVVYSYHYLLDPKIADLVSK(20)-FGKDVDGK(3):0	ERCC2_HUMAN	ERCC2_HUMAN	219	131	5.95
EEQQQLLQKVLAATDLDAEEEVVAGEFGSRSSQASR(9)-LSKTGVPDGIMQFIK(3):0	ERCC3_HUMAN	ERCC3_HUMAN	718	148	0.42
YSILHANVVVYSYHYLLDPKIADLVSK(20)-FGKDVDGK(3):0	ERCC2_HUMAN	ERCC2_HUMAN	219	131	4.72
YSILHANVVVYSYHYLLDPKIADLVSK(20)-FGKDVDGK(3):0	ERCC2_HUMAN	ERCC2_HUMAN	219	131	6.6
YSILHANVVVYSYHYLLDPKIADLVSK(20)-FGKDVDGK(3):0	ERCC2_HUMAN	ERCC2_HUMAN	219	131	8.68
YSILHANVVVYSYHYLLDPKIADLVSK(20)-FGKDVDGK(3):0	ERCC2_HUMAN	ERCC2_HUMAN	219	131	4.01
LGDFFGDPGNPPEFNPSGSKDGKYELLTSANEVIVEEIK(20)-SNKLAVIASHIQESR(3):0	TF2H3_HUMAN	TF2H3_HUMAN	97	56	6.67
LGDFFGDPGNPPEFNPSGSKDGKYELLTSANEVIVEEIK(20)-SNKLAVIASHIQESR(3):0	TF2H3_HUMAN	TF2H3_HUMAN	97	56	11.07
NYLNQHIEHVQKEMNQQHSGHIR(12)-QYEDEGGFLKEVESR(10):0	ERCC5_HUMAN	ERCC5_HUMAN	255	277	1.6
KFIIQDIDDTHVFVIAELVNVLQER(1)-HFWSCFPVNTPFLEEKVVKMK(19):0	TF2H5_HUMAN	TF2H1_HUMAN	32	495	0.54
TQEWGLMILDEVHTIPAKMFRR(18)-EDDKIVDLNFLIGPK(4):0	ERCC3_HUMAN	ERCC3_HUMAN	452	479	1.06
GKVSEGIDFVHHYGR(2)-GKVSEGIDFVHHYGR(2):0	ERCC2_HUMAN	ERCC2_HUMAN	606	606	13.92
LGDFFGDPGNPPEFNPSGSKDGKYELLTSANEVIVEEIK(20)-IALLGGGKAWSDDTSQLGPDK(8):0	TF2H3_HUMAN	TF2H4_HUMAN	97	127	16.58
LGDFFGDPGNPPEFNPSGSKDGKYELLTSANEVIVEEIK(20)-IALLGGGKAWSDDTSQLGPDK(8):0	TF2H3_HUMAN	TF2H4_HUMAN	97	127	21.25
LGDFFGDPGNPPEFNPSGSKDGKYELLTSANEVIVEEIK(20)-IALLGGGKAWSDDTSQLGPDK(8):0	TF2H3_HUMAN	TF2H4_HUMAN	97	127	5.98
GKVSEGIDFVHHYGR(2)-GKVSEGIDFVHHYGR(2):0	ERCC2_HUMAN	ERCC2_HUMAN	606	606	5.11
GKVSEGIDFVHHYGR(2)-GKVSEGIDFVHHYGR(2):0	ERCC2_HUMAN	ERCC2_HUMAN	606	606	7.66
EEQQQLLQKVLAATDLDAEEEVVAGEFGSR(9)-IKSQR(2):0	ERCC3_HUMAN	ERCC5_HUMAN	718	1014	3.19
EEQQQLLQKVLAATDLDAEEEVVAGEFGSR(9)-IKSQR(2):0	ERCC3_HUMAN	ERCC5_HUMAN	718	1014	1.67
EDQLGLSLLSLEQLESEETLKR(21)-TVPEIEKVIEELRK(7):0	ERCC2_HUMAN	ERCC2_HUMAN	754	85	5.71
EDQLGLSLLSLEQLESEETLKR(21)-TVPEIEKVIEELRK(7):0	ERCC2_HUMAN	ERCC2_HUMAN	754	85	5.7
DNSERDDVDGEPQEAEKDAEDSLHEWQDINLEELETLESNLLAQQNSLK(17)-AQKQQQER(3):0	ERCC5_HUMAN	ERCC5_HUMAN	722	757	3.82
DNSERDDVDGEPQEAEKDAEDSLHEWQDINLEELETLESNLLAQQNSLK(17)-AQKQQQER(3):0	ERCC5_HUMAN	ERCC5_HUMAN	722	757	3.28
TDESLFPVLKQLDAQQTQLR(10)-LCKLLFFR(3):0	ERCC5_HUMAN	ERCC5_HUMAN	985	67	5.95
EEQQQLLQKVLAATDLDAEEEVVAGEFGSR(9)-VKELR(2):0	ERCC3_HUMAN	XPA_HUMAN	718	227	2.18
DNSERDDVDGEPQEAEKDAEDSLHEWQDINLEELETLESNLLAQQNSLK(17)-AQKQQQER(3):0	ERCC5_HUMAN	ERCC5_HUMAN	722	757	4.72
TLQLTPGFPNPAVAEAYLKPVVDDSK(19)-GSFLWGKPDLDKIR(7):0	ERCC5_HUMAN	ERCC5_HUMAN	941	955	5.4
INTIFISKVGDTSFDLPEANVLIQISSHGGSR(8)-SGVIVLPCGAGKSLVGVTAACTVR(12):0	ERCC3_HUMAN	ERCC3_HUMAN	612	349	16.31
INTIFISKVGDTSFDLPEANVLIQISSHGGSR(8)-SGVIVLPCGAGKSLVGVTAACTVR(12):0	ERCC3_HUMAN	ERCC3_HUMAN	612	349	11.48
DNSERDDVDGEPQEAEKDAEDSLHEWQDINLEELETLESNLLAQQNSLK(17)-AQKQQQER(3):0	ERCC5_HUMAN	ERCC5_HUMAN	722	757	1.87
TLQLTPGFPNPAVAEAYLKPVVDDSK(19)-IRPIFVFDGDAPLLKK(15):0	ERCC5_HUMAN	ERCC5_HUMAN	941	87	7.81
TLQLTPGFPNPAVAEAYLKPVVDDSK(19)-IRPIFVFDGDAPLLKK(15):0	ERCC5_HUMAN	ERCC5_HUMAN	941	87	10.04
HYEDEEDDEEDAPGNDPQEAVPSAAGKQVDESGTKVDEYGAK(27)-LCTVSYGKVK(8):0	ERCC3_HUMAN	ERCC3_HUMAN	47	168	1.24
TLQLTPGFPNPAVAEAYLKPVVDDSK(19)-GSFLWGKPDLDK(7):0	ERCC5_HUMAN	ERCC5_HUMAN	941	955	3.79
TLQLTPGFPNPAVAEAYLKPVVDDSK(19)-GSFLWGKPDLDK(7):0	ERCC5_HUMAN	ERCC5_HUMAN	941	955	4.68
FQSVIITSGTLSPLDIYPKILDFHPVTMATFTMTLAR(19)-RGKLPR(3):0	ERCC2_HUMAN	ERCC2_HUMAN	472	695	0.51
LLEYFVEEYFDQNPISQIGIIVTKSKR(26)-KAVDMTCHGEPSLYNSLSIAMQTLK(1):0	TF2H2_HUMAN	TF2H2_HUMAN	115	136	0.75
EDQLGLSLLSLEQLESEETLKR(21)-TVPEIEKVIEELRK(7):0	ERCC2_HUMAN	ERCC2_HUMAN	754	85	7.54
EDQLGLSLLSLEQLESEETLKR(21)-TVPEIEKVIEELRK(7):0	ERCC2_HUMAN	ERCC2_HUMAN	754	85	11.26
GFTIIIEPFDDRTPTIANPILHFSCMDASLAIKPVFER(33)-IADLVSKELAR(7):0	ERCC2_HUMAN	ERCC2_HUMAN	448	226	4.16
GFTIIIEPFDDRTPTIANPILHFSCMDASLAIKPVFER(33)-IADLVSKELAR(7):0	ERCC2_HUMAN	ERCC2_HUMAN	448	226	6.81
MLQEDPVLFQLYKDLVVSQVISAEEFWANR(13)-DGKYELLTSANEVIVEEIK(3):0	TF2H1_HUMAN	TF2H3_HUMAN	132	100	0.43
TLQLTPGFPNPAVAEAYLKPVVDDSK(19)-GSFLWGKPDLDK(7):0	ERCC5_HUMAN	ERCC5_HUMAN	941	955	1.6
ILAVDISIWLNQALKGVR(15)-KDLASSDSR(1):0	ERCC5_HUMAN	ERCC5_HUMAN	43	98	10.83
ILAVDISIWLNQALKGVR(15)-KDLASSDSR(1):0	ERCC5_HUMAN	ERCC5_HUMAN	43	98	10.11
TLQLTPGFPNPAVAEAYLKPVVDDSK(19)-GSFLWGKPDLDK(7):0	ERCC5_HUMAN	ERCC5_HUMAN	941	955	1.46
TLQLTPGFPNPAVAEAYLKPVVDDSK(19)-GSFLWGKPDLDK(7):0	ERCC5_HUMAN	ERCC5_HUMAN	941	955	5.09
ILAVDISIWLNQALKGVR(15)-KDLASSDSR(1):0	ERCC5_HUMAN	ERCC5_HUMAN	43	98	7.23
TLQLTPGFPNPAVAEAYLKPVVDDSK(19)-GSFLWGKPDLDK(7):0	ERCC5_HUMAN	ERCC5_HUMAN	941	955	3.22
FQSVIITSGTLSPLDIYPKILDFHPVTMATFTMTLAR(19)-RGKLPR(3):0	ERCC2_HUMAN	ERCC2_HUMAN	472	695	0.57
FQSVIITSGTLSPLDIYPKILDFHPVTMATFTMTLAR(19)-RGKLPR(3):0	ERCC2_HUMAN	ERCC2_HUMAN	472	695	0.52
LLNFYEKQEGEKLPFLGLALSSR(7)-EDQLGLSLLSLEQLESEETLKR(21):0	ERCC2_HUMAN	ERCC2_HUMAN	99	754	9.35
LLNFYEKQEGEKLPFLGLALSSR(7)-EDQLGLSLLSLEQLESEETLKR(21):0	ERCC2_HUMAN	ERCC2_HUMAN	99	754	1.52
LLNFYEKQEGEKLPFLGLALSSR(7)-EDQLGLSLLSLEQLESEETLKR(21):0	ERCC2_HUMAN	ERCC2_HUMAN	99	754	10.68
EVLIIFSSLTTCDPSNIYDLIKTLK(22)-AAKIR(3):0	TF2H2_HUMAN	TF2H2_HUMAN	190	196	1.41
EVLIIFSSLTTCDPSNIYDLIKTLK(22)-AAKIR(3):0	TF2H2_HUMAN	TF2H2_HUMAN	190	196	2.58
EVLIIFSSLTTCDPSNIYDLIKTLK(22)-AAKIR(3):0	TF2H2_HUMAN	TF2H2_HUMAN	190	196	3.8
EVLIIFSSLTTCDPSNIYDLIKTLK(22)-AAKIR(3):0	TF2H2_HUMAN	TF2H2_HUMAN	190	196	2.4
EDQLGLSLLSLEQLESEETLKR(21)-QEGEKLPFLGLALSSR(5):0	ERCC2_HUMAN	ERCC2_HUMAN	754	104	2.43
LLEYFVEEYFDQNPISQIGIIVTKSK(24)-KDLASSDSR(1):0	TF2H2_HUMAN	ERCC5_HUMAN	113	98	2
EDQLGLSLLSLEQLESEETLKR(21)-EVPLPAGIYNLDDLKALGR(15):0	ERCC2_HUMAN	ERCC2_HUMAN	754	184	5.77
EDQLGLSLLSLEQLESEETLKR(21)-EVPLPAGIYNLDDLKALGR(15):0	ERCC2_HUMAN	ERCC2_HUMAN	754	184	3.45
EDQLGLSLLSLEQLESEETLKR(21)-TVPEIEKVIEELR(7):0	ERCC2_HUMAN	ERCC2_HUMAN	754	85	3.56
LLEYFVEEYFDQNPISQIGIIVTKSK(24)-IAWAPEGKDR(8):0	TF2H2_HUMAN	TF2H1_HUMAN	113	41	2.72
LVLKHNRYFVESCHPDVIQHLLQDPVIR(4)-TGVPDGIMQFIKLCTVSYGK(12):0	ERCC3_HUMAN	ERCC3_HUMAN	174	160	1.6
LVLKHNRYFVESCHPDVIQHLLQDPVIR(4)-TGVPDGIMQFIKLCTVSYGK(12):0	ERCC3_HUMAN	ERCC3_HUMAN	174	160	2.17
LLEYFVEEYFDQNPISQIGIIVTKSK(24)-NFFNKNK(5):0	TF2H2_HUMAN	ERCC5_HUMAN	113	831	1.49
ILAVDISIWLNQALKGVR(15)-IRPIFVFDGDAPLLKK(15):0	ERCC5_HUMAN	ERCC5_HUMAN	43	87	12.63
ILAVDISIWLNQALKGVR(15)-IRPIFVFDGDAPLLKK(15):0	ERCC5_HUMAN	ERCC5_HUMAN	43	87	13.29
ILAVDISIWLNQALKGVR(15)-IRPIFVFDGDAPLLKK(15):0	ERCC5_HUMAN	ERCC5_HUMAN	43	87	3.96
QVSPEALEGKILAVDISIWLNQALKGVR(25)-KDLASSDSR(1):0	ERCC5_HUMAN	ERCC5_HUMAN	43	98	7.38
TQEWGLMILDEVHTIPAKMFR(18)-EDDKIVDLNFLIGPK(4):0	ERCC3_HUMAN	ERCC3_HUMAN	452	479	9.71
TLQLTPGFPNPAVAEAYLKPVVDDSKGSFLWGK(19)-TAAKEPK(4):0	ERCC5_HUMAN	ERCC5_HUMAN	941	1123	1.35
EEQQQLLQKVLAATDLDAEEEVVAGEFGSR(9)-IIVFADNVFALKEYAIR(12):0	ERCC3_HUMAN	ERCC3_HUMAN	718	572	16.62
EEQQQLLQKVLAATDLDAEEEVVAGEFGSR(9)-IIVFADNVFALKEYAIR(12):0	ERCC3_HUMAN	ERCC3_HUMAN	718	572	12.01
EEQQQLLQKVLAATDLDAEEEVVAGEFGSR(9)-IIVFADNVFALKEYAIR(12):0	ERCC3_HUMAN	ERCC3_HUMAN	718	572	15.92
HYEDEEDDEEDAPGNDPQEAVPSAAGKQVDESGTK(27)-VIEELRKLLNFYEK(7):0	ERCC3_HUMAN	ERCC2_HUMAN	47	92	3.1
EEQQQLLQKVLAATDLDAEEEVVAGEFGSR(9)-IIVFADNVFALKEYAIR(12):0	ERCC3_HUMAN	ERCC3_HUMAN	718	572	8.81
EEQQQLLQKVLAATDLDAEEEVVAGEFGSR(9)-IIVFADNVFALKEYAIR(12):0	ERCC3_HUMAN	ERCC3_HUMAN	718	572	4.35
EEQQQLLQKVLAATDLDAEEEVVAGEFGSR(9)-IIVFADNVFALKEYAIR(12):0	ERCC3_HUMAN	ERCC3_HUMAN	718	572	4.77
EEQQQLLQKVLAATDLDAEEEVVAGEFGSR(9)-IIVFADNVFALKEYAIR(12):0	ERCC3_HUMAN	ERCC3_HUMAN	718	572	3.91
EEQQQLLQKVLAATDLDAEEEVVAGEFGSR(9)-IIVFADNVFALKEYAIR(12):0	ERCC3_HUMAN	ERCC3_HUMAN	718	572	4.2
EEQQQLLQKVLAATDLDAEEEVVAGEFGSR(9)-IIVFADNVFALKEYAIR(12):0	ERCC3_HUMAN	ERCC3_HUMAN	718	572	1.36
AVDMTCHGEPSLYNSLSIAMQTLKHMPGHTSR(24)-RAEKLTELSGNPR(4):0	TF2H2_HUMAN	TF2H2_HUMAN	160	119	0.52
EEQQQLLQKVLAATDLDAEEEVVAGEFGSR(9)-IIVFADNVFALKEYAIR(12):0	ERCC3_HUMAN	ERCC3_HUMAN	718	572	3.8
EEQQQLLQKVLAATDLDAEEEVVAGEFGSR(9)-IIVFADNVFALKEYAIR(12):0	ERCC3_HUMAN	ERCC3_HUMAN	718	572	6.33
EEQQQLLQKVLAATDLDAEEEVVAGEFGSR(9)-IIVFADNVFALKEYAIR(12):0	ERCC3_HUMAN	ERCC3_HUMAN	718	572	1.9
EEQQQLLQKVLAATDLDAEEEVVAGEFGSR(9)-IIVFADNVFALKEYAIR(12):0	ERCC3_HUMAN	ERCC3_HUMAN	718	572	3.34
EEQQQLLQKVLAATDLDAEEEVVAGEFGSR(9)-IIVFADNVFALKEYAIR(12):0	ERCC3_HUMAN	ERCC3_HUMAN	718	572	2.12
KQEAQNEQTSEPSNMDGNSGDADCFQPAVKR(30)-RAKLQESIEYEDLGK(3):0	TF2H1_HUMAN	TF2H1_HUMAN	353	356	4.1
EEQQQLLQKVLAATDLDAEEEVVAGEFGSR(9)-IIVFADNVFALKEYAIR(12):0	ERCC3_HUMAN	ERCC3_HUMAN	718	572	1.7
EEQQQLLQKVLAATDLDAEEEVVAGEFGSR(9)-IIVFADNVFALKEYAIR(12):0	ERCC3_HUMAN	ERCC3_HUMAN	718	572	1.76
EEQQQLLQKVLAATDLDAEEEVVAGEFGSR(9)-IIVFADNVFALKEYAIR(12):0	ERCC3_HUMAN	ERCC3_HUMAN	718	572	7.97
KQEAQNEQTSEPSNMDGNSGDADCFQPAVKR(30)-RAKLQESIEYEDLGK(3):0	TF2H1_HUMAN	TF2H1_HUMAN	353	356	4.17
KTCTMCGHELTYEK(1)-ELGVLVFENSAKR(12):0	XPA_HUMAN	TF2H4_HUMAN	262	438	3.37
KQEAQNEQTSEPSNMDGNSGDADCFQPAVKR(1)-RAKLQESIEYEDLGK(3):0	TF2H1_HUMAN	TF2H1_HUMAN	324	356	0.53
KTCTMCGHELTYEK(1)-ELGVLVFENSAKR(12):0	XPA_HUMAN	TF2H4_HUMAN	262	438	3.99
NYLNQHIEHVQKEMNQQHSGHIR(12)-QYEDEGGFLKEVESR(10):0	ERCC5_HUMAN	ERCC5_HUMAN	255	277	1.87
ETIVHQHEYGPEENLEDDMYRKTCTMCGHELTYEK(22)-ELGVLVFENSAKR(12):0	XPA_HUMAN	TF2H4_HUMAN	262	438	3.74
ETIVHQHEYGPEENLEDDMYRKTCTMCGHELTYEK(22)-ELGVLVFENSAKR(12):0	XPA_HUMAN	TF2H4_HUMAN	262	438	4.9
RENDLYVLPPLQEEEKHSSEEEDEK(16)-KPLRFCAER(1):0	ERCC5_HUMAN	ERCC2_HUMAN	157	373	2.62
HYEDEEDDEEDAPGNDPQEAVPSAAGKQVDESGTK(27)-IIVFADNVFALKEYAIR(12):0	ERCC3_HUMAN	ERCC3_HUMAN	47	572	0.78
TVAEVDSESLPSSSKMHGMSFDVK(15)-RVVSEDTSHYILIKGIQAK(14):0	ERCC5_HUMAN	ERCC5_HUMAN	316	296	1.93
SNAMAAADGALPEAAALEQPAELPASVR(1)-KTCTMCGHELTYEK(1):0	XPA_HUMAN	XPA_HUMAN	1	262	1.74
KQEAQNEQTSEPSNMDGNSGDADCFQPAVKR(30)-AKLQESIEYEDLGK(2):0	TF2H1_HUMAN	TF2H1_HUMAN	353	356	15.68
KRHYEDEEDDEEDAPGNDPQEAVPSAAGK(1)-AWSDDTSQLGPDKHAR(13):0	ERCC3_HUMAN	TF2H4_HUMAN	19	140	0.43
HYEDEEDDEEDAPGNDPQEAVPSAAGKQVDESGTKVDEYGAK(27)-GITNTLEESSSLKR(13):0	ERCC3_HUMAN	ERCC5_HUMAN	47	1074	6.21
ALDDDEDVKVCAGDDVQTGGPGAEEMR(9)-INSSTENSDEGLKVR(13):0	ERCC5_HUMAN	ERCC5_HUMAN	405	436	1.81
ELTPASPTCTNSVSKNETHAEVLEQQNELCPYESK(15)-INSSTENSDEGLKVR(13):0	ERCC5_HUMAN	ERCC5_HUMAN	538	436	5.23
KQEAQNEQTSEPSNMDGNSGDADCFQPAVKR(30)-AKLQESIEYEDLGK(2):0	TF2H1_HUMAN	TF2H1_HUMAN	353	356	20.16
PYSATAAAATGGMANVKAAPK(17)-KTCTMCGHELTYEK(1):0	XPA_HUMAN	XPA_HUMAN	66	262	0.46
ALDDDEDVKVCAGDDVQTGGPGAEEMR(9)-TLSAIKR(6):0	ERCC5_HUMAN	ERCC5_HUMAN	405	395	5.71
VQCAEVWCPMSPEFYREYVAIKTK(22)-KRILLYTMNPNK(1):0	ERCC3_HUMAN	ERCC3_HUMAN	529	532	1.19
KQEAQNEQTSEPSNMDGNSGDADCFQPAVKR(30)-AKLQESIEYEDLGK(2):0	TF2H1_HUMAN	TF2H1_HUMAN	353	356	11.61
HYEDEEDDEEDAPGNDPQEAVPSAAGKQVDESGTKVDEYGAK(27)-SKAPSK(2):0	ERCC3_HUMAN	ERCC3_HUMAN	47	770	1.28
GKVSEGIDFVHHYGR(2)-KNLCIHPEVTPLR(1):0	ERCC2_HUMAN	ERCC2_HUMAN	606	116	10.98
HYEDEEDDEEDAPGNDPQEAVPSAAGKQVDESGTKVDEYGAK(27)-SKAPSK(2):0	ERCC3_HUMAN	ERCC3_HUMAN	47	770	1.95
KRHYEDEEDDEEDAPGNDPQEAVPSAAGK(1)-QVDESGTKVDEYGAKDYR(15):0	ERCC3_HUMAN	ERCC3_HUMAN	19	62	0.67
GKVSEGIDFVHHYGR(2)-KNLCIHPEVTPLR(1):0	ERCC2_HUMAN	ERCC2_HUMAN	606	116	25.91
GKVSEGIDFVHHYGR(2)-KNLCIHPEVTPLR(1):0	ERCC2_HUMAN	ERCC2_HUMAN	606	116	25.82
ENDLYVLPPLQEEEKHSSEEEDEKEWQER(15)-FGKDVDGK(3):0	ERCC5_HUMAN	ERCC2_HUMAN	157	131	5.81
GKVSEGIDFVHHYGR(2)-KNLCIHPEVTPLR(1):0	ERCC2_HUMAN	ERCC2_HUMAN	606	116	15.26
GKVSEGIDFVHHYGR(2)-KNLCIHPEVTPLR(1):0	ERCC2_HUMAN	ERCC2_HUMAN	606	116	18.46
DGKGIPFTATLASSSVNSAEEHVASTNEGREPTDSVPK(3)-INSSTENSDEGLKVR(13):0	ERCC5_HUMAN	ERCC5_HUMAN	441	436	4.19
DGKGIPFTATLASSSVNSAEEHVASTNEGREPTDSVPK(3)-INSSTENSDEGLKVR(13):0	ERCC5_HUMAN	ERCC5_HUMAN	441	436	10.77
DGKGIPFTATLASSSVNSAEEHVASTNEGREPTDSVPK(3)-INSSTENSDEGLKVR(13):0	ERCC5_HUMAN	ERCC5_HUMAN	441	436	8.71
DGKGIPFTATLASSSVNSAEEHVASTNEGREPTDSVPK(3)-INSSTENSDEGLKVR(13):0	ERCC5_HUMAN	ERCC5_HUMAN	441	436	5.7
ENDLYVLPPLQEEEKHSSEEEDEKEWQER(15)-QAIKTAFR(4):0	ERCC5_HUMAN	ERCC5_HUMAN	157	123	2.14
DGKGIPFTATLASSSVNSAEEHVASTNEGREPTDSVPK(3)-KPLR(1):0	ERCC5_HUMAN	ERCC2_HUMAN	441	373	1.46
NDSVNPDINIDLKPTAVLRPYQEK(13)-GKTQKR(5):0	ERCC3_HUMAN	ERCC5_HUMAN	314	1060	1.98
LNVNATDSSSTSNHKQDVGISAAFLADVRPQTDGCNGLR(15)-ELEEKNR(5):0	TF2H1_HUMAN	TF2H1_HUMAN	164	117	0.47
DGKGIPFTATLASSSVNSAEEHVASTNEGREPTDSVPK(3)-INSSTENSDEGLKVR(13):0	ERCC5_HUMAN	ERCC5_HUMAN	441	436	8.67
DGKGIPFTATLASSSVNSAEEHVASTNEGREPTDSVPK(3)-INSSTENSDEGLKVR(13):0	ERCC5_HUMAN	ERCC5_HUMAN	441	436	10.03
DGKGIPFTATLASSSVNSAEEHVASTNEGREPTDSVPK(3)-INSSTENSDEGLKVR(13):0	ERCC5_HUMAN	ERCC5_HUMAN	441	436	11.57
DGKGIPFTATLASSSVNSAEEHVASTNEGREPTDSVPK(3)-INSSTENSDEGLKVR(13):0	ERCC5_HUMAN	ERCC5_HUMAN	441	436	6.54
DGKGIPFTATLASSSVNSAEEHVASTNEGREPTDSVPK(3)-INSSTENSDEGLKVR(13):0	ERCC5_HUMAN	ERCC5_HUMAN	441	436	10.5
DGKGIPFTATLASSSVNSAEEHVASTNEGREPTDSVPK(3)-INSSTENSDEGLKVR(13):0	ERCC5_HUMAN	ERCC5_HUMAN	441	436	7.49
DGKGIPFTATLASSSVNSAEEHVASTNEGREPTDSVPK(3)-INSSTENSDEGLKVR(13):0	ERCC5_HUMAN	ERCC5_HUMAN	441	436	6.69
DGKGIPFTATLASSSVNSAEEHVASTNEGREPTDSVPK(3)-INSSTENSDEGLKVR(13):0	ERCC5_HUMAN	ERCC5_HUMAN	441	436	15.59
DGKGIPFTATLASSSVNSAEEHVASTNEGREPTDSVPK(3)-INSSTENSDEGLKVR(13):0	ERCC5_HUMAN	ERCC5_HUMAN	441	436	1.35
DGKGIPFTATLASSSVNSAEEHVASTNEGREPTDSVPK(3)-INSSTENSDEGLKVR(13):0	ERCC5_HUMAN	ERCC5_HUMAN	441	436	6.6
DGKGIPFTATLASSSVNSAEEHVASTNEGREPTDSVPK(3)-INSSTENSDEGLKVR(13):0	ERCC5_HUMAN	ERCC5_HUMAN	441	436	7.23
DGKGIPFTATLASSSVNSAEEHVASTNEGREPTDSVPK(3)-INSSTENSDEGLKVR(13):0	ERCC5_HUMAN	ERCC5_HUMAN	441	436	8.51
DGKGIPFTATLASSSVNSAEEHVASTNEGREPTDSVPK(3)-INSSTENSDEGLKVR(13):0	ERCC5_HUMAN	ERCC5_HUMAN	441	436	3.44
DGKGIPFTATLASSSVNSAEEHVASTNEGREPTDSVPK(3)-TLSAIKR(6):0	ERCC5_HUMAN	ERCC5_HUMAN	441	395	5.55
DGKGIPFTATLASSSVNSAEEHVASTNEGREPTDSVPK(3)-INSSTENSDEGLKVR(13):0	ERCC5_HUMAN	ERCC5_HUMAN	441	436	8.45
DGKGIPFTATLASSSVNSAEEHVASTNEGREPTDSVPK(3)-TLSAIKR(6):0	ERCC5_HUMAN	ERCC5_HUMAN	441	395	7.12
ENDLYVLPPLQEEEKHSSEEEDEKEWQER(15)-SKRDEALPSLTQVR(2):0	ERCC5_HUMAN	ERCC5_HUMAN	157	129	1.21
DGKGIPFTATLASSSVNSAEEHVASTNEGREPTDSVPK(3)-TLSAIKR(6):0	ERCC5_HUMAN	ERCC5_HUMAN	441	395	1.7
ENDLYVLPPLQEEEKHSSEEEDEKEWQER(15)-SKRDEALPSLTQVR(2):0	ERCC5_HUMAN	ERCC5_HUMAN	157	129	0.92
DGKGIPFTATLASSSVNSAEEHVASTNEGREPTDSVPK(3)-INSSTENSDEGLKVR(13):0	ERCC5_HUMAN	ERCC5_HUMAN	441	436	4.4
DGKGIPFTATLASSSVNSAEEHVASTNEGREPTDSVPK(3)-TLSAIKR(6):0	ERCC5_HUMAN	ERCC5_HUMAN	441	395	0.62
DGKGIPFTATLASSSVNSAEEHVASTNEGREPTDSVPK(3)-INSSTENSDEGLKVR(13):0	ERCC5_HUMAN	ERCC5_HUMAN	441	436	3.64
ENDLYVLPPLQEEEKHSSEEEDEKEWQER(24)-SKRDEALPSLTQVR(2):0	ERCC5_HUMAN	ERCC5_HUMAN	166	129	6.79
ENDLYVLPPLQEEEKHSSEEEDEKEWQER(24)-SKRDEALPSLTQVR(2):0	ERCC5_HUMAN	ERCC5_HUMAN	166	129	4.92
DGKGIPFTATLASSSVNSAEEHVASTNEGREPTDSVPK(3)-INSSTENSDEGLKVR(13):0	ERCC5_HUMAN	ERCC5_HUMAN	441	436	5.19
DGKGIPFTATLASSSVNSAEEHVASTNEGREPTDSVPK(3)-INSSTENSDEGLKVR(13):0	ERCC5_HUMAN	ERCC5_HUMAN	441	436	8.22
LNKPYIYGPTSQGER(3)-ACQFLIKFHER(7):0	ERCC3_HUMAN	ERCC3_HUMAN	580	552	9.38
DGKGIPFTATLASSSVNSAEEHVASTNEGREPTDSVPK(3)-INSSTENSDEGLKVR(13):0	ERCC5_HUMAN	ERCC5_HUMAN	441	436	3.26
DGKGIPFTATLASSSVNSAEEHVASTNEGR(3)-INSSTENSDEGLKVR(13):0	ERCC5_HUMAN	ERCC5_HUMAN	441	436	9.94
DGKGIPFTATLASSSVNSAEEHVASTNEGR(3)-INSSTENSDEGLKVR(13):0	ERCC5_HUMAN	ERCC5_HUMAN	441	436	17.92
DGKGIPFTATLASSSVNSAEEHVASTNEGREPTDSVPK(3)-INSSTENSDEGLKVR(13):0	ERCC5_HUMAN	ERCC5_HUMAN	441	436	2.49
DGKGIPFTATLASSSVNSAEEHVASTNEGR(3)-INSSTENSDEGLKVR(13):0	ERCC5_HUMAN	ERCC5_HUMAN	441	436	1.55
DGKGIPFTATLASSSVNSAEEHVASTNEGR(3)-INSSTENSDEGLKVR(13):0	ERCC5_HUMAN	ERCC5_HUMAN	441	436	8.68
DGKGIPFTATLASSSVNSAEEHVASTNEGR(3)-INSSTENSDEGLKVR(13):0	ERCC5_HUMAN	ERCC5_HUMAN	441	436	17.16
ENDLYVLPPLQEEEKHSSEEEDEKEWQER(15)-KNLCIHPEVTPLR(1):0	ERCC5_HUMAN	ERCC2_HUMAN	157	116	0.61
KRHYEDEEDDEEDAPGNDPQEAVPSAAGK(1)-SAISKTAESSGGPSTSR(5):0	ERCC3_HUMAN	ERCC3_HUMAN	19	225	5.03
ETGGTYHVILDESHYKELLTHHVSPPPASSSSECSLIR(16)-TMEDQDLKPNR(8):0	TF2H2_HUMAN	TF2H2_HUMAN	232	80	2.12
ETGGTYHVILDESHYKELLTHHVSPPPASSSSECSLIR(16)-TMEDQDLKPNR(8):0	TF2H2_HUMAN	TF2H2_HUMAN	232	80	1.84
ENDLYVLPPLQEEEKHSSEEEDEKEWQER(15)-CQGNLETLQKTVLR(10):0	ERCC5_HUMAN	ERCC2_HUMAN	157	271	6.88
ENDLYVLPPLQEEEKHSSEEEDEKEWQER(15)-CQGNLETLQKTVLR(10):0	ERCC5_HUMAN	ERCC2_HUMAN	157	271	6.75
NDSVNPDINIDLKPTAVLRPYQEK(13)-SLRKMFGNGR(4):0	ERCC3_HUMAN	ERCC3_HUMAN	314	329	8.03
NDSVNPDINIDLKPTAVLRPYQEK(13)-SLRKMFGNGR(4):0	ERCC3_HUMAN	ERCC3_HUMAN	314	329	6.12
YCELPVECKICGLTLVSAPHLAR(9)-KHITSLKK(1):0	TF2H2_HUMAN	TF2H2_HUMAN	309	129	9.66
YCELPVECKICGLTLVSAPHLAR(9)-KHITSLKK(1):0	TF2H2_HUMAN	TF2H2_HUMAN	309	129	4.92
YCELPVECKICGLTLVSAPHLAR(9)-KHITSLKK(1):0	TF2H2_HUMAN	TF2H2_HUMAN	309	129	7.67
DGKGIPFTATLASSSVNSAEEHVASTNEGREPTDSVPK(3)-KDRLPLESAVVR(1):0	ERCC5_HUMAN	ERCC5_HUMAN	441	501	7.22
YCELPVECKICGLTLVSAPHLAR(9)-KHITSLKK(1):0	TF2H2_HUMAN	TF2H2_HUMAN	309	129	4.11
KRHYEDEEDDEEDAPGNDPQEAVPSAAGK(1)-QVDESGTKVDEYGAK(8):0	ERCC3_HUMAN	ERCC3_HUMAN	19	55	1.93
LNVNATDSSSTSNHKQDVGISAAFLADVRPQTDGCNGLR(15)-IAWAPEGKDR(8):0	TF2H1_HUMAN	TF2H1_HUMAN	164	41	1.36
KRHYEDEEDDEEDAPGNDPQEAVPSAAGK(1)-QVDESGTKVDEYGAK(8):0	ERCC3_HUMAN	ERCC3_HUMAN	19	55	0.57
ENDLYVLPPLQEEEKHSSEEEDEKEWQER(15)-CQGNLETLQKTVLR(10):0	ERCC5_HUMAN	ERCC2_HUMAN	157	271	9.57
HYEDEEDDEEDAPGNDPQEAVPSAAGKQVDESGTK(27)-HVHPLFKR(7):0	ERCC3_HUMAN	ERCC3_HUMAN	47	781	2.71
HYEDEEDDEEDAPGNDPQEAVPSAAGKQVDESGTK(27)-HVHPLFKR(7):0	ERCC3_HUMAN	ERCC3_HUMAN	47	781	3.41
NSEGEATELITETFTSKSAISK(17)-LVLKHNR(4):0	ERCC3_HUMAN	ERCC3_HUMAN	220	174	6.25
HYEDEEDDEEDAPGNDPQEAVPSAAGKQVDESGTK(27)-HVHPLFKR(7):0	ERCC3_HUMAN	ERCC3_HUMAN	47	781	3.95
YCELPVECKICGLTLVSAPHLAR(9)-KHITSLK(1):0	TF2H2_HUMAN	TF2H2_HUMAN	309	129	6.12
YCELPVECKICGLTLVSAPHLAR(9)-KHITSLK(1):0	TF2H2_HUMAN	TF2H2_HUMAN	309	129	6.06
YCELPVECKICGLTLVSAPHLAR(9)-KHITSLK(1):0	TF2H2_HUMAN	TF2H2_HUMAN	309	129	7.58
YCELPVECKICGLTLVSAPHLAR(9)-KHITSLK(1):0	TF2H2_HUMAN	TF2H2_HUMAN	309	129	4.03
YCELPVECKICGLTLVSAPHLAR(9)-KHITSLK(1):0	TF2H2_HUMAN	TF2H2_HUMAN	309	129	4.12
YCELPVECKICGLTLVSAPHLAR(9)-KHITSLK(1):0	TF2H2_HUMAN	TF2H2_HUMAN	309	129	7.57
YCELPVECKICGLTLVSAPHLAR(9)-KHITSLK(1):0	TF2H2_HUMAN	TF2H2_HUMAN	309	129	6.45
YCELPVECKICGLTLVSAPHLAR(9)-KHITSLK(1):0	TF2H2_HUMAN	TF2H2_HUMAN	309	129	3.34
HYEDEEDDEEDAPGNDPQEAVPSAAGKQVDESGTK(27)-HVHPLFKR(7):0	ERCC3_HUMAN	ERCC3_HUMAN	47	781	3.49
HYEDEEDDEEDAPGNDPQEAVPSAAGKQVDESGTK(27)-VDEYGAKDYR(7):0	ERCC3_HUMAN	ERCC3_HUMAN	47	62	3.44
HYEDEEDDEEDAPGNDPQEAVPSAAGKQVDESGTKVDEYGAK(27)-EDDKIVDLNFLIGPK(4):0	ERCC3_HUMAN	ERCC3_HUMAN	47	479	8.86
HYEDEEDDEEDAPGNDPQEAVPSAAGKQVDESGTK(27)-VDEYGAKDYR(7):0	ERCC3_HUMAN	ERCC3_HUMAN	47	62	3.33
HYEDEEDDEEDAPGNDPQEAVPSAAGKQVDESGTKVDEYGAK(27)-EDDKIVDLNFLIGPK(4):0	ERCC3_HUMAN	ERCC3_HUMAN	47	479	4.61
HYEDEEDDEEDAPGNDPQEAVPSAAGKQVDESGTK(27)-VDEYGAKDYR(7):0	ERCC3_HUMAN	ERCC3_HUMAN	47	62	3.86
HYEDEEDDEEDAPGNDPQEAVPSAAGKQVDESGTK(27)-VDEYGAKDYR(7):0	ERCC3_HUMAN	ERCC3_HUMAN	47	62	4.67
HYEDEEDDEEDAPGNDPQEAVPSAAGKQVDESGTK(27)-VDEYGAKDYR(7):0	ERCC3_HUMAN	ERCC3_HUMAN	47	62	3.45
HYEDEEDDEEDAPGNDPQEAVPSAAGKQVDESGTK(27)-VDEYGAKDYR(7):0	ERCC3_HUMAN	ERCC3_HUMAN	47	62	3.58
HYEDEEDDEEDAPGNDPQEAVPSAAGKQVDESGTK(27)-VDEYGAKDYR(7):0	ERCC3_HUMAN	ERCC3_HUMAN	47	62	4.31
DQHVYVCAVCQNVFCVDCDVFVHDSLHCCPGCIHKIPAPSGV(35)-SDIKGQHTETLLAGSLAK(4):0	TF2H2_HUMAN	TF2H3_HUMAN	391	125	4.44
YCELPVECKICGLTLVSAPHLAR(9)-RAEKLTELSGNPR(4):0	TF2H2_HUMAN	TF2H2_HUMAN	309	119	12.36
YCELPVECKICGLTLVSAPHLAR(9)-RAEKLTELSGNPR(4):0	TF2H2_HUMAN	TF2H2_HUMAN	309	119	12.88
YCELPVECKICGLTLVSAPHLAR(9)-RAEKLTELSGNPR(4):0	TF2H2_HUMAN	TF2H2_HUMAN	309	119	8.09
YCELPVECKICGLTLVSAPHLAR(9)-RAEKLTELSGNPR(4):0	TF2H2_HUMAN	TF2H2_HUMAN	309	119	12.11
GKVSEGIDFVHHYGR(2)-TVPEIEKVIEELRK(7):0	ERCC2_HUMAN	ERCC2_HUMAN	606	85	8.27
GKVSEGIDFVHHYGR(2)-TVPEIEKVIEELRK(7):0	ERCC2_HUMAN	ERCC2_HUMAN	606	85	9.52
GKVSEGIDFVHHYGR(2)-TVPEIEKVIEELRK(7):0	ERCC2_HUMAN	ERCC2_HUMAN	606	85	7.43
GKVSEGIDFVHHYGR(2)-TVPEIEKVIEELRK(7):0	ERCC2_HUMAN	ERCC2_HUMAN	606	85	7.58
YCELPVECKICGLTLVSAPHLAR(9)-KHITSLK(1):0	TF2H2_HUMAN	TF2H2_HUMAN	309	129	9.29
DQHVYVCAVCQNVFCVDCDVFVHDSLHCCPGCIHKIPAPSGV(35)-SDIKGQHTETLLAGSLAK(4):0	TF2H2_HUMAN	TF2H3_HUMAN	391	125	14.7
DQHVYVCAVCQNVFCVDCDVFVHDSLHCCPGCIHKIPAPSGV(35)-SDIKGQHTETLLAGSLAK(4):0	TF2H2_HUMAN	TF2H3_HUMAN	391	125	13.63
DQHVYVCAVCQNVFCVDCDVFVHDSLHCCPGCIHKIPAPSGV(35)-SDIKGQHTETLLAGSLAK(4):0	TF2H2_HUMAN	TF2H3_HUMAN	391	125	11.81
NPLLDLTALEDKPLDEGYGISSVPSASNSKSIK(30)-ENSNAAIIKR(9):0	TF2H1_HUMAN	TF2H1_HUMAN	296	308	2.67
DQHVYVCAVCQNVFCVDCDVFVHDSLHCCPGCIHKIPAPSGV(35)-SDIKGQHTETLLAGSLAK(4):0	TF2H2_HUMAN	TF2H3_HUMAN	391	125	11.16
NPLLDLTALEDKPLDEGYGISSVPSASNSKSIK(30)-ENSNAAIIKR(9):0	TF2H1_HUMAN	TF2H1_HUMAN	296	308	3.02
DQHVYVCAVCQNVFCVDCDVFVHDSLHCCPGCIHKIPAPSGV(35)-SDIKGQHTETLLAGSLAK(4):0	TF2H2_HUMAN	TF2H3_HUMAN	391	125	3.07
HYEDEEDDEEDAPGNDPQEAVPSAAGKQVDESGTK(27)-EDDKIVDLNFLIGPK(4):0	ERCC3_HUMAN	ERCC3_HUMAN	47	479	3.73
DQHVYVCAVCQNVFCVDCDVFVHDSLHCCPGCIHKIPAPSGV(35)-SDIKGQHTETLLAGSLAK(4):0	TF2H2_HUMAN	TF2H3_HUMAN	391	125	10.77
DQHVYVCAVCQNVFCVDCDVFVHDSLHCCPGCIHKIPAPSGV(35)-SDIKGQHTETLLAGSLAK(4):0	TF2H2_HUMAN	TF2H3_HUMAN	391	125	8.17
KRHYEDEEDDEEDAPGNDPQEAVPSAAGK(1)-VDEYGAKDYR(7):0	ERCC3_HUMAN	ERCC3_HUMAN	19	62	3.04
DQHVYVCAVCQNVFCVDCDVFVHDSLHCCPGCIHKIPAPSGV(35)-SDIKGQHTETLLAGSLAK(4):0	TF2H2_HUMAN	TF2H3_HUMAN	391	125	4.27
YCELPVECKICGLTLVSAPHLAR(9)-KHITSLK(1):0	TF2H2_HUMAN	TF2H2_HUMAN	309	129	6.8
AAPKIIDTGGGFILEEEEEEEQK(4)-AAPKIIDTGGGFILEEEEEEEQK(4):0	XPA_HUMAN	XPA_HUMAN	70	70	3.09
CLVLGNSAVSVEQWKAQFKMWSTIDDSQICR(15)-SGVIVLPCGAGKSLVGVTAACTVRK(12):0	ERCC3_HUMAN	ERCC3_HUMAN	378	349	5.72
YCELPVECKICGLTLVSAPHLAR(9)-KHITSLK(1):0	TF2H2_HUMAN	TF2H2_HUMAN	309	129	6.7
HYEDEEDDEEDAPGNDPQEAVPSAAGKQVDESGTK(27)-VDEYGAKDYR(7):0	ERCC3_HUMAN	ERCC3_HUMAN	47	62	2.39
DQHVYVCAVCQNVFCVDCDVFVHDSLHCCPGCIHKIPAPSGV(35)-SDIKGQHTETLLAGSLAK(4):0	TF2H2_HUMAN	TF2H3_HUMAN	391	125	9.1
CLVLGNSAVSVEQWKAQFKMWSTIDDSQICR(15)-SGVIVLPCGAGKSLVGVTAACTVRK(12):0	ERCC3_HUMAN	ERCC3_HUMAN	378	349	2.95
KRHYEDEEDDEEDAPGNDPQEAVPSAAGK(1)-QVDESGTKVDEYGAK(8):0	ERCC3_HUMAN	ERCC3_HUMAN	19	55	6.39
KRHYEDEEDDEEDAPGNDPQEAVPSAAGK(1)-QVDESGTKVDEYGAK(8):0	ERCC3_HUMAN	ERCC3_HUMAN	19	55	6.58
LGDFFGDPGNPPEFNPSGSKDGK(20)-SNKLAVIASHIQESR(3):0	TF2H3_HUMAN	TF2H3_HUMAN	97	56	14.28
KAVVVFDEAHNIDNVCIDSMSVNLTR(1)-IADLVSKELAR(7):0	ERCC2_HUMAN	ERCC2_HUMAN	231	226	6.82
KAVVVFDEAHNIDNVCIDSMSVNLTR(1)-IADLVSKELAR(7):0	ERCC2_HUMAN	ERCC2_HUMAN	231	226	8.38
EVPLPAGIYNLDDLKALGRR(15)-KNLCIHPEVTPLR(1):0	ERCC2_HUMAN	ERCC2_HUMAN	184	116	5.3
KRHYEDEEDDEEDAPGNDPQEAVPSAAGK(1)-VDEYGAKDYR(7):0	ERCC3_HUMAN	ERCC3_HUMAN	19	62	3.96
KRHYEDEEDDEEDAPGNDPQEAVPSAAGK(1)-QVDESGTKVDEYGAK(8):0	ERCC3_HUMAN	ERCC3_HUMAN	19	55	12.55
LQMPLKDDHTSRPLWVAPDGHIFLEAFSPVYK(6)-KLSK(1):0	ERCC3_HUMAN	ERCC3_HUMAN	71	145	1.75
KRHYEDEEDDEEDAPGNDPQEAVPSAAGK(1)-QVDESGTKVDEYGAK(8):0	ERCC3_HUMAN	ERCC3_HUMAN	19	55	10.44
YCELPVECKICGLTLVSAPHLAR(9)-AEKLTELSGNPR(3):0	TF2H2_HUMAN	TF2H2_HUMAN	309	119	16.62
LGDFFGDPGNPPEFNPSGSKDGK(20)-IALLGGGKAWSDDTSQLGPDK(8):0	TF2H3_HUMAN	TF2H4_HUMAN	97	127	9.32
LGDFFGDPGNPPEFNPSGSKDGK(20)-IALLGGGKAWSDDTSQLGPDK(8):0	TF2H3_HUMAN	TF2H4_HUMAN	97	127	15.03
YCELPVECKICGLTLVSAPHLAR(9)-AEKLTELSGNPR(3):0	TF2H2_HUMAN	TF2H2_HUMAN	309	119	11.46
LGDFFGDPGNPPEFNPSGSKDGK(20)-IALLGGGKAWSDDTSQLGPDK(8):0	TF2H3_HUMAN	TF2H4_HUMAN	97	127	11.24
MNQKQALQEEFFHNPQAIDIESEDFSSLPPEVK(4)-QAIKTAFR(4):0	ERCC5_HUMAN	ERCC5_HUMAN	175	123	2.12
MNQKQALQEEFFHNPQAIDIESEDFSSLPPEVK(4)-FGKDVDGK(3):0	ERCC5_HUMAN	ERCC2_HUMAN	175	131	2.72
LAGMEEEDLAFSTKEEQQQLLQK(14)-ELGVLVFENSAKR(12):0	ERCC3_HUMAN	TF2H4_HUMAN	709	438	3.53
LAGMEEEDLAFSTKEEQQQLLQK(14)-ELGVLVFENSAKR(12):0	ERCC3_HUMAN	TF2H4_HUMAN	709	438	4.7
MNQKQALQEEFFHNPQAIDIESEDFSSLPPEVK(4)-FGKDVDGK(3):0	ERCC5_HUMAN	ERCC2_HUMAN	175	131	3.56
LAGMEEEDLAFSTKEEQQQLLQK(14)-ELGVLVFENSAKR(12):0	ERCC3_HUMAN	TF2H4_HUMAN	709	438	2.95
HYEDEEDDEEDAPGNDPQEAVPSAAGKQVDESGTKVDEYGAK(27)-TGVPDGIMQFIKLCTVSYGK(12):0	ERCC3_HUMAN	ERCC3_HUMAN	47	160	4.18
KRHYEDEEDDEEDAPGNDPQEAVPSAAGK(1)-DVPSLDKYAEER(7):0	ERCC3_HUMAN	TF2H4_HUMAN	19	150	3.81
KRHYEDEEDDEEDAPGNDPQEAVPSAAGK(1)-QVDESGTKVDEYGAK(8):0	ERCC3_HUMAN	ERCC3_HUMAN	19	55	5.6
HYEDEEDDEEDAPGNDPQEAVPSAAGKQVDESGTKVDEYGAK(27)-HVHPLFKR(7):0	ERCC3_HUMAN	ERCC3_HUMAN	47	781	2.75
GKVSEGIDFVHHYGR(2)-TVPEIEKVIEELR(7):0	ERCC2_HUMAN	ERCC2_HUMAN	606	85	10.89
GKVSEGIDFVHHYGR(2)-TVPEIEKVIEELR(7):0	ERCC2_HUMAN	ERCC2_HUMAN	606	85	8.79
EVPLPAGIYNLDDLKALGR(15)-DVDGKCHSLTASYVR(5):0	ERCC2_HUMAN	ERCC2_HUMAN	184	136	10.26
SLEVWGSQEALEEAKEVR(15)-LYLKLQIVK(4):0	XPA_HUMAN	XPA_HUMAN	207	186	4.6
EVPLPAGIYNLDDLKALGR(15)-LSKTGVPDGIMQFIK(3):0	ERCC2_HUMAN	ERCC3_HUMAN	184	148	2.34
EVPLPAGIYNLDDLKALGR(15)-KNLCIHPEVTPLR(1):0	ERCC2_HUMAN	ERCC2_HUMAN	184	116	6.59
EVPLPAGIYNLDDLKALGR(15)-KNLCIHPEVTPLR(1):0	ERCC2_HUMAN	ERCC2_HUMAN	184	116	4.82
EVPLPAGIYNLDDLKALGR(15)-KNLCIHPEVTPLR(1):0	ERCC2_HUMAN	ERCC2_HUMAN	184	116	15.38
EVPLPAGIYNLDDLKALGR(15)-KNLCIHPEVTPLR(1):0	ERCC2_HUMAN	ERCC2_HUMAN	184	116	16.81
LGDFFGDPGNPPEFNPSGSKDGKYELLTSANEVIVEEIK(23)-AWSDDTSQLGPDKHAR(13):0	TF2H3_HUMAN	TF2H4_HUMAN	100	140	3.04
EVPLPAGIYNLDDLKALGR(15)-KNLCIHPEVTPLR(1):0	ERCC2_HUMAN	ERCC2_HUMAN	184	116	3.13
EVPLPAGIYNLDDLKALGR(15)-KNLCIHPEVTPLR(1):0	ERCC2_HUMAN	ERCC2_HUMAN	184	116	10.12
LGDFFGDPGNPPEFNPSGSKDGKYELLTSANEVIVEEIK(23)-AWSDDTSQLGPDKHAR(13):0	TF2H3_HUMAN	TF2H4_HUMAN	100	140	2.28
MNQKQALQEEFFHNPQAIDIESEDFSSLPPEVK(4)-CQGNLETLQKTVLR(10):0	ERCC5_HUMAN	ERCC2_HUMAN	175	271	6.13
LGDFFGDPGNPPEFNPSGSKDGKYELLTSANEVIVEEIK(20)-AWSDDTSQLGPDKHAR(13):0	TF2H3_HUMAN	TF2H4_HUMAN	97	140	2.42
MNQKQALQEEFFHNPQAIDIESEDFSSLPPEVK(4)-CQGNLETLQKTVLR(10):0	ERCC5_HUMAN	ERCC2_HUMAN	175	271	8.19
EVPLPAGIYNLDDLKALGR(15)-KNLCIHPEVTPLR(1):0	ERCC2_HUMAN	ERCC2_HUMAN	184	116	3.83
MNQKQALQEEFFHNPQAIDIESEDFSSLPPEVK(4)-CQGNLETLQKTVLR(10):0	ERCC5_HUMAN	ERCC2_HUMAN	175	271	9.25
EVPLPAGIYNLDDLKALGR(15)-KNLCIHPEVTPLR(1):0	ERCC2_HUMAN	ERCC2_HUMAN	184	116	12.35
MNQKQALQEEFFHNPQAIDIESEDFSSLPPEVK(4)-CQGNLETLQKTVLR(10):0	ERCC5_HUMAN	ERCC2_HUMAN	175	271	4.32
TWEILKEDESGSLK(6)-ATIEDILFKAK(9):0	TF2H2_HUMAN	TF2H2_HUMAN	26	43	5.33
EDQLGLSLLSLEQLESEETLKR(21)-KNLCIHPEVTPLR(1):0	ERCC2_HUMAN	ERCC2_HUMAN	754	116	6.99
YSILHANVVVYSYHYLLDPKIADLVSK(20)-GKLPR(2):0	ERCC2_HUMAN	ERCC2_HUMAN	219	695	2.16
MNQKQALQEEFFHNPQAIDIESEDFSSLPPEVK(4)-LLEYVKWR(6):0	ERCC5_HUMAN	ERCC2_HUMAN	175	344	3.65
NKFVEYYQYVDFHNQLGLDR(2)-LCKLLFFR(3):0	ERCC5_HUMAN	ERCC5_HUMAN	833	67	13.32
TQEWGLMILDEVHTIPAKMFRR(18)-EDDKIVDLNFLIGPK(4):0	ERCC3_HUMAN	ERCC3_HUMAN	452	479	2.59
YSILHANVVVYSYHYLLDPKIADLVSK(20)-FGKDVDGK(3):0	ERCC2_HUMAN	ERCC2_HUMAN	219	131	8.01
YSILHANVVVYSYHYLLDPKIADLVSK(20)-FGKDVDGK(3):0	ERCC2_HUMAN	ERCC2_HUMAN	219	131	6.4
YSILHANVVVYSYHYLLDPKIADLVSK(20)-FGKDVDGK(3):0	ERCC2_HUMAN	ERCC2_HUMAN	219	131	4.33
YSILHANVVVYSYHYLLDPKIADLVSK(20)-FGKDVDGK(3):0	ERCC2_HUMAN	ERCC2_HUMAN	219	131	5.49
YSILHANVVVYSYHYLLDPKIADLVSK(20)-FGKDVDGK(3):0	ERCC2_HUMAN	ERCC2_HUMAN	219	131	6.06
YSILHANVVVYSYHYLLDPKIADLVSK(20)-FGKDVDGK(3):0	ERCC2_HUMAN	ERCC2_HUMAN	219	131	6.97
YSILHANVVVYSYHYLLDPKIADLVSK(20)-FGKDVDGK(3):0	ERCC2_HUMAN	ERCC2_HUMAN	219	131	8.28
YSILHANVVVYSYHYLLDPKIADLVSK(20)-FGKDVDGK(3):0	ERCC2_HUMAN	ERCC2_HUMAN	219	131	8.35
NYLNQHIEHVQKEMNQQHSGHIR(12)-QYEDEGGFLKEVESR(10):0	ERCC5_HUMAN	ERCC5_HUMAN	255	277	4.4
LGDFFGDPGNPPEFNPSGSKDGKYELLTSANEVIVEEIK(23)-SNKLAVIASHIQESR(3):0	TF2H3_HUMAN	TF2H3_HUMAN	100	56	17.44
LGDFFGDPGNPPEFNPSGSKDGKYELLTSANEVIVEEIK(23)-SNKLAVIASHIQESR(3):0	TF2H3_HUMAN	TF2H3_HUMAN	100	56	8.06
TPTIANPILHFSCMDASLAIKPVFER(21)-IADLVSKELAR(7):0	ERCC2_HUMAN	ERCC2_HUMAN	448	226	6.21
GKVSEGIDFVHHYGR(2)-GKVSEGIDFVHHYGR(2):0	ERCC2_HUMAN	ERCC2_HUMAN	606	606	7.78
GKVSEGIDFVHHYGR(2)-GKVSEGIDFVHHYGR(2):0	ERCC2_HUMAN	ERCC2_HUMAN	606	606	6.03
LGDFFGDPGNPPEFNPSGSKDGKYELLTSANEVIVEEIK(20)-IALLGGGKAWSDDTSQLGPDK(8):0	TF2H3_HUMAN	TF2H4_HUMAN	97	127	14.98
LGDFFGDPGNPPEFNPSGSKDGKYELLTSANEVIVEEIK(20)-IALLGGGKAWSDDTSQLGPDK(8):0	TF2H3_HUMAN	TF2H4_HUMAN	97	127	22.83
LGDFFGDPGNPPEFNPSGSKDGKYELLTSANEVIVEEIK(23)-IALLGGGKAWSDDTSQLGPDK(8):0	TF2H3_HUMAN	TF2H4_HUMAN	100	127	6.56
LGDFFGDPGNPPEFNPSGSKDGKYELLTSANEVIVEEIK(20)-IALLGGGKAWSDDTSQLGPDK(8):0	TF2H3_HUMAN	TF2H4_HUMAN	97	127	14.09
EDQLGLSLLSLEQLESEETLKR(21)-TVPEIEKVIEELRK(7):0	ERCC2_HUMAN	ERCC2_HUMAN	754	85	2.79
EDQLGLSLLSLEQLESEETLKR(21)-TVPEIEKVIEELRK(7):0	ERCC2_HUMAN	ERCC2_HUMAN	754	85	1.82
DNSERDDVDGEPQEAEKDAEDSLHEWQDINLEELETLESNLLAQQNSLK(17)-AQKQQQER(3):0	ERCC5_HUMAN	ERCC5_HUMAN	722	757	3.69
HYEDEEDDEEDAPGNDPQEAVPSAAGKQVDESGTKVDEYGAK(27)-LCTVSYGKVK(8):0	ERCC3_HUMAN	ERCC3_HUMAN	47	168	1.74
DNSERDDVDGEPQEAEKDAEDSLHEWQDINLEELETLESNLLAQQNSLK(17)-AQKQQQER(3):0	ERCC5_HUMAN	ERCC5_HUMAN	722	757	3.84
TDESLFPVLKQLDAQQTQLR(10)-LCKLLFFR(3):0	ERCC5_HUMAN	ERCC5_HUMAN	985	67	5.6
DNSERDDVDGEPQEAEKDAEDSLHEWQDINLEELETLESNLLAQQNSLK(17)-AQKQQQER(3):0	ERCC5_HUMAN	ERCC5_HUMAN	722	757	4.27
TLQLTPGFPNPAVAEAYLKPVVDDSK(19)-GSFLWGKPDLDKIR(7):0	ERCC5_HUMAN	ERCC5_HUMAN	941	955	4.56
INTIFISKVGDTSFDLPEANVLIQISSHGGSR(8)-SGVIVLPCGAGKSLVGVTAACTVR(12):0	ERCC3_HUMAN	ERCC3_HUMAN	612	349	8.45
TLQLTPGFPNPAVAEAYLKPVVDDSK(19)-GSFLWGKPDLDKIR(7):0	ERCC5_HUMAN	ERCC5_HUMAN	941	955	3.75
DNSERDDVDGEPQEAEKDAEDSLHEWQDINLEELETLESNLLAQQNSLK(17)-AQKQQQER(3):0	ERCC5_HUMAN	ERCC5_HUMAN	722	757	1.89
TLQLTPGFPNPAVAEAYLKPVVDDSK(19)-IRPIFVFDGDAPLLKK(15):0	ERCC5_HUMAN	ERCC5_HUMAN	941	87	7.42
TLQLTPGFPNPAVAEAYLKPVVDDSK(19)-IRPIFVFDGDAPLLKK(15):0	ERCC5_HUMAN	ERCC5_HUMAN	941	87	4.48
TLQLTPGFPNPAVAEAYLKPVVDDSK(19)-GSFLWGKPDLDKIR(7):0	ERCC5_HUMAN	ERCC5_HUMAN	941	955	2.26
TLQLTPGFPNPAVAEAYLKPVVDDSK(19)-GSFLWGKPDLDKIR(7):0	ERCC5_HUMAN	ERCC5_HUMAN	941	955	5.5
TLQLTPGFPNPAVAEAYLKPVVDDSK(19)-GSFLWGKPDLDK(7):0	ERCC5_HUMAN	ERCC5_HUMAN	941	955	3
ALDDDEDVKVCAGDDVQTGGPGAEEMR(9)-TLSAIKR(6):0	ERCC5_HUMAN	ERCC5_HUMAN	405	395	2.06
EDQLGLSLLSLEQLESEETLKR(21)-TVPEIEKVIEELRK(7):0	ERCC2_HUMAN	ERCC2_HUMAN	754	85	9.45
DLMTKSDIKGQHTETLLAGSLAK(9)-SDIKGQHTETLLAGSLAK(4):0	TF2H3_HUMAN	TF2H3_HUMAN	125	125	4.64
EDQLGLSLLSLEQLESEETLKR(21)-TVPEIEKVIEELRK(7):0	ERCC2_HUMAN	ERCC2_HUMAN	754	85	9.69
DLMTKSDIKGQHTETLLAGSLAK(9)-SDIKGQHTETLLAGSLAK(4):0	TF2H3_HUMAN	TF2H3_HUMAN	125	125	2.04
DLMTKSDIKGQHTETLLAGSLAK(9)-SDIKGQHTETLLAGSLAK(4):0	TF2H3_HUMAN	TF2H3_HUMAN	125	125	2.41
DLMTKSDIKGQHTETLLAGSLAK(5)-SDIKGQHTETLLAGSLAK(4):0	TF2H3_HUMAN	TF2H3_HUMAN	121	125	4.82
TLQLTPGFPNPAVAEAYLKPVVDDSK(19)-GSFLWGKPDLDK(7):0	ERCC5_HUMAN	ERCC5_HUMAN	941	955	4.46
ILAVDISIWLNQALKGVR(15)-KDLASSDSR(1):0	ERCC5_HUMAN	ERCC5_HUMAN	43	98	11.49
TLQLTPGFPNPAVAEAYLKPVVDDSK(19)-GSFLWGKPDLDK(7):0	ERCC5_HUMAN	ERCC5_HUMAN	941	955	4.04
TLQLTPGFPNPAVAEAYLKPVVDDSK(19)-GSFLWGKPDLDK(7):0	ERCC5_HUMAN	ERCC5_HUMAN	941	955	4.58
ILAVDISIWLNQALKGVR(15)-KDLASSDSR(1):0	ERCC5_HUMAN	ERCC5_HUMAN	43	98	8.6
TLQLTPGFPNPAVAEAYLKPVVDDSK(19)-GSFLWGKPDLDK(7):0	ERCC5_HUMAN	ERCC5_HUMAN	941	955	2.1
LLNFYEKQEGEKLPFLGLALSSR(7)-EDQLGLSLLSLEQLESEETLKR(21):0	ERCC2_HUMAN	ERCC2_HUMAN	99	754	11.86
LLNFYEKQEGEKLPFLGLALSSR(7)-EDQLGLSLLSLEQLESEETLKR(21):0	ERCC2_HUMAN	ERCC2_HUMAN	99	754	3.9
LLNFYEKQEGEKLPFLGLALSSR(7)-EDQLGLSLLSLEQLESEETLKR(21):0	ERCC2_HUMAN	ERCC2_HUMAN	99	754	9.46
DNSERDDVDGEPQEAEKDAEDSLHEWQDINLEELETLESNLLAQQNSLK(17)-AQKQQQER(3):0	ERCC5_HUMAN	ERCC5_HUMAN	722	757	2.47
EVLIIFSSLTTCDPSNIYDLIKTLK(22)-AAKIR(3):0	TF2H2_HUMAN	TF2H2_HUMAN	190	196	3.88
EDQLGLSLLSLEQLESEETLKR(21)-EVPLPAGIYNLDDLKALGR(15):0	ERCC2_HUMAN	ERCC2_HUMAN	754	184	4.91
EDQLGLSLLSLEQLESEETLKR(21)-TVPEIEKVIEELR(7):0	ERCC2_HUMAN	ERCC2_HUMAN	754	85	7.35
KTCTMCGHELTYEK(1)-ELGVLVFENSAKR(12):0	XPA_HUMAN	TF2H4_HUMAN	262	438	4.73
ILAVDISIWLNQALKGVR(15)-IRPIFVFDGDAPLLKK(15):0	ERCC5_HUMAN	ERCC5_HUMAN	43	87	13.01
ILAVDISIWLNQALKGVR(15)-IRPIFVFDGDAPLLKK(15):0	ERCC5_HUMAN	ERCC5_HUMAN	43	87	7.04
QVSPEALEGKILAVDISIWLNQALKGVR(25)-KDLASSDSR(1):0	ERCC5_HUMAN	ERCC5_HUMAN	43	98	5.82
TQEWGLMILDEVHTIPAKMFR(18)-EDDKIVDLNFLIGPK(4):0	ERCC3_HUMAN	ERCC3_HUMAN	452	479	6.47
KQEAQNEQTSEPSNMDGNSGDADCFQPAVKR(30)-RAKLQESIEYEDLGK(3):0	TF2H1_HUMAN	TF2H1_HUMAN	353	356	5.05
AVDMTCHGEPSLYNSLSIAMQTLKHMPGHTSR(24)-RAEKLTELSGNPR(4):0	TF2H2_HUMAN	TF2H2_HUMAN	160	119	1.96
EEQQQLLQKVLAATDLDAEEEVVAGEFGSR(9)-IIVFADNVFALKEYAIR(12):0	ERCC3_HUMAN	ERCC3_HUMAN	718	572	11.63
EEQQQLLQKVLAATDLDAEEEVVAGEFGSR(9)-IIVFADNVFALKEYAIR(12):0	ERCC3_HUMAN	ERCC3_HUMAN	718	572	15.74
EEQQQLLQKVLAATDLDAEEEVVAGEFGSR(9)-IIVFADNVFALKEYAIR(12):0	ERCC3_HUMAN	ERCC3_HUMAN	718	572	9.58
EEQQQLLQKVLAATDLDAEEEVVAGEFGSR(9)-IIVFADNVFALKEYAIR(12):0	ERCC3_HUMAN	ERCC3_HUMAN	718	572	8.22
EEQQQLLQKVLAATDLDAEEEVVAGEFGSR(9)-IIVFADNVFALKEYAIR(12):0	ERCC3_HUMAN	ERCC3_HUMAN	718	572	6.86
EEQQQLLQKVLAATDLDAEEEVVAGEFGSR(9)-IIVFADNVFALKEYAIR(12):0	ERCC3_HUMAN	ERCC3_HUMAN	718	572	7.5
EEQQQLLQKVLAATDLDAEEEVVAGEFGSR(9)-IIVFADNVFALKEYAIR(12):0	ERCC3_HUMAN	ERCC3_HUMAN	718	572	10.74
EEQQQLLQKVLAATDLDAEEEVVAGEFGSR(9)-IIVFADNVFALKEYAIR(12):0	ERCC3_HUMAN	ERCC3_HUMAN	718	572	4.63
EEQQQLLQKVLAATDLDAEEEVVAGEFGSR(9)-IIVFADNVFALKEYAIR(12):0	ERCC3_HUMAN	ERCC3_HUMAN	718	572	7.65
EEQQQLLQKVLAATDLDAEEEVVAGEFGSR(9)-IIVFADNVFALKEYAIR(12):0	ERCC3_HUMAN	ERCC3_HUMAN	718	572	8.12
EEQQQLLQKVLAATDLDAEEEVVAGEFGSR(9)-IIVFADNVFALKEYAIR(12):0	ERCC3_HUMAN	ERCC3_HUMAN	718	572	9.33
EEQQQLLQKVLAATDLDAEEEVVAGEFGSR(9)-IIVFADNVFALKEYAIR(12):0	ERCC3_HUMAN	ERCC3_HUMAN	718	572	8.18
EEQQQLLQKVLAATDLDAEEEVVAGEFGSR(9)-IIVFADNVFALKEYAIR(12):0	ERCC3_HUMAN	ERCC3_HUMAN	718	572	9.72
EEQQQLLQKVLAATDLDAEEEVVAGEFGSR(9)-IIVFADNVFALKEYAIR(12):0	ERCC3_HUMAN	ERCC3_HUMAN	718	572	7.47
EEQQQLLQKVLAATDLDAEEEVVAGEFGSR(9)-IIVFADNVFALKEYAIR(12):0	ERCC3_HUMAN	ERCC3_HUMAN	718	572	5.58
EEQQQLLQKVLAATDLDAEEEVVAGEFGSR(9)-IIVFADNVFALKEYAIR(12):0	ERCC3_HUMAN	ERCC3_HUMAN	718	572	9.55
EEQQQLLQKVLAATDLDAEEEVVAGEFGSR(9)-IIVFADNVFALKEYAIR(12):0	ERCC3_HUMAN	ERCC3_HUMAN	718	572	7.92
EEQQQLLQKVLAATDLDAEEEVVAGEFGSR(9)-IIVFADNVFALKEYAIR(12):0	ERCC3_HUMAN	ERCC3_HUMAN	718	572	3.69
KTCTMCGHELTYEK(1)-ELGVLVFENSAKR(12):0	XPA_HUMAN	TF2H4_HUMAN	262	438	6.65
EEQQQLLQKVLAATDLDAEEEVVAGEFGSR(9)-IIVFADNVFALKEYAIR(12):0	ERCC3_HUMAN	ERCC3_HUMAN	718	572	3.03
EEQQQLLQKVLAATDLDAEEEVVAGEFGSR(9)-IIVFADNVFALKEYAIR(12):0	ERCC3_HUMAN	ERCC3_HUMAN	718	572	5.95
EEQQQLLQKVLAATDLDAEEEVVAGEFGSR(9)-IIVFADNVFALKEYAIR(12):0	ERCC3_HUMAN	ERCC3_HUMAN	718	572	6.03
EEQQQLLQKVLAATDLDAEEEVVAGEFGSR(9)-IIVFADNVFALKEYAIR(12):0	ERCC3_HUMAN	ERCC3_HUMAN	718	572	6.44
EEQQQLLQKVLAATDLDAEEEVVAGEFGSR(9)-IIVFADNVFALKEYAIR(12):0	ERCC3_HUMAN	ERCC3_HUMAN	718	572	10.73
EEQQQLLQKVLAATDLDAEEEVVAGEFGSR(9)-IIVFADNVFALKEYAIR(12):0	ERCC3_HUMAN	ERCC3_HUMAN	718	572	2.47
EEQQQLLQKVLAATDLDAEEEVVAGEFGSR(9)-IIVFADNVFALKEYAIR(12):0	ERCC3_HUMAN	ERCC3_HUMAN	718	572	7.12
EEQQQLLQKVLAATDLDAEEEVVAGEFGSR(9)-IIVFADNVFALKEYAIR(12):0	ERCC3_HUMAN	ERCC3_HUMAN	718	572	2.6
EEQQQLLQKVLAATDLDAEEEVVAGEFGSR(9)-IIVFADNVFALKEYAIR(12):0	ERCC3_HUMAN	ERCC3_HUMAN	718	572	4.22
EEQQQLLQKVLAATDLDAEEEVVAGEFGSR(9)-IIVFADNVFALKEYAIR(12):0	ERCC3_HUMAN	ERCC3_HUMAN	718	572	2.66
KTCTMCGHELTYEK(1)-ELGVLVFENSAKR(12):0	XPA_HUMAN	TF2H4_HUMAN	262	438	3.23
KRHYEDEEDDEEDAPGNDPQEAVPSAAGK(1)-LCTVSYGKVK(8):0	ERCC3_HUMAN	ERCC3_HUMAN	19	168	2.98
KTCTMCGHELTYEK(1)-ELGVLVFENSAKR(12):0	XPA_HUMAN	TF2H4_HUMAN	262	438	6.35
KTCTMCGHELTYEK(1)-ELGVLVFENSAKR(12):0	XPA_HUMAN	TF2H4_HUMAN	262	438	7.2
NYLNQHIEHVQKEMNQQHSGHIR(12)-QYEDEGGFLKEVESR(10):0	ERCC5_HUMAN	ERCC5_HUMAN	255	277	3.26
KTCTMCGHELTYEK(1)-ELGVLVFENSAKR(12):0	XPA_HUMAN	TF2H4_HUMAN	262	438	2.57
ETIVHQHEYGPEENLEDDMYRKTCTMCGHELTYEK(22)-ELGVLVFENSAKR(12):0	XPA_HUMAN	TF2H4_HUMAN	262	438	4.44
ETIVHQHEYGPEENLEDDMYRKTCTMCGHELTYEK(22)-ELGVLVFENSAKR(12):0	XPA_HUMAN	TF2H4_HUMAN	262	438	2.74
SNAMAAADGALPEAAALEQPAELPASVR(1)-KTCTMCGHELTYEK(1):0	XPA_HUMAN	XPA_HUMAN	1	262	4.24
HYEDEEDDEEDAPGNDPQEAVPSAAGKQVDESGTK(27)-GITNTLEESSSLKR(13):0	ERCC3_HUMAN	ERCC5_HUMAN	47	1074	6.92
KQEAQNEQTSEPSNMDGNSGDADCFQPAVKR(30)-AKLQESIEYEDLGK(2):0	TF2H1_HUMAN	TF2H1_HUMAN	353	356	16.78
KRHYEDEEDDEEDAPGNDPQEAVPSAAGK(1)-AWSDDTSQLGPDKHAR(13):0	ERCC3_HUMAN	TF2H4_HUMAN	19	140	3.06
KQEAQNEQTSEPSNMDGNSGDADCFQPAVKR(30)-AKLQESIEYEDLGK(2):0	TF2H1_HUMAN	TF2H1_HUMAN	353	356	12.81
HYEDEEDDEEDAPGNDPQEAVPSAAGKQVDESGTKVDEYGAK(27)-GITNTLEESSSLKR(13):0	ERCC3_HUMAN	ERCC5_HUMAN	47	1074	3.38
HYEDEEDDEEDAPGNDPQEAVPSAAGKQVDESGTKVDEYGAK(27)-GITNTLEESSSLKR(13):0	ERCC3_HUMAN	ERCC5_HUMAN	47	1074	3.74
HYEDEEDDEEDAPGNDPQEAVPSAAGKQVDESGTKVDEYGAK(27)-GITNTLEESSSLKR(13):0	ERCC3_HUMAN	ERCC5_HUMAN	47	1074	4.15
TVAEVDSESLPSSSKMHGMSFDVK(15)-RVVSEDTSHYILIKGIQAK(14):0	ERCC5_HUMAN	ERCC5_HUMAN	316	296	2.18
KQEAQNEQTSEPSNMDGNSGDADCFQPAVKR(30)-AKLQESIEYEDLGK(2):0	TF2H1_HUMAN	TF2H1_HUMAN	353	356	19.99
KQEAQNEQTSEPSNMDGNSGDADCFQPAVKR(30)-AKLQESIEYEDLGK(2):0	TF2H1_HUMAN	TF2H1_HUMAN	353	356	22.24
ALDDDEDVKVCAGDDVQTGGPGAEEMR(9)-TLSAIKR(6):0	ERCC5_HUMAN	ERCC5_HUMAN	405	395	5.23
HYEDEEDDEEDAPGNDPQEAVPSAAGKQVDESGTKVDEYGAK(27)-SKAPSK(2):0	ERCC3_HUMAN	ERCC3_HUMAN	47	770	2.88
GKVSEGIDFVHHYGR(2)-KNLCIHPEVTPLR(1):0	ERCC2_HUMAN	ERCC2_HUMAN	606	116	23.34
GKVSEGIDFVHHYGR(2)-KNLCIHPEVTPLR(1):0	ERCC2_HUMAN	ERCC2_HUMAN	606	116	24.56
ENDLYVLPPLQEEEKHSSEEEDEKEWQER(15)-FGKDVDGK(3):0	ERCC5_HUMAN	ERCC2_HUMAN	157	131	2.31
ENDLYVLPPLQEEEKHSSEEEDEKEWQER(15)-FGKDVDGK(3):0	ERCC5_HUMAN	ERCC2_HUMAN	157	131	4.98
GKVSEGIDFVHHYGR(2)-KNLCIHPEVTPLR(1):0	ERCC2_HUMAN	ERCC2_HUMAN	606	116	18.26
GKVSEGIDFVHHYGR(2)-KNLCIHPEVTPLR(1):0	ERCC2_HUMAN	ERCC2_HUMAN	606	116	14.22
DGKGIPFTATLASSSVNSAEEHVASTNEGREPTDSVPK(3)-INSSTENSDEGLKVR(13):0	ERCC5_HUMAN	ERCC5_HUMAN	441	436	6.6
DGKGIPFTATLASSSVNSAEEHVASTNEGREPTDSVPK(3)-INSSTENSDEGLKVR(13):0	ERCC5_HUMAN	ERCC5_HUMAN	441	436	6.49
DGKGIPFTATLASSSVNSAEEHVASTNEGREPTDSVPK(3)-INSSTENSDEGLKVR(13):0	ERCC5_HUMAN	ERCC5_HUMAN	441	436	7.43
DGKGIPFTATLASSSVNSAEEHVASTNEGREPTDSVPK(3)-INSSTENSDEGLKVR(13):0	ERCC5_HUMAN	ERCC5_HUMAN	441	436	4.61
ENDLYVLPPLQEEEKHSSEEEDEKEWQER(15)-QAIKTAFR(4):0	ERCC5_HUMAN	ERCC5_HUMAN	157	123	4.42
DGKGIPFTATLASSSVNSAEEHVASTNEGREPTDSVPK(3)-INSSTENSDEGLKVR(13):0	ERCC5_HUMAN	ERCC5_HUMAN	441	436	1.91
ENDLYVLPPLQEEEKHSSEEEDEKEWQER(15)-SKRDEALPSLTQVR(2):0	ERCC5_HUMAN	ERCC5_HUMAN	157	129	1.91
ENDLYVLPPLQEEEKHSSEEEDEKEWQER(15)-FGKDVDGK(3):0	ERCC5_HUMAN	ERCC2_HUMAN	157	131	2.85
DGKGIPFTATLASSSVNSAEEHVASTNEGREPTDSVPK(3)-INSSTENSDEGLKVR(13):0	ERCC5_HUMAN	ERCC5_HUMAN	441	436	8.77
DGKGIPFTATLASSSVNSAEEHVASTNEGREPTDSVPK(3)-INSSTENSDEGLKVR(13):0	ERCC5_HUMAN	ERCC5_HUMAN	441	436	11.01
DGKGIPFTATLASSSVNSAEEHVASTNEGREPTDSVPK(3)-INSSTENSDEGLKVR(13):0	ERCC5_HUMAN	ERCC5_HUMAN	441	436	4.67
DGKGIPFTATLASSSVNSAEEHVASTNEGREPTDSVPK(3)-INSSTENSDEGLKVR(13):0	ERCC5_HUMAN	ERCC5_HUMAN	441	436	7.46
DGKGIPFTATLASSSVNSAEEHVASTNEGREPTDSVPK(3)-INSSTENSDEGLKVR(13):0	ERCC5_HUMAN	ERCC5_HUMAN	441	436	9.11
DGKGIPFTATLASSSVNSAEEHVASTNEGREPTDSVPK(3)-INSSTENSDEGLKVR(13):0	ERCC5_HUMAN	ERCC5_HUMAN	441	436	6.88
RHYEDEEDDEEDAPGNDPQEAVPSAAGKQVDESGTK(28)-VDEYGAKDYR(7):0	ERCC3_HUMAN	ERCC3_HUMAN	47	62	1.88
DGKGIPFTATLASSSVNSAEEHVASTNEGREPTDSVPK(3)-INSSTENSDEGLKVR(13):0	ERCC5_HUMAN	ERCC5_HUMAN	441	436	5.16
DGKGIPFTATLASSSVNSAEEHVASTNEGREPTDSVPK(3)-INSSTENSDEGLKVR(13):0	ERCC5_HUMAN	ERCC5_HUMAN	441	436	6.18
HYEDEEDDEEDAPGNDPQEAVPSAAGKQVDESGTKVDEYGAK(27)-VGELMDQNAFSLTQK(15):0	ERCC3_HUMAN	TF2H5_HUMAN	47	71	3.01
DGKGIPFTATLASSSVNSAEEHVASTNEGREPTDSVPK(3)-INSSTENSDEGLKVR(13):0	ERCC5_HUMAN	ERCC5_HUMAN	441	436	3.12
DGKGIPFTATLASSSVNSAEEHVASTNEGREPTDSVPK(3)-INSSTENSDEGLKVR(13):0	ERCC5_HUMAN	ERCC5_HUMAN	441	436	6
DGKGIPFTATLASSSVNSAEEHVASTNEGREPTDSVPK(3)-TLSAIKR(6):0	ERCC5_HUMAN	ERCC5_HUMAN	441	395	5.15
DGKGIPFTATLASSSVNSAEEHVASTNEGREPTDSVPK(3)-TLSAIKR(6):0	ERCC5_HUMAN	ERCC5_HUMAN	441	395	4.13
ENDLYVLPPLQEEEKHSSEEEDEKEWQER(15)-SKRDEALPSLTQVR(2):0	ERCC5_HUMAN	ERCC5_HUMAN	157	129	8.99
DGKGIPFTATLASSSVNSAEEHVASTNEGREPTDSVPK(3)-TLSAIKR(6):0	ERCC5_HUMAN	ERCC5_HUMAN	441	395	4.63
KRHYEDEEDDEEDAPGNDPQEAVPSAAGK(1)-SAISKTAESSGGPSTSR(5):0	ERCC3_HUMAN	ERCC3_HUMAN	19	225	13.17
DGKGIPFTATLASSSVNSAEEHVASTNEGREPTDSVPK(3)-INSSTENSDEGLKVR(13):0	ERCC5_HUMAN	ERCC5_HUMAN	441	436	3.42
DGKGIPFTATLASSSVNSAEEHVASTNEGREPTDSVPK(3)-INSSTENSDEGLKVR(13):0	ERCC5_HUMAN	ERCC5_HUMAN	441	436	3.18
DGKGIPFTATLASSSVNSAEEHVASTNEGREPTDSVPK(3)-TLSAIKR(6):0	ERCC5_HUMAN	ERCC5_HUMAN	441	395	1.93
DGKGIPFTATLASSSVNSAEEHVASTNEGREPTDSVPK(3)-INSSTENSDEGLKVR(13):0	ERCC5_HUMAN	ERCC5_HUMAN	441	436	4.27
LNKPYIYGPTSQGER(3)-ACQFLIKFHER(7):0	ERCC3_HUMAN	ERCC3_HUMAN	580	552	13.72
ENDLYVLPPLQEEEKHSSEEEDEKEWQER(24)-SKRDEALPSLTQVR(2):0	ERCC5_HUMAN	ERCC5_HUMAN	166	129	7.51
LNKPYIYGPTSQGER(3)-ACQFLIKFHER(7):0	ERCC3_HUMAN	ERCC3_HUMAN	580	552	12.23
DGKGIPFTATLASSSVNSAEEHVASTNEGREPTDSVPK(3)-INSSTENSDEGLKVR(13):0	ERCC5_HUMAN	ERCC5_HUMAN	441	436	4.74
DGKGIPFTATLASSSVNSAEEHVASTNEGREPTDSVPK(3)-INSSTENSDEGLKVR(13):0	ERCC5_HUMAN	ERCC5_HUMAN	441	436	9.88
LGDFFGDPGNPPEFNPSGSKDGK(20)-AWSDDTSQLGPDKHAR(13):0	TF2H3_HUMAN	TF2H4_HUMAN	97	140	4.13
DGKGIPFTATLASSSVNSAEEHVASTNEGREPTDSVPK(3)-INSSTENSDEGLKVR(13):0	ERCC5_HUMAN	ERCC5_HUMAN	441	436	2.07
DGKGIPFTATLASSSVNSAEEHVASTNEGREPTDSVPK(3)-INSSTENSDEGLKVR(13):0	ERCC5_HUMAN	ERCC5_HUMAN	441	436	3.66
DGKGIPFTATLASSSVNSAEEHVASTNEGR(3)-INSSTENSDEGLKVR(13):0	ERCC5_HUMAN	ERCC5_HUMAN	441	436	6.83
ENDLYVLPPLQEEEKHSSEEEDEKEWQER(15)-GKVSEGIDFVHHYGR(2):0	ERCC5_HUMAN	ERCC2_HUMAN	157	606	3.71
DGKGIPFTATLASSSVNSAEEHVASTNEGR(3)-INSSTENSDEGLKVR(13):0	ERCC5_HUMAN	ERCC5_HUMAN	441	436	14.42
QNLRIALLGGGKAWSDDTSQLGPDK(12)-EPKTSASDSQNSVKEAPVK(14):0	TF2H4_HUMAN	ERCC5_HUMAN	127	1137	7.18
DGKGIPFTATLASSSVNSAEEHVASTNEGR(3)-INSSTENSDEGLKVR(13):0	ERCC5_HUMAN	ERCC5_HUMAN	441	436	2.15
DGKGIPFTATLASSSVNSAEEHVASTNEGR(3)-INSSTENSDEGLKVR(13):0	ERCC5_HUMAN	ERCC5_HUMAN	441	436	6.75
AKKGMVAEEYNAFFYSLVSQDTQEMAYSTK(2)-MQILQNFKHNPK(8):0	ERCC3_HUMAN	ERCC3_HUMAN	650	600	3.46
ETGGTYHVILDESHYKELLTHHVSPPPASSSSECSLIR(16)-TMEDQDLKPNR(8):0	TF2H2_HUMAN	TF2H2_HUMAN	232	80	2.82
ETGGTYHVILDESHYKELLTHHVSPPPASSSSECSLIR(16)-TMEDQDLKPNR(8):0	TF2H2_HUMAN	TF2H2_HUMAN	232	80	3.63
ENDLYVLPPLQEEEKHSSEEEDEKEWQER(15)-CQGNLETLQKTVLR(10):0	ERCC5_HUMAN	ERCC2_HUMAN	157	271	6.34
ENDLYVLPPLQEEEKHSSEEEDEKEWQER(15)-CQGNLETLQKTVLR(10):0	ERCC5_HUMAN	ERCC2_HUMAN	157	271	4.16
ENDLYVLPPLQEEEKHSSEEEDEKEWQER(15)-CQGNLETLQKTVLR(10):0	ERCC5_HUMAN	ERCC2_HUMAN	157	271	4.03
KRHYEDEEDDEEDAPGNDPQEAVPSAAGK(1)-QVDESGTKVDEYGAK(8):0	ERCC3_HUMAN	ERCC3_HUMAN	19	55	4
KRHYEDEEDDEEDAPGNDPQEAVPSAAGK(1)-QVDESGTKVDEYGAK(8):0	ERCC3_HUMAN	ERCC3_HUMAN	19	55	4.11
NDSVNPDINIDLKPTAVLRPYQEK(13)-SLRKMFGNGR(4):0	ERCC3_HUMAN	ERCC3_HUMAN	314	329	7.8
YCELPVECKICGLTLVSAPHLAR(9)-KHITSLKK(1):0	TF2H2_HUMAN	TF2H2_HUMAN	309	129	4.93
YCELPVECKICGLTLVSAPHLAR(9)-KHITSLKK(1):0	TF2H2_HUMAN	TF2H2_HUMAN	309	129	9.48
KRHYEDEEDDEEDAPGNDPQEAVPSAAGK(1)-QVDESGTKVDEYGAK(8):0	ERCC3_HUMAN	ERCC3_HUMAN	19	55	3.57
YCELPVECKICGLTLVSAPHLAR(9)-KHITSLKK(1):0	TF2H2_HUMAN	TF2H2_HUMAN	309	129	8.09
YCELPVECKICGLTLVSAPHLAR(9)-KHITSLKK(1):0	TF2H2_HUMAN	TF2H2_HUMAN	309	129	2.66
DGKGIPFTATLASSSVNSAEEHVASTNEGREPTDSVPK(3)-KDRLPLESAVVR(1):0	ERCC5_HUMAN	ERCC5_HUMAN	441	501	3.07
DGKGIPFTATLASSSVNSAEEHVASTNEGREPTDSVPK(3)-KDRLPLESAVVR(1):0	ERCC5_HUMAN	ERCC5_HUMAN	441	501	2.63
YCELPVECKICGLTLVSAPHLAR(9)-KHITSLKK(1):0	TF2H2_HUMAN	TF2H2_HUMAN	309	129	8.16
LNVNATDSSSTSNHKQDVGISAAFLADVRPQTDGCNGLR(15)-IAWAPEGKDR(8):0	TF2H1_HUMAN	TF2H1_HUMAN	164	41	1.9
LNVNATDSSSTSNHKQDVGISAAFLADVRPQTDGCNGLR(15)-IAWAPEGKDR(8):0	TF2H1_HUMAN	TF2H1_HUMAN	164	41	2.2
LMVVTPAGHSDVKR(13)-FWKR(3):0	TF2H4_HUMAN	TF2H4_HUMAN	452	456	4.54
LMVVTPAGHSDVKR(13)-FWKR(3):0	TF2H4_HUMAN	TF2H4_HUMAN	452	456	4.21
ALDDDEDVKVCAGDDVQTGGPGAEEMR(9)-TLSAIKR(6):0	ERCC5_HUMAN	ERCC5_HUMAN	405	395	1.61
ALDDDEDVKVCAGDDVQTGGPGAEEMR(9)-TLSAIKR(6):0	ERCC5_HUMAN	ERCC5_HUMAN	405	395	4.15
AKLQESIEYEDLGK(2)-TLKAAK(3):0	TF2H1_HUMAN	TF2H2_HUMAN	356	193	3.35
GITNTLEESSSLKR(13)-KDLASSDSR(1):0	ERCC5_HUMAN	ERCC5_HUMAN	1074	98	7.32
KTCTMCGHELTYEK(1)-ELGVLVFENSAKR(12):0	XPA_HUMAN	TF2H4_HUMAN	262	438	5.3
SKRDEALPSLTQVR(2)-FGKDVDGK(3):0	ERCC5_HUMAN	ERCC2_HUMAN	129	131	8.55
ACQFLIKFHERR(7)-TMEDQDLKPNR(8):0	ERCC3_HUMAN	TF2H2_HUMAN	552	80	4.03
CQGNLETLQKTVLR(10)-IKETDEQR(2):0	ERCC2_HUMAN	ERCC2_HUMAN	271	277	11.22
CQGNLETLQKTVLR(10)-IKETDEQR(2):0	ERCC2_HUMAN	ERCC2_HUMAN	271	277	7.83
HSSEEEDEKEWQER(9)-KNLCIHPEVTPLR(1):0	ERCC5_HUMAN	ERCC2_HUMAN	166	116	4.72
CQGNLETLQKTVLR(10)-IKETDEQR(2):0	ERCC2_HUMAN	ERCC2_HUMAN	271	277	11.26
CQGNLETLQKTVLR(10)-IKETDEQR(2):0	ERCC2_HUMAN	ERCC2_HUMAN	271	277	11.6
GNDQVAISSKFETR(10)-ILKAR(3):0	ERCC2_HUMAN	ERCC2_HUMAN	510	637	6.23
ALDDDEDVKVCAGDDVQTGGPGAEEMR(9)-TLSAIKR(6):0	ERCC5_HUMAN	ERCC5_HUMAN	405	395	4.51
GNDQVAISSKFETR(10)-ILKAR(3):0	ERCC2_HUMAN	ERCC2_HUMAN	510	637	5.28
INSSTENSDEGLKVR(13)-KDRLPLESAVVR(1):0	ERCC5_HUMAN	ERCC5_HUMAN	436	501	5.63
INSSTENSDEGLKVR(13)-KDRLPLESAVVR(1):0	ERCC5_HUMAN	ERCC5_HUMAN	436	501	19.29
INSSTENSDEGLKVR(13)-KDRLPLESAVVR(1):0	ERCC5_HUMAN	ERCC5_HUMAN	436	501	8.2
QVDESGTKVDEYGAK(8)-GITNTLEESSSLKR(13):0	ERCC3_HUMAN	ERCC5_HUMAN	55	1074	4.2
INSSTENSDEGLKVR(13)-KDRLPLESAVVR(1):0	ERCC5_HUMAN	ERCC5_HUMAN	436	501	24.37
SKRDEALPSLTQVR(2)-QAIKTAFR(4):0	ERCC5_HUMAN	ERCC5_HUMAN	129	123	7.68
SKRDEALPSLTQVR(2)-QAIKTAFR(4):0	ERCC5_HUMAN	ERCC5_HUMAN	129	123	7.19
EFSKAQEESTGLLSGLR(4)-LAQQEKEDAKR(6):0	TF2H4_HUMAN	ERCC5_HUMAN	81	1007	8.87
SNAMAAADGALPEAAALEQPAELPASVR(1)-KTCTMCGHELTYEK(1):0	XPA_HUMAN	XPA_HUMAN	1	262	1.63
SKRDEALPSLTQVR(2)-QAIKTAFR(4):0	ERCC5_HUMAN	ERCC5_HUMAN	129	123	3.33
KDRLPLESAVVR(1)-TLSAIKR(6):0	ERCC5_HUMAN	ERCC5_HUMAN	501	395	4.45
LNTGSKDLFAECAK(6)-IDEKGLK(4):0	TF2H1_HUMAN	TF2H1_HUMAN	243	255	3.26
LNTGSKDLFAECAK(6)-IDEKGLK(4):0	TF2H1_HUMAN	TF2H1_HUMAN	243	255	7.42
KQEAQNEQTSEPSNMDGNSGDADCFQPAVKR(30)-AKLQESIEYEDLGK(2):0	TF2H1_HUMAN	TF2H1_HUMAN	353	356	12.01
GKVSEGIDFVHHYGR(2)-FGKDVDGK(3):0	ERCC2_HUMAN	ERCC2_HUMAN	606	131	7.39
GKVSEGIDFVHHYGR(2)-FGKDVDGK(3):0	ERCC2_HUMAN	ERCC2_HUMAN	606	131	6.64
GKVSEGIDFVHHYGR(2)-FGKDVDGK(3):0	ERCC2_HUMAN	ERCC2_HUMAN	606	131	6.62
GSFLWGKPDLDK(7)-LAQQEKEDAKR(6):0	ERCC5_HUMAN	ERCC5_HUMAN	955	1007	5.72
KNLCIHPEVTPLR(1)-ENSNAAIIKR(9):0	ERCC2_HUMAN	TF2H1_HUMAN	116	308	4.3
KNLCIHPEVTPLR(1)-FGKDVDGK(3):0	ERCC2_HUMAN	ERCC2_HUMAN	116	131	8.78
TVAEVDSESLPSSSKMHGMSFDVK(15)-CQGNLETLQKTVLR(10):0	ERCC5_HUMAN	ERCC2_HUMAN	316	271	1.08
KNLCIHPEVTPLR(1)-FGKDVDGK(3):0	ERCC2_HUMAN	ERCC2_HUMAN	116	131	4.32
KNLCIHPEVTPLR(1)-FGKDVDGK(3):0	ERCC2_HUMAN	ERCC2_HUMAN	116	131	5.42
KNLCIHPEVTPLR(1)-FGKDVDGK(3):0	ERCC2_HUMAN	ERCC2_HUMAN	116	131	8.35
HNPKINTIFISK(4)-TMEDQDLKPNR(8):0	ERCC3_HUMAN	TF2H2_HUMAN	604	80	12.53
LNKPYIYGPTSQGER(3)-TMEDQDLKPNR(8):0	ERCC3_HUMAN	TF2H2_HUMAN	580	80	10.33
HNPKINTIFISK(4)-TMEDQDLKPNR(8):0	ERCC3_HUMAN	TF2H2_HUMAN	604	80	9.2
HNPKINTIFISK(4)-TMEDQDLKPNR(8):0	ERCC3_HUMAN	TF2H2_HUMAN	604	80	4.7
LNKPYIYGPTSQGER(3)-TMEDQDLKPNR(8):0	ERCC3_HUMAN	TF2H2_HUMAN	580	80	9.49
GSFLWGKPDLDKIR(12)-AQKQQQER(3):0	ERCC5_HUMAN	ERCC5_HUMAN	960	757	8.34
AKLQESIEYEDLGK(2)-ENSNAAIIKR(9):0	TF2H1_HUMAN	TF2H1_HUMAN	356	308	3.79
KQEAQNEQTSEPSNMDGNSGDADCFQPAVKR(30)-AKLQESIEYEDLGK(2):0	TF2H1_HUMAN	TF2H1_HUMAN	353	356	21.34
ALDDDEDVKVCAGDDVQTGGPGAEEMR(9)-TLSAIKR(6):0	ERCC5_HUMAN	ERCC5_HUMAN	405	395	4.21
ALDDDEDVKVCAGDDVQTGGPGAEEMR(9)-TLSAIKR(6):0	ERCC5_HUMAN	ERCC5_HUMAN	405	395	5.16
QYEDEGGFLKEVESR(10)-TEKEPDATPPSPR(3):0	ERCC5_HUMAN	ERCC5_HUMAN	277	336	9.67
GITNTLEESSSLKR(13)-EYVAIKTK(6):0	ERCC5_HUMAN	ERCC3_HUMAN	1074	529	9.45
TWEILKEDESGSLK(6)-KLSK(1):0	TF2H2_HUMAN	ERCC3_HUMAN	26	145	4.42
AWSDDTSQLGPDKHAR(13)-DVPSLDKYAEER(7):0	TF2H4_HUMAN	TF2H4_HUMAN	140	150	8.53
QYEDEGGFLKEVESR(10)-KDLASSDSR(1):0	ERCC5_HUMAN	ERCC5_HUMAN	277	98	13.77
AWSDDTSQLGPDKHAR(13)-DVPSLDKYAEER(7):0	TF2H4_HUMAN	TF2H4_HUMAN	140	150	6.76
TWEILKEDESGSLK(6)-KLSK(1):0	TF2H2_HUMAN	ERCC3_HUMAN	26	145	3.45
VVSEDTSHYILIKGIQAK(13)-KPLR(1):0	ERCC5_HUMAN	ERCC2_HUMAN	296	373	4.9
DVDGKCHSLTASYVR(5)-KNLCIHPEVTPLR(1):0	ERCC2_HUMAN	ERCC2_HUMAN	136	116	12.59
GSFLWGKPDLDKIR(7)-LAQQEKEDAKR(6):0	ERCC5_HUMAN	ERCC5_HUMAN	955	1007	5.81
LYLKLQIVK(4)-DADDKHK(5):0	XPA_HUMAN	XPA_HUMAN	186	138	5.13
FLVDQGYSFKVITK(10)-LAQQEKEDAKR(6):0	ERCC3_HUMAN	ERCC5_HUMAN	691	1007	4.94
FLVDQGYSFKVITK(10)-LAQQEKEDAKR(6):0	ERCC3_HUMAN	ERCC5_HUMAN	691	1007	8.04
TSASDSQNSVKEAPVK(11)-RTAAKEPK(5):0	ERCC5_HUMAN	ERCC5_HUMAN	1137	1123	4.95
ACQFLIKFHER(7)-TMEDQDLKPNR(8):0	ERCC3_HUMAN	TF2H2_HUMAN	552	80	13.62
ACQFLIKFHER(7)-TMEDQDLKPNR(8):0	ERCC3_HUMAN	TF2H2_HUMAN	552	80	10.82
QYEDEGGFLKEVESR(10)-ILKAR(3):0	ERCC5_HUMAN	ERCC2_HUMAN	277	637	4.02
ACQFLIKFHER(7)-TMEDQDLKPNR(8):0	ERCC3_HUMAN	TF2H2_HUMAN	552	80	5.04
ACQFLIKFHER(7)-TMEDQDLKPNR(8):0	ERCC3_HUMAN	TF2H2_HUMAN	552	80	8.15
LAQQEKEDAKR(6)-LCKLLFFR(3):0	ERCC5_HUMAN	ERCC5_HUMAN	1007	67	8.63
LAQQEKEDAKR(6)-LCKLLFFR(3):0	ERCC5_HUMAN	ERCC5_HUMAN	1007	67	10.18
LAQQEKEDAKR(6)-LCKLLFFR(3):0	ERCC5_HUMAN	ERCC5_HUMAN	1007	67	8.82
CQGNLETLQKTVLR(10)-INSSTENSDEGLKVR(13):0	ERCC2_HUMAN	ERCC5_HUMAN	271	436	5.33
SNKLAVIASHIQESR(3)-EVKDNQEMK(3):0	TF2H3_HUMAN	TF2H3_HUMAN	56	152	9.88
LAQQEKEDAKR(6)-LCKLLFFR(3):0	ERCC5_HUMAN	ERCC5_HUMAN	1007	67	6.87
SNKLAVIASHIQESR(3)-EVKDNQEMK(3):0	TF2H3_HUMAN	TF2H3_HUMAN	56	152	12.35
SNKLAVIASHIQESR(3)-EVKDNQEMK(3):0	TF2H3_HUMAN	TF2H3_HUMAN	56	152	11.8
KTCTMCGHELTYEK(1)-ELGVLVFENSAKR(12):0	XPA_HUMAN	TF2H4_HUMAN	262	438	16.83
KTCTMCGHELTYEK(1)-ELGVLVFENSAKR(12):0	XPA_HUMAN	TF2H4_HUMAN	262	438	13.08
KTCTMCGHELTYEK(1)-ELGVLVFENSAKR(12):0	XPA_HUMAN	TF2H4_HUMAN	262	438	12.08
KDRLPLESAVVR(1)-IAWAPEGKDR(8):0	ERCC5_HUMAN	TF2H1_HUMAN	501	41	5.11
IALLGGGKAWSDDTSQLGPDK(8)-TAAKEPK(4):0	TF2H4_HUMAN	ERCC5_HUMAN	127	1123	4.66
LYLKLQIVK(4)-HKLITK(2):0	XPA_HUMAN	XPA_HUMAN	186	140	8.28
GKVSEGIDFVHHYGR(2)-KNLCIHPEVTPLR(1):0	ERCC2_HUMAN	ERCC2_HUMAN	606	116	31.43
GKVSEGIDFVHHYGR(2)-KNLCIHPEVTPLR(1):0	ERCC2_HUMAN	ERCC2_HUMAN	606	116	29.55
GKVSEGIDFVHHYGR(2)-KNLCIHPEVTPLR(1):0	ERCC2_HUMAN	ERCC2_HUMAN	606	116	25.4
SDIKGQHTETLLAGSLAK(4)-FLYPGKNGR(6):0	TF2H3_HUMAN	TF2H3_HUMAN	125	74	5.8
SDIKGQHTETLLAGSLAK(4)-FLYPGKNGR(6):0	TF2H3_HUMAN	TF2H3_HUMAN	125	74	7.04
GKVSEGIDFVHHYGR(2)-KNLCIHPEVTPLR(1):0	ERCC2_HUMAN	ERCC2_HUMAN	606	116	7.38
GKVSEGIDFVHHYGR(2)-KNLCIHPEVTPLR(1):0	ERCC2_HUMAN	ERCC2_HUMAN	606	116	11.98
AKLQESIEYEDLGK(2)-IAWAPEGKDR(8):0	TF2H1_HUMAN	TF2H1_HUMAN	356	41	3.79
CQGNLETLQKTVLR(10)-QAIKTAFR(4):0	ERCC2_HUMAN	ERCC5_HUMAN	271	123	3.69
CQGNLETLQKTVLR(10)-QAIKTAFR(4):0	ERCC2_HUMAN	ERCC5_HUMAN	271	123	4.01
LAQQEKEDAKR(6)-KHITSLK(1):0	ERCC5_HUMAN	TF2H2_HUMAN	1007	129	5.6
LNKPYIYGPTSQGER(3)-HNPKINTIFISK(4):0	ERCC3_HUMAN	ERCC3_HUMAN	580	604	11.69
LNKPYIYGPTSQGER(3)-HNPKINTIFISK(4):0	ERCC3_HUMAN	ERCC3_HUMAN	580	604	13.88
LNKPYIYGPTSQGER(3)-HNPKINTIFISK(4):0	ERCC3_HUMAN	ERCC3_HUMAN	580	604	6.62
SDIKGQHTETLLAGSLAK(4)-GITNTLEESSSLKR(13):0	TF2H3_HUMAN	ERCC5_HUMAN	125	1074	6.21
CQGNLETLQKTVLR(10)-SKRDEALPSLTQVR(2):0	ERCC2_HUMAN	ERCC5_HUMAN	271	129	7.86
CQGNLETLQKTVLR(10)-SKRDEALPSLTQVR(2):0	ERCC2_HUMAN	ERCC5_HUMAN	271	129	16.7
SDIKGQHTETLLAGSLAK(4)-AKLQESIEYEDLGK(2):0	TF2H3_HUMAN	TF2H1_HUMAN	125	356	17.68
SDIKGQHTETLLAGSLAK(4)-AKLQESIEYEDLGK(2):0	TF2H3_HUMAN	TF2H1_HUMAN	125	356	16.54
QYEDEGGFLKEVESR(10)-QAIKTAFR(4):0	ERCC5_HUMAN	ERCC5_HUMAN	277	123	4.5
GNDQVAISSKFETR(10)-HNPKINTIFISK(4):0	ERCC2_HUMAN	ERCC3_HUMAN	510	604	8.06
DGKGIPFTATLASSSVNSAEEHVASTNEGREPTDSVPK(3)-INSSTENSDEGLKVR(13):0	ERCC5_HUMAN	ERCC5_HUMAN	441	436	9.01
DGKGIPFTATLASSSVNSAEEHVASTNEGREPTDSVPK(3)-INSSTENSDEGLKVR(13):0	ERCC5_HUMAN	ERCC5_HUMAN	441	436	11.45
DGKGIPFTATLASSSVNSAEEHVASTNEGREPTDSVPK(3)-INSSTENSDEGLKVR(13):0	ERCC5_HUMAN	ERCC5_HUMAN	441	436	21.3
DGKGIPFTATLASSSVNSAEEHVASTNEGREPTDSVPK(3)-INSSTENSDEGLKVR(13):0	ERCC5_HUMAN	ERCC5_HUMAN	441	436	6.06
KQDGALYLMAER(1)-IAWAPEGKDR(8):0	TF2H1_HUMAN	TF2H1_HUMAN	22	41	5.57
DGKGIPFTATLASSSVNSAEEHVASTNEGREPTDSVPK(3)-INSSTENSDEGLKVR(13):0	ERCC5_HUMAN	ERCC5_HUMAN	441	436	5.88
DGKGIPFTATLASSSVNSAEEHVASTNEGREPTDSVPK(3)-INSSTENSDEGLKVR(13):0	ERCC5_HUMAN	ERCC5_HUMAN	441	436	3.58
ACQFLIKFHER(7)-HNPKINTIFISK(4):0	ERCC3_HUMAN	ERCC3_HUMAN	552	604	10.13
ACQFLIKFHER(7)-HNPKINTIFISK(4):0	ERCC3_HUMAN	ERCC3_HUMAN	552	604	8.05
ACQFLIKFHER(7)-HNPKINTIFISK(4):0	ERCC3_HUMAN	ERCC3_HUMAN	552	604	11.12
ACQFLIKFHER(7)-HNPKINTIFISK(4):0	ERCC3_HUMAN	ERCC3_HUMAN	552	604	8.9
ACQFLIKFHER(7)-HNPKINTIFISK(4):0	ERCC3_HUMAN	ERCC3_HUMAN	552	604	10.98
DGKGIPFTATLASSSVNSAEEHVASTNEGREPTDSVPK(3)-TLSAIKR(6):0	ERCC5_HUMAN	ERCC5_HUMAN	441	395	6.25
LNKPYIYGPTSQGER(3)-ACQFLIKFHER(7):0	ERCC3_HUMAN	ERCC3_HUMAN	580	552	12.65
LNKPYIYGPTSQGER(3)-ACQFLIKFHER(7):0	ERCC3_HUMAN	ERCC3_HUMAN	580	552	20.24
LNKPYIYGPTSQGER(3)-ACQFLIKFHER(7):0	ERCC3_HUMAN	ERCC3_HUMAN	580	552	13.16
LNKPYIYGPTSQGER(3)-ACQFLIKFHER(7):0	ERCC3_HUMAN	ERCC3_HUMAN	580	552	16.32
LNKPYIYGPTSQGER(3)-ACQFLIKFHER(7):0	ERCC3_HUMAN	ERCC3_HUMAN	580	552	16.37
LNKPYIYGPTSQGER(3)-ACQFLIKFHER(7):0	ERCC3_HUMAN	ERCC3_HUMAN	580	552	19.79
SKRDEALPSLTQVR(2)-LLEYVKWR(6):0	ERCC5_HUMAN	ERCC2_HUMAN	129	344	4.83
SKRDEALPSLTQVR(2)-LLEYVKWR(6):0	ERCC5_HUMAN	ERCC2_HUMAN	129	344	5.55
LNKPYIYGPTSQGER(3)-ACQFLIKFHER(7):0	ERCC3_HUMAN	ERCC3_HUMAN	580	552	8.31
IRPIFVFDGDAPLLKK(15)-AQKQQQER(3):0	ERCC5_HUMAN	ERCC5_HUMAN	87	757	9.47
LGDFFGDPGNPPEFNPSGSKDGK(20)-AWSDDTSQLGPDKHAR(13):0	TF2H3_HUMAN	TF2H4_HUMAN	97	140	6.15
IRPIFVFDGDAPLLKK(15)-AQKQQQER(3):0	ERCC5_HUMAN	ERCC5_HUMAN	87	757	10.49
LGDFFGDPGNPPEFNPSGSKDGK(20)-AWSDDTSQLGPDKHAR(13):0	TF2H3_HUMAN	TF2H4_HUMAN	97	140	8.01
DGKGIPFTATLASSSVNSAEEHVASTNEGR(3)-INSSTENSDEGLKVR(13):0	ERCC5_HUMAN	ERCC5_HUMAN	441	436	9.49
DGKGIPFTATLASSSVNSAEEHVASTNEGR(3)-INSSTENSDEGLKVR(13):0	ERCC5_HUMAN	ERCC5_HUMAN	441	436	14.68
DGKGIPFTATLASSSVNSAEEHVASTNEGR(3)-INSSTENSDEGLKVR(13):0	ERCC5_HUMAN	ERCC5_HUMAN	441	436	2.69
DKPIGCSVAISTYSMLGHTTK(2)-DCDLEKR(6):0	ERCC3_HUMAN	XPA_HUMAN	402	160	6.04
DKPIGCSVAISTYSMLGHTTK(2)-DCDLEKR(6):0	ERCC3_HUMAN	XPA_HUMAN	402	160	9.96
DGKGIPFTATLASSSVNSAEEHVASTNEGR(3)-INSSTENSDEGLKVR(13):0	ERCC5_HUMAN	ERCC5_HUMAN	441	436	10.02
AAPKIIDTGGGFILEEEEEEEQK(4)-SAISKTAESSGGPSTSR(5):0	XPA_HUMAN	ERCC3_HUMAN	70	225	3.34
IGKVVHQPGPVMEFDYVICEECGK(3)-KPLR(1):0	XPA_HUMAN	ERCC2_HUMAN	92	373	4.11
AAPKIIDTGGGFILEEEEEEEQK(4)-KPLR(1):0	XPA_HUMAN	ERCC2_HUMAN	70	373	4.37
AAPKIIDTGGGFILEEEEEEEQK(4)-KPLR(1):0	XPA_HUMAN	ERCC2_HUMAN	70	373	3.13
SDIKGQHTETLLAGSLAK(4)-NNSVKTIALNLK(5):0	TF2H3_HUMAN	TF2H1_HUMAN	125	373	7.44
ELGVLVFENSAKR(12)-SSVWKR(5):0	TF2H4_HUMAN	XPA_HUMAN	438	239	5.78
ELGVLVFENSAKR(12)-EYVAIKTK(6):0	TF2H4_HUMAN	ERCC3_HUMAN	438	529	8.06
NDSVNPDINIDLKPTAVLRPYQEK(13)-SLRKMFGNGR(4):0	ERCC3_HUMAN	ERCC3_HUMAN	314	329	7.44
YCELPVECKICGLTLVSAPHLAR(9)-KHITSLKK(1):0	TF2H2_HUMAN	TF2H2_HUMAN	309	129	5.42
YCELPVECKICGLTLVSAPHLAR(9)-KHITSLKK(1):0	TF2H2_HUMAN	TF2H2_HUMAN	309	129	7.53
SNKLAVIASHIQESR(3)-FLYPGKNGR(6):0	TF2H3_HUMAN	TF2H3_HUMAN	56	74	3.82
SNKLAVIASHIQESR(3)-FLYPGKNGR(6):0	TF2H3_HUMAN	TF2H3_HUMAN	56	74	10.31
AKLQESIEYEDLGK(2)-NNSVKTIALNLK(5):0	TF2H1_HUMAN	TF2H1_HUMAN	356	373	17.02
AKLQESIEYEDLGK(2)-NNSVKTIALNLK(5):0	TF2H1_HUMAN	TF2H1_HUMAN	356	373	11.8
GITNTLEESSSLKR(13)-EFELLDKAK(7):0	ERCC5_HUMAN	ERCC5_HUMAN	1074	1053	5.3
GITNTLEESSSLKR(13)-EFELLDKAK(7):0	ERCC5_HUMAN	ERCC5_HUMAN	1074	1053	9.06
GKTDYGLMVFADKR(13)-GNDQVAISSKFETR(10):0	ERCC2_HUMAN	ERCC2_HUMAN	685	510	11.25
VVSEDTSHYILIKGIQAK(13)-QYEDEGGFLKEVESR(10):0	ERCC5_HUMAN	ERCC5_HUMAN	296	277	6.57
VVSEDTSHYILIKGIQAK(13)-QYEDEGGFLKEVESR(10):0	ERCC5_HUMAN	ERCC5_HUMAN	296	277	6.09
VVSEDTSHYILIKGIQAK(13)-QYEDEGGFLKEVESR(10):0	ERCC5_HUMAN	ERCC5_HUMAN	296	277	7.18
QYEDEGGFLKEVESR(10)-CQGNLETLQKTVLR(10):0	ERCC5_HUMAN	ERCC2_HUMAN	277	271	4.25
SNKLAVIASHIQESR(3)-FLYPGKNGR(6):0	TF2H3_HUMAN	TF2H3_HUMAN	56	74	3.35
IRPIFVFDGDAPLLKK(15)-KDLASSDSR(1):0	ERCC5_HUMAN	ERCC5_HUMAN	87	98	12.94
VGELMDQNAFSLTQK(15)-EYVAIKTK(6):0	TF2H5_HUMAN	ERCC3_HUMAN	71	529	9.82
VGELMDQNAFSLTQK(15)-EYVAIKTK(6):0	TF2H5_HUMAN	ERCC3_HUMAN	71	529	4.46
NSEGEATELITETFTSKSAISK(17)-LVLKHNR(4):0	ERCC3_HUMAN	ERCC3_HUMAN	220	174	6.86
NSEGEATELITETFTSKSAISK(17)-LVLKHNR(4):0	ERCC3_HUMAN	ERCC3_HUMAN	220	174	4.85
NSEGEATELITETFTSKSAISK(17)-LVLKHNR(4):0	ERCC3_HUMAN	ERCC3_HUMAN	220	174	8.76
NSEGEATELITETFTSKSAISK(17)-LVLKHNR(4):0	ERCC3_HUMAN	ERCC3_HUMAN	220	174	6.03
SKRDEALPSLTQVR(2)-LCKLLFFR(3):0	ERCC5_HUMAN	ERCC5_HUMAN	129	67	13.46
YCELPVECKICGLTLVSAPHLAR(9)-KHITSLK(1):0	TF2H2_HUMAN	TF2H2_HUMAN	309	129	7.23
YCELPVECKICGLTLVSAPHLAR(9)-KHITSLK(1):0	TF2H2_HUMAN	TF2H2_HUMAN	309	129	6.92
YCELPVECKICGLTLVSAPHLAR(9)-KHITSLK(1):0	TF2H2_HUMAN	TF2H2_HUMAN	309	129	5.69
QFLLYLDESNALGKK(14)-EYVAIKTK(6):0	TF2H5_HUMAN	ERCC3_HUMAN	31	529	3.15
YCELPVECKICGLTLVSAPHLAR(9)-KHITSLK(1):0	TF2H2_HUMAN	TF2H2_HUMAN	309	129	5.46
YCELPVECKICGLTLVSAPHLAR(9)-KHITSLK(1):0	TF2H2_HUMAN	TF2H2_HUMAN	309	129	5.43
YCELPVECKICGLTLVSAPHLAR(9)-KHITSLK(1):0	TF2H2_HUMAN	TF2H2_HUMAN	309	129	4.13
YCELPVECKICGLTLVSAPHLAR(9)-KHITSLK(1):0	TF2H2_HUMAN	TF2H2_HUMAN	309	129	6.99
YCELPVECKICGLTLVSAPHLAR(9)-KHITSLK(1):0	TF2H2_HUMAN	TF2H2_HUMAN	309	129	8.35
YCELPVECKICGLTLVSAPHLAR(9)-KHITSLK(1):0	TF2H2_HUMAN	TF2H2_HUMAN	309	129	7.01
YCELPVECKICGLTLVSAPHLAR(9)-KHITSLK(1):0	TF2H2_HUMAN	TF2H2_HUMAN	309	129	4.66
FLVDQGYSFKVITK(10)-GITNTLEESSSLKR(13):0	ERCC3_HUMAN	ERCC5_HUMAN	691	1074	5.16
QYEDEGGFLKEVESR(10)-LLEYVKWR(6):0	ERCC5_HUMAN	ERCC2_HUMAN	277	344	7
QYEDEGGFLKEVESR(10)-LLEYVKWR(6):0	ERCC5_HUMAN	ERCC2_HUMAN	277	344	12.81
DLLQQLLPKFK(9)-KANKELEEK(1):0	TF2H1_HUMAN	TF2H1_HUMAN	105	109	10.79
VNVLKGVLIECDPAMK(5)-FWKR(3):0	TF2H5_HUMAN	TF2H4_HUMAN	6	456	3.94
YCELPVECKICGLTLVSAPHLAR(9)-RAEKLTELSGNPR(4):0	TF2H2_HUMAN	TF2H2_HUMAN	309	119	10.94
GKVSEGIDFVHHYGR(2)-TVPEIEKVIEELRK(7):0	ERCC2_HUMAN	ERCC2_HUMAN	606	85	9.03
YCELPVECKICGLTLVSAPHLAR(9)-RAEKLTELSGNPR(4):0	TF2H2_HUMAN	TF2H2_HUMAN	309	119	5.1
GNDQVAISSKFETR(10)-TDYGLMVFADKR(11):0	ERCC2_HUMAN	ERCC2_HUMAN	510	685	9.26
GNDQVAISSKFETR(10)-TDYGLMVFADKR(11):0	ERCC2_HUMAN	ERCC2_HUMAN	510	685	14.36
GKVSEGIDFVHHYGR(2)-TVPEIEKVIEELRK(7):0	ERCC2_HUMAN	ERCC2_HUMAN	606	85	8
GNDQVAISSKFETR(10)-TDYGLMVFADKR(11):0	ERCC2_HUMAN	ERCC2_HUMAN	510	685	22.83
QFLLYLDESNALGKK(14)-GITNTLEESSSLKR(13):0	TF2H5_HUMAN	ERCC5_HUMAN	31	1074	3.13
GKVSEGIDFVHHYGR(2)-TVPEIEKVIEELRK(7):0	ERCC2_HUMAN	ERCC2_HUMAN	606	85	8.18
GKVSEGIDFVHHYGR(2)-TVPEIEKVIEELRK(7):0	ERCC2_HUMAN	ERCC2_HUMAN	606	85	7.35
GNDQVAISSKFETR(10)-TDYGLMVFADKR(11):0	ERCC2_HUMAN	ERCC2_HUMAN	510	685	5.03
NPLLDLTALEDKPLDEGYGISSVPSASNSKSIK(30)-ENSNAAIIKR(9):0	TF2H1_HUMAN	TF2H1_HUMAN	296	308	3.76
TVPEIEKVIEELRK(7)-KNLCIHPEVTPLR(1):0	ERCC2_HUMAN	ERCC2_HUMAN	85	116	9.27
LCKLLFFR(3)-NFFNKNK(5):0	ERCC5_HUMAN	ERCC5_HUMAN	67	831	6.42
LCKLLFFR(3)-NFFNKNK(5):0	ERCC5_HUMAN	ERCC5_HUMAN	67	831	15.27
GITNTLEESSSLKR(13)-LCKLLFFR(3):0	ERCC5_HUMAN	ERCC5_HUMAN	1074	67	13.01
GITNTLEESSSLKR(13)-LCKLLFFR(3):0	ERCC5_HUMAN	ERCC5_HUMAN	1074	67	4.29
NSEGEATELITETFTSKSAISK(17)-LVLKHNR(4):0	ERCC3_HUMAN	ERCC3_HUMAN	220	174	7.92
CLVLGNSAVSVEQWKAQFKMWSTIDDSQICR(15)-SGVIVLPCGAGKSLVGVTAACTVRK(12):0	ERCC3_HUMAN	ERCC3_HUMAN	378	349	4.21
SNAMAAADGALPEAAALEQPAELPASVR(1)-LQIVKR(5):0	XPA_HUMAN	XPA_HUMAN	1	191	3.9
SNAMGVQGLWKLLECSGR(1)-QRKDLASSDSR(3):0	ERCC5_HUMAN	ERCC5_HUMAN	1	98	11.9
KAVVVFDEAHNIDNVCIDSMSVNLTR(1)-IADLVSKELAR(7):0	ERCC2_HUMAN	ERCC2_HUMAN	231	226	12.15
KAVVVFDEAHNIDNVCIDSMSVNLTR(1)-IADLVSKELAR(7):0	ERCC2_HUMAN	ERCC2_HUMAN	231	226	8.9
LQMPLKDDHTSRPLWVAPDGHIFLEAFSPVYK(6)-KLSK(1):0	ERCC3_HUMAN	ERCC3_HUMAN	71	145	1.89
YCELPVECKICGLTLVSAPHLAR(9)-AEKLTELSGNPR(3):0	TF2H2_HUMAN	TF2H2_HUMAN	309	119	13.25
YCELPVECKICGLTLVSAPHLAR(9)-AEKLTELSGNPR(3):0	TF2H2_HUMAN	TF2H2_HUMAN	309	119	13.64
QEGEKLPFLGLALSSR(5)-KNLCIHPEVTPLR(1):0	ERCC2_HUMAN	ERCC2_HUMAN	104	116	3.84
CLVLGNSAVSVEQWKAQFK(15)-MQILQNFKHNPK(8):0	ERCC3_HUMAN	ERCC3_HUMAN	378	600	4.55
TSASDSQNSVKEAPVK(11)-TAAKEPK(4):0	ERCC5_HUMAN	ERCC5_HUMAN	1137	1123	7.24
LGDFFGDPGNPPEFNPSGSKDGK(20)-IALLGGGKAWSDDTSQLGPDK(8):0	TF2H3_HUMAN	TF2H4_HUMAN	97	127	18.41
LGDFFGDPGNPPEFNPSGSKDGK(20)-IALLGGGKAWSDDTSQLGPDK(8):0	TF2H3_HUMAN	TF2H4_HUMAN	97	127	11.82
NSEGEATELITETFTSKSAISK(17)-VKLVLK(2):0	ERCC3_HUMAN	ERCC3_HUMAN	220	170	6.43
NSEGEATELITETFTSKSAISK(17)-VKLVLK(2):0	ERCC3_HUMAN	ERCC3_HUMAN	220	170	6.33
LGDFFGDPGNPPEFNPSGSKDGK(20)-IALLGGGKAWSDDTSQLGPDK(8):0	TF2H3_HUMAN	TF2H4_HUMAN	97	127	17.22
LAGMEEEDLAFSTKEEQQQLLQK(14)-ELGVLVFENSAKR(12):0	ERCC3_HUMAN	TF2H4_HUMAN	709	438	3.69
LAGMEEEDLAFSTKEEQQQLLQK(14)-ELGVLVFENSAKR(12):0	ERCC3_HUMAN	TF2H4_HUMAN	709	438	4.49
MNQKQALQEEFFHNPQAIDIESEDFSSLPPEVK(4)-FGKDVDGK(3):0	ERCC5_HUMAN	ERCC2_HUMAN	175	131	5.17
MNQKQALQEEFFHNPQAIDIESEDFSSLPPEVK(4)-FGKDVDGK(3):0	ERCC5_HUMAN	ERCC2_HUMAN	175	131	5.66
GKVSEGIDFVHHYGR(2)-TVPEIEKVIEELR(7):0	ERCC2_HUMAN	ERCC2_HUMAN	606	85	11.09
AYPLEVTKLIYCSR(8)-IADLVSKELAR(7):0	ERCC2_HUMAN	ERCC2_HUMAN	72	226	11.16
GKVSEGIDFVHHYGR(2)-TVPEIEKVIEELR(7):0	ERCC2_HUMAN	ERCC2_HUMAN	606	85	9.77
GKVSEGIDFVHHYGR(2)-TVPEIEKVIEELR(7):0	ERCC2_HUMAN	ERCC2_HUMAN	606	85	12.02
KNLCIHPEVTPLR(1)-TVPEIEKVIEELR(7):0	ERCC2_HUMAN	ERCC2_HUMAN	116	85	8.15
DLLQQLLPKFK(9)-ANKELEEK(3):0	TF2H1_HUMAN	TF2H1_HUMAN	105	112	9.05
DLLQQLLPKFK(9)-ANKELEEK(3):0	TF2H1_HUMAN	TF2H1_HUMAN	105	112	5.72
AYPLEVTKLIYCSR(8)-IADLVSKELAR(7):0	ERCC2_HUMAN	ERCC2_HUMAN	72	226	7.66
SNAMATSSEEVLLIVK(1)-IAWAPEGKDR(8):0	TF2H1_HUMAN	TF2H1_HUMAN	1	41	16.16
DLLQQLLPKFK(9)-ANKELEEK(3):0	TF2H1_HUMAN	TF2H1_HUMAN	105	112	9.95
QYEDEGGFLKEVESR(10)-LCKLLFFR(3):0	ERCC5_HUMAN	ERCC5_HUMAN	277	67	14.84
SNAMATSSEEVLLIVK(1)-IAWAPEGKDR(8):0	TF2H1_HUMAN	TF2H1_HUMAN	1	41	4.16
DLLQQLLPKFK(9)-ANKELEEK(3):0	TF2H1_HUMAN	TF2H1_HUMAN	105	112	9.08
EVPLPAGIYNLDDLKALGR(15)-KDLASSDSR(1):0	ERCC2_HUMAN	ERCC5_HUMAN	184	98	7.46
QYEDEGGFLKEVESR(10)-LCKLLFFR(3):0	ERCC5_HUMAN	ERCC5_HUMAN	277	67	10.91
SNAMATSSEEVLLIVK(1)-IAWAPEGKDR(8):0	TF2H1_HUMAN	TF2H1_HUMAN	1	41	4.6
EVPLPAGIYNLDDLKALGR(15)-KDLASSDSR(1):0	ERCC2_HUMAN	ERCC5_HUMAN	184	98	3.25
EVPLPAGIYNLDDLKALGR(15)-KDLASSDSR(1):0	ERCC2_HUMAN	ERCC5_HUMAN	184	98	3.87
EVPLPAGIYNLDDLKALGR(15)-DVDGKCHSLTASYVR(5):0	ERCC2_HUMAN	ERCC2_HUMAN	184	136	9.79
EVPLPAGIYNLDDLKALGR(15)-DVDGKCHSLTASYVR(5):0	ERCC2_HUMAN	ERCC2_HUMAN	184	136	11.89
SLEVWGSQEALEEAKEVR(15)-LYLKLQIVK(4):0	XPA_HUMAN	XPA_HUMAN	207	186	11.32
SLEVWGSQEALEEAKEVR(15)-LYLKLQIVK(4):0	XPA_HUMAN	XPA_HUMAN	207	186	9.57
SLEVWGSQEALEEAKEVR(15)-LYLKLQIVK(4):0	XPA_HUMAN	XPA_HUMAN	207	186	10.11
LLNFYEKQEGEKLPFLGLALSSR(7)-SNAMK(1):0	ERCC2_HUMAN	ERCC2_HUMAN	99	1	4.23
EVPLPAGIYNLDDLKALGR(15)-KNLCIHPEVTPLR(1):0	ERCC2_HUMAN	ERCC2_HUMAN	184	116	14.5
LMVVTPAGHSDVKR(13)-RQKHSS(3):0	TF2H4_HUMAN	TF2H4_HUMAN	452	459	6.14
EVPLPAGIYNLDDLKALGR(15)-KNLCIHPEVTPLR(1):0	ERCC2_HUMAN	ERCC2_HUMAN	184	116	8.54
EVPLPAGIYNLDDLKALGR(15)-KNLCIHPEVTPLR(1):0	ERCC2_HUMAN	ERCC2_HUMAN	184	116	12.46
EVPLPAGIYNLDDLKALGR(15)-KNLCIHPEVTPLR(1):0	ERCC2_HUMAN	ERCC2_HUMAN	184	116	16.28
EVPLPAGIYNLDDLKALGR(15)-KNLCIHPEVTPLR(1):0	ERCC2_HUMAN	ERCC2_HUMAN	184	116	14.4
EVPLPAGIYNLDDLKALGR(15)-KNLCIHPEVTPLR(1):0	ERCC2_HUMAN	ERCC2_HUMAN	184	116	11.59
EVPLPAGIYNLDDLKALGR(15)-KNLCIHPEVTPLR(1):0	ERCC2_HUMAN	ERCC2_HUMAN	184	116	9.85
EVPLPAGIYNLDDLKALGR(15)-KNLCIHPEVTPLR(1):0	ERCC2_HUMAN	ERCC2_HUMAN	184	116	4.5
EVPLPAGIYNLDDLKALGR(15)-KNLCIHPEVTPLR(1):0	ERCC2_HUMAN	ERCC2_HUMAN	184	116	8.87
EDQLGLSLLSLEQLESEETLKR(21)-TLKAAK(3):0	ERCC2_HUMAN	TF2H2_HUMAN	754	193	8.86
EDQLGLSLLSLEQLESEETLKR(21)-TLKAAK(3):0	ERCC2_HUMAN	TF2H2_HUMAN	754	193	6.12
EDQLGLSLLSLEQLESEETLKR(21)-TLKAAK(3):0	ERCC2_HUMAN	TF2H2_HUMAN	754	193	5.59
EDQLGLSLLSLEQLESEETLKR(21)-TLKAAK(3):0	ERCC2_HUMAN	TF2H2_HUMAN	754	193	8.36
EVPLPAGIYNLDDLKALGR(15)-FGKDVDGK(3):0	ERCC2_HUMAN	ERCC2_HUMAN	184	131	5.93
EVPLPAGIYNLDDLKALGR(15)-FGKDVDGK(3):0	ERCC2_HUMAN	ERCC2_HUMAN	184	131	8.92
IIVFADNVFALKEYAIR(12)-SKAPSK(2):0	ERCC3_HUMAN	ERCC3_HUMAN	572	770	4.09
LLNFYEKQEGEKLPFLGLALSSR(7)-SNAMK(1):0	ERCC2_HUMAN	ERCC2_HUMAN	99	1	6.73
LLNFYEKQEGEKLPFLGLALSSR(7)-SNAMK(1):0	ERCC2_HUMAN	ERCC2_HUMAN	99	1	7.04
TWEILKEDESGSLK(6)-ATIEDILFKAK(9):0	TF2H2_HUMAN	TF2H2_HUMAN	26	43	6.62
TWEILKEDESGSLK(6)-ATIEDILFKAK(9):0	TF2H2_HUMAN	TF2H2_HUMAN	26	43	10
TWEILKEDESGSLK(6)-ATIEDILFKAK(9):0	TF2H2_HUMAN	TF2H2_HUMAN	26	43	4.87
LLNFYEKQEGEKLPFLGLALSSR(7)-SNAMK(1):0	ERCC2_HUMAN	ERCC2_HUMAN	99	1	6.08
EVPLPAGIYNLDDLKALGR(15)-QAIKTAFR(4):0	ERCC2_HUMAN	ERCC5_HUMAN	184	123	8.51
EDDKIVDLNFLIGPK(4)-QEMIEELQKR(9):0	ERCC3_HUMAN	ERCC3_HUMAN	479	285	9.42
TWEILKEDESGSLK(6)-ATIEDILFKAK(9):0	TF2H2_HUMAN	TF2H2_HUMAN	26	43	5.31
TWEILKEDESGSLK(6)-ATIEDILFKAK(9):0	TF2H2_HUMAN	TF2H2_HUMAN	26	43	12.15
TWEILKEDESGSLK(6)-ATIEDILFKAK(9):0	TF2H2_HUMAN	TF2H2_HUMAN	26	43	11.82
TWEILKEDESGSLK(6)-ATIEDILFKAK(9):0	TF2H2_HUMAN	TF2H2_HUMAN	26	43	4.69
DLLQQLLPKFKR(9)-KANKELEEK(1):0	TF2H1_HUMAN	TF2H1_HUMAN	105	109	6.71
TWEILKEDESGSLK(6)-ATIEDILFKAK(9):0	TF2H2_HUMAN	TF2H2_HUMAN	26	43	8.95
TLQLTPGFPNPAVAEAYLKPVVDDSK(19)-KDLASSDSR(1):0	ERCC5_HUMAN	ERCC5_HUMAN	941	98	7.59
TWEILKEDESGSLK(6)-ATIEDILFKAK(9):0	TF2H2_HUMAN	TF2H2_HUMAN	26	43	10.58
TLQLTPGFPNPAVAEAYLKPVVDDSK(19)-KDLASSDSR(1):0	ERCC5_HUMAN	ERCC5_HUMAN	941	98	13.11
TWEILKEDESGSLK(6)-ATIEDILFKAK(9):0	TF2H2_HUMAN	TF2H2_HUMAN	26	43	4.55
TKTDESLFPVLKQLDAQQTQLR(12)-GSFLWGKPDLDK(7):0	ERCC5_HUMAN	ERCC5_HUMAN	985	955	7.45
TKTDESLFPVLKQLDAQQTQLR(12)-GSFLWGKPDLDK(7):0	ERCC5_HUMAN	ERCC5_HUMAN	985	955	7.01
TWEILKEDESGSLK(6)-ATIEDILFKAK(9):0	TF2H2_HUMAN	TF2H2_HUMAN	26	43	5.89
TKTDESLFPVLKQLDAQQTQLR(12)-GSFLWGKPDLDK(7):0	ERCC5_HUMAN	ERCC5_HUMAN	985	955	6.69
LLNFYEKQEGEKLPFLGLALSSR(7)-SNAMDEEPER(1):0	ERCC2_HUMAN	TF2H2_HUMAN	99	1	8.94
MNQKQALQEEFFHNPQAIDIESEDFSSLPPEVK(4)-LLEYVKWR(6):0	ERCC5_HUMAN	ERCC2_HUMAN	175	344	4.32
TKTDESLFPVLK(2)-LCKLLFFR(3):0	ERCC5_HUMAN	ERCC5_HUMAN	975	67	16.58
LMVVTPAGHSDVKR(13)-QKHSS(2):0	TF2H4_HUMAN	TF2H4_HUMAN	452	459	3.37
IRPIFVFDGDAPLLKK(15)-SNAMGVQGLWK(1):0	ERCC5_HUMAN	ERCC5_HUMAN	87	1	7.9
IRPNPHDTKVK(9)-FGKDVDGK(3):0	ERCC5_HUMAN	ERCC2_HUMAN	916	131	5.56
TKTDESLFPVLK(2)-LCKLLFFR(3):0	ERCC5_HUMAN	ERCC5_HUMAN	975	67	16.32
NKFVEYYQYVDFHNQLGLDR(2)-LCKLLFFR(3):0	ERCC5_HUMAN	ERCC5_HUMAN	833	67	8.52
DAVKDLLQQLLPKFK(13)-KANK(1):0	TF2H1_HUMAN	TF2H1_HUMAN	105	109	5.01
DAVKDLLQQLLPKFK(13)-KANK(1):0	TF2H1_HUMAN	TF2H1_HUMAN	105	109	4.12
TVPEIEKVIEELR(7)-KLLNFYEK(1):0	ERCC2_HUMAN	ERCC2_HUMAN	85	92	14.07
TVPEIEKVIEELR(7)-KLLNFYEK(1):0	ERCC2_HUMAN	ERCC2_HUMAN	85	92	17.21
TVPEIEKVIEELR(7)-KLLNFYEK(1):0	ERCC2_HUMAN	ERCC2_HUMAN	85	92	11.85
TVPEIEKVIEELR(7)-KLLNFYEK(1):0	ERCC2_HUMAN	ERCC2_HUMAN	85	92	14.11
TVPEIEKVIEELR(7)-KLLNFYEK(1):0	ERCC2_HUMAN	ERCC2_HUMAN	85	92	12.66
YSILHANVVVYSYHYLLDPKIADLVSK(20)-FGKDVDGK(3):0	ERCC2_HUMAN	ERCC2_HUMAN	219	131	5.47
YSILHANVVVYSYHYLLDPKIADLVSK(20)-FGKDVDGK(3):0	ERCC2_HUMAN	ERCC2_HUMAN	219	131	6.26
TVPEIEKVIEELR(7)-KLLNFYEK(1):0	ERCC2_HUMAN	ERCC2_HUMAN	85	92	14.15
TVPEIEKVIEELR(7)-KLLNFYEK(1):0	ERCC2_HUMAN	ERCC2_HUMAN	85	92	9.16
YSILHANVVVYSYHYLLDPKIADLVSK(20)-FGKDVDGK(3):0	ERCC2_HUMAN	ERCC2_HUMAN	219	131	6.98
TVPEIEKVIEELR(7)-KLLNFYEK(1):0	ERCC2_HUMAN	ERCC2_HUMAN	85	92	13.57
IIVFADNVFALKEYAIR(12)-VKELR(2):0	ERCC3_HUMAN	XPA_HUMAN	572	227	5.67
TLQLTPGFPNPAVAEAYLKPVVDDSK(19)-IAWAPEGKDR(8):0	ERCC5_HUMAN	TF2H1_HUMAN	941	41	5.06
TVPEIEKVIEELR(7)-KLLNFYEK(1):0	ERCC2_HUMAN	ERCC2_HUMAN	85	92	14.01
TDESLFPVLKQLDAQQTQLR(10)-GSFLWGKPDLDKIR(7):0	ERCC5_HUMAN	ERCC5_HUMAN	985	955	7.07
TVPEIEKVIEELR(7)-KLLNFYEK(1):0	ERCC2_HUMAN	ERCC2_HUMAN	85	92	13.87
TDESLFPVLKQLDAQQTQLR(10)-GSFLWGKPDLDKIR(7):0	ERCC5_HUMAN	ERCC5_HUMAN	985	955	5.18
IIVFADNVFALKEYAIR(12)-LNKPYIYGPTSQGER(3):0	ERCC3_HUMAN	ERCC3_HUMAN	572	580	6.58
VNVLKGVLIECDPAMK(5)-QFLLYLDESNALGKK(14):0	TF2H5_HUMAN	TF2H5_HUMAN	6	31	6.48
DAVKDLLQQLLPKFK(13)-ANKELEEK(3):0	TF2H1_HUMAN	TF2H1_HUMAN	105	112	8.3
EVPLPAGIYNLDDLKALGR(15)-IADLVSKELAR(7):0	ERCC2_HUMAN	ERCC2_HUMAN	184	226	9
EDQLGLSLLSLEQLESEETLKR(21)-SNAMDEEPER(1):0	ERCC2_HUMAN	TF2H2_HUMAN	754	1	5.78
TVPEIEKVIEELR(7)-KLLNFYEK(1):0	ERCC2_HUMAN	ERCC2_HUMAN	85	92	12.13
TPTIANPILHFSCMDASLAIKPVFER(21)-IADLVSKELAR(7):0	ERCC2_HUMAN	ERCC2_HUMAN	448	226	6.63
IIVFADNVFALKEYAIR(12)-SSVWKR(5):0	ERCC3_HUMAN	XPA_HUMAN	572	239	3.75
EDQLGLSLLSLEQLESEETLKR(21)-LLNFYEKQEGEK(7):0	ERCC2_HUMAN	ERCC2_HUMAN	754	99	11.86
TDESLFPVLKQLDAQQTQLR(10)-GSFLWGKPDLDK(7):0	ERCC5_HUMAN	ERCC5_HUMAN	985	955	6.39
TDESLFPVLKQLDAQQTQLR(10)-GSFLWGKPDLDK(7):0	ERCC5_HUMAN	ERCC5_HUMAN	985	955	7.67
TDESLFPVLKQLDAQQTQLR(10)-GSFLWGKPDLDK(7):0	ERCC5_HUMAN	ERCC5_HUMAN	985	955	4.25
TDESLFPVLKQLDAQQTQLR(10)-GSFLWGKPDLDK(7):0	ERCC5_HUMAN	ERCC5_HUMAN	985	955	5.66
LGDFFGDPGNPPEFNPSGSKDGKYELLTSANEVIVEEIK(20)-IALLGGGKAWSDDTSQLGPDK(8):0	TF2H3_HUMAN	TF2H4_HUMAN	97	127	17.79
EDQLGLSLLSLEQLESEETLKR(21)-KLLNFYEK(1):0	ERCC2_HUMAN	ERCC2_HUMAN	754	92	4.47
EDQLGLSLLSLEQLESEETLKR(21)-KLLNFYEK(1):0	ERCC2_HUMAN	ERCC2_HUMAN	754	92	14.51
TDESLFPVLKQLDAQQTQLR(10)-LCKLLFFR(3):0	ERCC5_HUMAN	ERCC5_HUMAN	985	67	4.9
TDESLFPVLKQLDAQQTQLR(10)-LCKLLFFR(3):0	ERCC5_HUMAN	ERCC5_HUMAN	985	67	8.48
TLQLTPGFPNPAVAEAYLKPVVDDSK(19)-GSFLWGKPDLDK(7):0	ERCC5_HUMAN	ERCC5_HUMAN	941	955	6.35
ILAVDISIWLNQALKGVR(15)-AQKQQQER(3):0	ERCC5_HUMAN	ERCC5_HUMAN	43	757	7
ILAVDISIWLNQALKGVR(15)-KTTEK(1):0	ERCC5_HUMAN	ERCC5_HUMAN	43	107	11.57
PYSATAAAATGGMANVKAAPK(17)-KTCTMCGHELTYEK(1):0	XPA_HUMAN	XPA_HUMAN	66	262	5
ILAVDISIWLNQALKGVR(15)-KDLASSDSR(1):0	ERCC5_HUMAN	ERCC5_HUMAN	43	98	6.23
ILAVDISIWLNQALKGVR(15)-KDLASSDSR(1):0	ERCC5_HUMAN	ERCC5_HUMAN	43	98	7.33
ILAVDISIWLNQALKGVR(15)-KQTLVK(1):0	ERCC5_HUMAN	ERCC5_HUMAN	43	88	16.83
ILAVDISIWLNQALKGVR(15)-KQTLVK(1):0	ERCC5_HUMAN	ERCC5_HUMAN	43	88	8.78
EDQLGLSLLSLEQLESEETLKR(21)-TVPEIEKVIEELRK(7):0	ERCC2_HUMAN	ERCC2_HUMAN	754	85	9.78
EDQLGLSLLSLEQLESEETLKR(21)-TVPEIEKVIEELRK(7):0	ERCC2_HUMAN	ERCC2_HUMAN	754	85	8.35
ILAVDISIWLNQALKGVR(15)-KQTLVK(1):0	ERCC5_HUMAN	ERCC5_HUMAN	43	88	10.95
ILAVDISIWLNQALKGVR(15)-KQTLVK(1):0	ERCC5_HUMAN	ERCC5_HUMAN	43	88	7.73
ILAVDISIWLNQALKGVR(15)-KQTLVK(1):0	ERCC5_HUMAN	ERCC5_HUMAN	43	88	10.9
EDQLGLSLLSLEQLESEETLKR(21)-ATIEDILFKAK(9):0	ERCC2_HUMAN	TF2H2_HUMAN	754	43	7.15
ILAVDISIWLNQALKGVR(15)-KDLASSDSR(1):0	ERCC5_HUMAN	ERCC5_HUMAN	43	98	8.62
ILAVDISIWLNQALKGVR(15)-KDLASSDSR(1):0	ERCC5_HUMAN	ERCC5_HUMAN	43	98	9.67
ILAVDISIWLNQALKGVR(15)-KDLASSDSR(1):0	ERCC5_HUMAN	ERCC5_HUMAN	43	98	12.57
ILAVDISIWLNQALKGVR(15)-KDLASSDSR(1):0	ERCC5_HUMAN	ERCC5_HUMAN	43	98	9.51
TLQLTPGFPNPAVAEAYLKPVVDDSK(19)-GSFLWGKPDLDK(7):0	ERCC5_HUMAN	ERCC5_HUMAN	941	955	3.6
ILAVDISIWLNQALKGVR(15)-KDLASSDSR(1):0	ERCC5_HUMAN	ERCC5_HUMAN	43	98	10.39
ILAVDISIWLNQALKGVR(15)-KDLASSDSR(1):0	ERCC5_HUMAN	ERCC5_HUMAN	43	98	8.39
ILAVDISIWLNQALKGVR(15)-KDLASSDSR(1):0	ERCC5_HUMAN	ERCC5_HUMAN	43	98	12.45
TLQLTPGFPNPAVAEAYLKPVVDDSK(19)-GSFLWGKPDLDK(7):0	ERCC5_HUMAN	ERCC5_HUMAN	941	955	3.93
ILAVDISIWLNQALKGVR(15)-KDLASSDSR(1):0	ERCC5_HUMAN	ERCC5_HUMAN	43	98	8.8
ILAVDISIWLNQALKGVR(15)-KDLASSDSR(1):0	ERCC5_HUMAN	ERCC5_HUMAN	43	98	6
ILAVDISIWLNQALKGVR(15)-KDLASSDSR(1):0	ERCC5_HUMAN	ERCC5_HUMAN	43	98	12.07
ILAVDISIWLNQALKGVR(15)-KDLASSDSR(1):0	ERCC5_HUMAN	ERCC5_HUMAN	43	98	11.04
ILAVDISIWLNQALKGVR(15)-KDLASSDSR(1):0	ERCC5_HUMAN	ERCC5_HUMAN	43	98	9.1
ILAVDISIWLNQALKGVR(15)-KDLASSDSR(1):0	ERCC5_HUMAN	ERCC5_HUMAN	43	98	9.73
ILAVDISIWLNQALKGVR(15)-KDLASSDSR(1):0	ERCC5_HUMAN	ERCC5_HUMAN	43	98	12.4
ILAVDISIWLNQALKGVR(15)-KDLASSDSR(1):0	ERCC5_HUMAN	ERCC5_HUMAN	43	98	10.64
ILAVDISIWLNQALKGVR(15)-QAIKTAFR(4):0	ERCC5_HUMAN	ERCC5_HUMAN	43	123	4.61
LLNFYEKQEGEKLPFLGLALSSR(7)-EDQLGLSLLSLEQLESEETLKR(21):0	ERCC2_HUMAN	ERCC2_HUMAN	99	754	9.15
ILAVDISIWLNQALKGVR(15)-KDLASSDSR(1):0	ERCC5_HUMAN	ERCC5_HUMAN	43	98	11.56
ILAVDISIWLNQALKGVR(15)-KDLASSDSR(1):0	ERCC5_HUMAN	ERCC5_HUMAN	43	98	11.4
ILAVDISIWLNQALKGVR(15)-KDLASSDSR(1):0	ERCC5_HUMAN	ERCC5_HUMAN	43	98	6.06
ILAVDISIWLNQALKGVR(15)-KDLASSDSR(1):0	ERCC5_HUMAN	ERCC5_HUMAN	43	98	11.6
EVLIIFSSLTTCDPSNIYDLIKTLK(22)-AAKIR(3):0	TF2H2_HUMAN	TF2H2_HUMAN	190	196	3.92
ILAVDISIWLNQALKGVR(15)-KDLASSDSR(1):0	ERCC5_HUMAN	ERCC5_HUMAN	43	98	7.83
LLEYFVEEYFDQNPISQIGIIVTKSK(24)-KDLASSDSR(1):0	TF2H2_HUMAN	ERCC5_HUMAN	113	98	4.24
EDQLGLSLLSLEQLESEETLKR(21)-QEGEKLPFLGLALSSR(5):0	ERCC2_HUMAN	ERCC2_HUMAN	754	104	6.24
EDQLGLSLLSLEQLESEETLKR(21)-EVPLPAGIYNLDDLKALGR(15):0	ERCC2_HUMAN	ERCC2_HUMAN	754	184	6.21
ILAVDISIWLNQALKGVR(15)-NFFNKNK(5):0	ERCC5_HUMAN	ERCC5_HUMAN	43	831	7.43
ILAVDISIWLNQALKGVR(15)-KDLASSDSR(1):0	ERCC5_HUMAN	ERCC5_HUMAN	43	98	5.07
ILAVDISIWLNQALKGVR(15)-NFFNKNK(5):0	ERCC5_HUMAN	ERCC5_HUMAN	43	831	5.69
EDQLGLSLLSLEQLESEETLKR(21)-TVPEIEKVIEELR(7):0	ERCC2_HUMAN	ERCC2_HUMAN	754	85	8.91
QVSPEALEGKILAVDISIWLNQALKGVR(25)-KDLASSDSR(1):0	ERCC5_HUMAN	ERCC5_HUMAN	43	98	8.6
ILAVDISIWLNQALKGVR(15)-KDLASSDSR(1):0	ERCC5_HUMAN	ERCC5_HUMAN	43	98	3.85
EEQQQLLQKVLAATDLDAEEEVVAGEFGSR(9)-IIVFADNVFALKEYAIR(12):0	ERCC3_HUMAN	ERCC3_HUMAN	718	572	11.97
LMVVTPAGHSDVKR(13)-QKHSS(2):0	TF2H4_HUMAN	TF2H4_HUMAN	452	459	5.86
LMVVTPAGHSDVKR(13)-QKHSS(2):0	TF2H4_HUMAN	TF2H4_HUMAN	452	459	4.69
LMVVTPAGHSDVKR(13)-QKHSS(2):0	TF2H4_HUMAN	TF2H4_HUMAN	452	459	5.55
INSSTENSDEGLKVR(13)-IKETDEQR(2):0	ERCC5_HUMAN	ERCC2_HUMAN	436	277	5.79
IRPNPHDTKVK(9)-QAIKTAFR(4):0	ERCC5_HUMAN	ERCC5_HUMAN	916	123	4.19
IRPNPHDTKVK(9)-QAIKTAFR(4):0	ERCC5_HUMAN	ERCC5_HUMAN	916	123	10.98
LAQQEKEDAKR(6)-RIKSQR(3):0	ERCC5_HUMAN	ERCC5_HUMAN	1007	1014	4.57
SAISKTAESSGGPSTSR(5)-LVLKHNR(4):0	ERCC3_HUMAN	ERCC3_HUMAN	225	174	5.58
SAISKTAESSGGPSTSR(5)-LVLKHNR(4):0	ERCC3_HUMAN	ERCC3_HUMAN	225	174	6.66
SAISKTAESSGGPSTSR(5)-LVLKHNR(4):0	ERCC3_HUMAN	ERCC3_HUMAN	225	174	4.52
RAEKLTELSGNPR(4)-KHITSLKK(1):0	TF2H2_HUMAN	TF2H2_HUMAN	119	129	3.69
LAQQEKEDAKR(10)-RIKSQR(3):0	ERCC5_HUMAN	ERCC5_HUMAN	1011	1014	5.71
KRHYEDEEDDEEDAPGNDPQEAVPSAAGK(1)-SAISKTAESSGGPSTSR(5):0	ERCC3_HUMAN	ERCC3_HUMAN	19	225	6.74
AWSDDTSQLGPDKHAR(13)-TAAKEPK(4):0	TF2H4_HUMAN	ERCC5_HUMAN	140	1123	3.8
AWSDDTSQLGPDKHAR(13)-TAAKEPK(4):0	TF2H4_HUMAN	ERCC5_HUMAN	140	1123	3.9
AWSDDTSQLGPDKHAR(13)-VKELRR(2):0	TF2H4_HUMAN	XPA_HUMAN	140	227	4.59
KRHYEDEEDDEEDAPGNDPQEAVPSAAGK(1)-VDEYGAKDYR(7):0	ERCC3_HUMAN	ERCC3_HUMAN	19	62	7.65
KRHYEDEEDDEEDAPGNDPQEAVPSAAGK(1)-QVDESGTKVDEYGAK(8):0	ERCC3_HUMAN	ERCC3_HUMAN	19	55	7.12
KRHYEDEEDDEEDAPGNDPQEAVPSAAGK(1)-QVDESGTKVDEYGAK(8):0	ERCC3_HUMAN	ERCC3_HUMAN	19	55	8.13
KRHYEDEEDDEEDAPGNDPQEAVPSAAGK(1)-VDEYGAKDYR(7):0	ERCC3_HUMAN	ERCC3_HUMAN	19	62	6.03
KRHYEDEEDDEEDAPGNDPQEAVPSAAGK(1)-QVDESGTKVDEYGAK(8):0	ERCC3_HUMAN	ERCC3_HUMAN	19	55	9.12
KRHYEDEEDDEEDAPGNDPQEAVPSAAGK(1)-QVDESGTKVDEYGAK(8):0	ERCC3_HUMAN	ERCC3_HUMAN	19	55	7.03
DADDKHKLITK(7)-FIVKK(4):0	XPA_HUMAN	XPA_HUMAN	140	170	5
HSSEEEDEKEWQER(9)-QAIKTAFR(4):0	ERCC5_HUMAN	ERCC5_HUMAN	166	123	3.96
SAISKTAESSGGPSTSR(5)-SNAMDEEPER(1):0	ERCC3_HUMAN	TF2H2_HUMAN	225	1	10.6
LQIVKR(5)-HKLITK(2):0	XPA_HUMAN	XPA_HUMAN	191	140	4.65
RAEKLTELSGNPR(4)-KHITSLK(1):0	TF2H2_HUMAN	TF2H2_HUMAN	119	129	11.99
HSSEEEDEKEWQER(9)-FGKDVDGK(3):0	ERCC5_HUMAN	ERCC2_HUMAN	166	131	5.34
DADDKHKLITK(7)-LQIVKR(5):0	XPA_HUMAN	XPA_HUMAN	140	191	8.24
DADDKHKLITK(7)-LQIVKR(5):0	XPA_HUMAN	XPA_HUMAN	140	191	21.36
DADDKHKLITK(7)-LQIVKR(5):0	XPA_HUMAN	XPA_HUMAN	140	191	4.49
KRHYEDEEDDEEDAPGNDPQEAVPSAAGK(1)-AWSDDTSQLGPDKHAR(13):0	ERCC3_HUMAN	TF2H4_HUMAN	19	140	1.99
SAISKTAESSGGPSTSR(5)-LCTVSYGKVK(8):0	ERCC3_HUMAN	ERCC3_HUMAN	225	168	8.98
SAISKTAESSGGPSTSR(5)-LCTVSYGKVK(8):0	ERCC3_HUMAN	ERCC3_HUMAN	225	168	7.68
GITNTLEESSSLKR(13)-LAQQEKEDAKR(10):0	ERCC5_HUMAN	ERCC5_HUMAN	1074	1011	4.33
NYLNQHIEHVQKEMNQQHSGHIR(12)-QAIKTAFR(4):0	ERCC5_HUMAN	ERCC5_HUMAN	255	123	2.31
SDIKGQHTETLLAGSLAK(4)-TAAKEPKTSASDSQNSVK(7):0	TF2H3_HUMAN	ERCC5_HUMAN	125	1126	9.59
GITNTLEESSSLKR(13)-LAQQEKEDAKR(6):0	ERCC5_HUMAN	ERCC5_HUMAN	1074	1007	9.59
AWSDDTSQLGPDKHAR(13)-TSASDSQNSVKEAPVK(11):0	TF2H4_HUMAN	ERCC5_HUMAN	140	1137	12.87
AWSDDTSQLGPDKHAR(13)-TSASDSQNSVKEAPVK(11):0	TF2H4_HUMAN	ERCC5_HUMAN	140	1137	6.67
GITNTLEESSSLKR(13)-LAQQEKEDAKR(6):0	ERCC5_HUMAN	ERCC5_HUMAN	1074	1007	9.73
AEKLTELSGNPR(3)-KHITSLK(1):0	TF2H2_HUMAN	TF2H2_HUMAN	119	129	9
AEKLTELSGNPR(3)-KHITSLK(1):0	TF2H2_HUMAN	TF2H2_HUMAN	119	129	10.22
AEKLTELSGNPR(3)-KHITSLK(1):0	TF2H2_HUMAN	TF2H2_HUMAN	119	129	4.19
INSSTENSDEGLKVR(13)-TLSAIKR(6):0	ERCC5_HUMAN	ERCC5_HUMAN	436	395	4.2
INSSTENSDEGLKVR(13)-TLSAIKR(6):0	ERCC5_HUMAN	ERCC5_HUMAN	436	395	7.09
INSSTENSDEGLKVR(13)-TLSAIKR(6):0	ERCC5_HUMAN	ERCC5_HUMAN	436	395	3.62
INSSTENSDEGLKVR(13)-TLSAIKR(6):0	ERCC5_HUMAN	ERCC5_HUMAN	436	395	3.97
HYEDEEDDEEDAPGNDPQEAVPSAAGKQVDESGTK(27)-HVHPLFKR(7):0	ERCC3_HUMAN	ERCC3_HUMAN	47	781	1.37
GITNTLEESSSLKR(13)-TAAKEPK(4):0	ERCC5_HUMAN	ERCC5_HUMAN	1074	1123	3.36
SKRDEALPSLTQVR(2)-KPLR(1):0	ERCC5_HUMAN	ERCC2_HUMAN	129	373	5.87
SKRDEALPSLTQVR(2)-KPLR(1):0	ERCC5_HUMAN	ERCC2_HUMAN	129	373	4.19
SAISKTAESSGGPSTSR(5)-VKLVLK(2):0	ERCC3_HUMAN	ERCC3_HUMAN	225	170	4.64
SAISKTAESSGGPSTSR(5)-VKLVLK(2):0	ERCC3_HUMAN	ERCC3_HUMAN	225	170	6.73
HYEDEEDDEEDAPGNDPQEAVPSAAGKQVDESGTK(27)-VDEYGAKDYR(7):0	ERCC3_HUMAN	ERCC3_HUMAN	47	62	6.18
SDIKGQHTETLLAGSLAK(4)-TAAKEPK(4):0	TF2H3_HUMAN	ERCC5_HUMAN	125	1123	5.24
PYSATAAAATGGMANVKAAPK(17)-KPLR(1):0	XPA_HUMAN	ERCC2_HUMAN	66	373	5.75
KDRLPLESAVVR(1)-KPLR(1):0	ERCC5_HUMAN	ERCC2_HUMAN	501	373	4.25
HSSEEEDEKEWQER(9)-SKRDEALPSLTQVR(2):0	ERCC5_HUMAN	ERCC5_HUMAN	166	129	17.42
HSSEEEDEKEWQER(9)-SKRDEALPSLTQVR(2):0	ERCC5_HUMAN	ERCC5_HUMAN	166	129	12.18
GKVSEGIDFVHHYGR(2)-GKVSEGIDFVHHYGR(2):0	ERCC2_HUMAN	ERCC2_HUMAN	606	606	7.68
VVSEDTSHYILIKGIQAK(13)-LAQQEKEDAKR(6):0	ERCC5_HUMAN	ERCC5_HUMAN	296	1007	6.11
ALDDDEDVKVCAGDDVQTGGPGAEEMR(9)-TLSAIKR(6):0	ERCC5_HUMAN	ERCC5_HUMAN	405	395	3.51
SAISKTAESSGGPSTSR(5)-GITNTLEESSSLKR(13):0	ERCC3_HUMAN	ERCC5_HUMAN	225	1074	10.08
SKRDEALPSLTQVR(2)-FGKDVDGK(3):0	ERCC5_HUMAN	ERCC2_HUMAN	129	131	6.16
CQGNLETLQKTVLR(10)-IKETDEQR(2):0	ERCC2_HUMAN	ERCC2_HUMAN	271	277	13.36
CQGNLETLQKTVLR(10)-IKETDEQR(2):0	ERCC2_HUMAN	ERCC2_HUMAN	271	277	7.73
CQGNLETLQKTVLR(10)-IKETDEQR(2):0	ERCC2_HUMAN	ERCC2_HUMAN	271	277	10.72
CQGNLETLQKTVLR(10)-IKETDEQR(2):0	ERCC2_HUMAN	ERCC2_HUMAN	271	277	13.09
TWEILKEDESGSLK(6)-KLSK(1):0	TF2H2_HUMAN	ERCC3_HUMAN	26	145	7.03
GNDQVAISSKFETR(10)-ILKAR(3):0	ERCC2_HUMAN	ERCC2_HUMAN	510	637	5.62
ALDDDEDVKVCAGDDVQTGGPGAEEMR(9)-TLSAIKR(6):0	ERCC5_HUMAN	ERCC5_HUMAN	405	395	4.77
INSSTENSDEGLKVR(13)-KDRLPLESAVVR(1):0	ERCC5_HUMAN	ERCC5_HUMAN	436	501	5.3
INSSTENSDEGLKVR(13)-KDRLPLESAVVR(1):0	ERCC5_HUMAN	ERCC5_HUMAN	436	501	20.38
ELGVLVFENSAKR(12)-LAQQEKEDAKR(6):0	TF2H4_HUMAN	ERCC5_HUMAN	438	1007	9.92
ELGVLVFENSAKR(12)-LAQQEKEDAKR(6):0	TF2H4_HUMAN	ERCC5_HUMAN	438	1007	6.35
INSSTENSDEGLKVR(13)-KDRLPLESAVVR(1):0	ERCC5_HUMAN	ERCC5_HUMAN	436	501	6.98
INSSTENSDEGLKVR(13)-KDRLPLESAVVR(1):0	ERCC5_HUMAN	ERCC5_HUMAN	436	501	18.6
EFSKAQEESTGLLSGLR(4)-LAQQEKEDAKR(6):0	TF2H4_HUMAN	ERCC5_HUMAN	81	1007	4.85
SKRDEALPSLTQVR(2)-QAIKTAFR(4):0	ERCC5_HUMAN	ERCC5_HUMAN	129	123	6.01
SKRDEALPSLTQVR(2)-QAIKTAFR(4):0	ERCC5_HUMAN	ERCC5_HUMAN	129	123	8.61
KDRLPLESAVVR(1)-TLSAIKR(6):0	ERCC5_HUMAN	ERCC5_HUMAN	501	395	4.7
SKRDEALPSLTQVR(2)-QAIKTAFR(4):0	ERCC5_HUMAN	ERCC5_HUMAN	129	123	7.5
LNTGSKDLFAECAK(6)-IDEKGLK(4):0	TF2H1_HUMAN	TF2H1_HUMAN	243	255	4.34
LNTGSKDLFAECAK(6)-IDEKGLK(4):0	TF2H1_HUMAN	TF2H1_HUMAN	243	255	9.12
GKVSEGIDFVHHYGR(2)-FGKDVDGK(3):0	ERCC2_HUMAN	ERCC2_HUMAN	606	131	6.33
GKVSEGIDFVHHYGR(2)-FGKDVDGK(3):0	ERCC2_HUMAN	ERCC2_HUMAN	606	131	5.41
KNLCIHPEVTPLR(1)-ENSNAAIIKR(9):0	ERCC2_HUMAN	TF2H1_HUMAN	116	308	9.64
KNLCIHPEVTPLR(1)-FGKDVDGK(3):0	ERCC2_HUMAN	ERCC2_HUMAN	116	131	4.73
KNLCIHPEVTPLR(1)-FGKDVDGK(3):0	ERCC2_HUMAN	ERCC2_HUMAN	116	131	8.79
KNLCIHPEVTPLR(1)-FGKDVDGK(3):0	ERCC2_HUMAN	ERCC2_HUMAN	116	131	7
ALDDDEDVKVCAGDDVQTGGPGAEEMR(9)-INSSTENSDEGLKVR(13):0	ERCC5_HUMAN	ERCC5_HUMAN	405	436	7.78
KNLCIHPEVTPLR(1)-FGKDVDGK(3):0	ERCC2_HUMAN	ERCC2_HUMAN	116	131	5.14
KNLCIHPEVTPLR(1)-FGKDVDGK(3):0	ERCC2_HUMAN	ERCC2_HUMAN	116	131	7.03
HNPKINTIFISK(4)-TMEDQDLKPNR(8):0	ERCC3_HUMAN	TF2H2_HUMAN	604	80	10.87
HNPKINTIFISK(4)-TMEDQDLKPNR(8):0	ERCC3_HUMAN	TF2H2_HUMAN	604	80	10.43
LNKPYIYGPTSQGER(3)-TMEDQDLKPNR(8):0	ERCC3_HUMAN	TF2H2_HUMAN	580	80	9.81
CQGNLETLQKTVLR(10)-KDLASSDSR(1):0	ERCC2_HUMAN	ERCC5_HUMAN	271	98	13.53
GSFLWGKPDLDKIR(12)-AQKQQQER(3):0	ERCC5_HUMAN	ERCC5_HUMAN	960	757	5.62
KQEAQNEQTSEPSNMDGNSGDADCFQPAVKR(30)-AKLQESIEYEDLGK(2):0	TF2H1_HUMAN	TF2H1_HUMAN	353	356	25.67
AKLQESIEYEDLGK(2)-ENSNAAIIKR(9):0	TF2H1_HUMAN	TF2H1_HUMAN	356	308	5.28
KQEAQNEQTSEPSNMDGNSGDADCFQPAVKR(30)-AKLQESIEYEDLGK(2):0	TF2H1_HUMAN	TF2H1_HUMAN	353	356	5.8
ALDDDEDVKVCAGDDVQTGGPGAEEMR(9)-TLSAIKR(6):0	ERCC5_HUMAN	ERCC5_HUMAN	405	395	3.46
ALDDDEDVKVCAGDDVQTGGPGAEEMR(9)-TLSAIKR(6):0	ERCC5_HUMAN	ERCC5_HUMAN	405	395	6.98
GITNTLEESSSLKR(13)-EYVAIKTK(6):0	ERCC5_HUMAN	ERCC3_HUMAN	1074	529	7.11
AWSDDTSQLGPDKHAR(13)-DVPSLDKYAEER(7):0	TF2H4_HUMAN	TF2H4_HUMAN	140	150	7.88
QYEDEGGFLKEVESR(10)-KDLASSDSR(1):0	ERCC5_HUMAN	ERCC5_HUMAN	277	98	11.3
AWSDDTSQLGPDKHAR(13)-DVPSLDKYAEER(7):0	TF2H4_HUMAN	TF2H4_HUMAN	140	150	14.44
AWSDDTSQLGPDKHAR(13)-DVPSLDKYAEER(7):0	TF2H4_HUMAN	TF2H4_HUMAN	140	150	7.17
VVSEDTSHYILIKGIQAK(13)-KPLR(1):0	ERCC5_HUMAN	ERCC2_HUMAN	296	373	4.74
VVSEDTSHYILIKGIQAK(13)-KPLR(1):0	ERCC5_HUMAN	ERCC2_HUMAN	296	373	5.78
KNLCIHPEVTPLR(1)-QAIKTAFR(4):0	ERCC2_HUMAN	ERCC5_HUMAN	116	123	5.3
ELGVLVFENSAKR(12)-IKSQR(2):0	TF2H4_HUMAN	ERCC5_HUMAN	438	1014	4.93
LYLKLQIVK(4)-DADDKHK(5):0	XPA_HUMAN	XPA_HUMAN	186	138	3.82
FLVDQGYSFKVITK(10)-LAQQEKEDAKR(6):0	ERCC3_HUMAN	ERCC5_HUMAN	691	1007	7.48
FLVDQGYSFKVITK(10)-LAQQEKEDAKR(6):0	ERCC3_HUMAN	ERCC5_HUMAN	691	1007	4.6
ACQFLIKFHER(7)-TMEDQDLKPNR(8):0	ERCC3_HUMAN	TF2H2_HUMAN	552	80	11.57
ACQFLIKFHER(7)-TMEDQDLKPNR(8):0	ERCC3_HUMAN	TF2H2_HUMAN	552	80	8.24
ACQFLIKFHER(7)-TMEDQDLKPNR(8):0	ERCC3_HUMAN	TF2H2_HUMAN	552	80	12.65
LAQQEKEDAKR(6)-LCKLLFFR(3):0	ERCC5_HUMAN	ERCC5_HUMAN	1007	67	10.29
LAQQEKEDAKR(6)-LCKLLFFR(3):0	ERCC5_HUMAN	ERCC5_HUMAN	1007	67	7.64
LAQQEKEDAKR(6)-LCKLLFFR(3):0	ERCC5_HUMAN	ERCC5_HUMAN	1007	67	10.6
CQGNLETLQKTVLR(10)-INSSTENSDEGLKVR(13):0	ERCC2_HUMAN	ERCC5_HUMAN	271	436	4.5
LAQQEKEDAKR(6)-LCKLLFFR(3):0	ERCC5_HUMAN	ERCC5_HUMAN	1007	67	5.12
SNKLAVIASHIQESR(3)-EVKDNQEMK(3):0	TF2H3_HUMAN	TF2H3_HUMAN	56	152	8.16
SNKLAVIASHIQESR(3)-EVKDNQEMK(3):0	TF2H3_HUMAN	TF2H3_HUMAN	56	152	12.14
KTCTMCGHELTYEK(1)-ELGVLVFENSAKR(12):0	XPA_HUMAN	TF2H4_HUMAN	262	438	15.56
KTCTMCGHELTYEK(1)-ELGVLVFENSAKR(12):0	XPA_HUMAN	TF2H4_HUMAN	262	438	12.97
KTCTMCGHELTYEK(1)-ELGVLVFENSAKR(12):0	XPA_HUMAN	TF2H4_HUMAN	262	438	15.79
KTCTMCGHELTYEK(1)-ELGVLVFENSAKR(12):0	XPA_HUMAN	TF2H4_HUMAN	262	438	14.74
LYLKLQIVK(4)-HKLITK(2):0	XPA_HUMAN	XPA_HUMAN	186	140	6.8
KDRLPLESAVVR(1)-IAWAPEGKDR(8):0	ERCC5_HUMAN	TF2H1_HUMAN	501	41	5.7
GKVSEGIDFVHHYGR(2)-KNLCIHPEVTPLR(1):0	ERCC2_HUMAN	ERCC2_HUMAN	606	116	24.3
GKVSEGIDFVHHYGR(2)-KNLCIHPEVTPLR(1):0	ERCC2_HUMAN	ERCC2_HUMAN	606	116	29.04
GKVSEGIDFVHHYGR(2)-KNLCIHPEVTPLR(1):0	ERCC2_HUMAN	ERCC2_HUMAN	606	116	31.03
GKVSEGIDFVHHYGR(2)-KNLCIHPEVTPLR(1):0	ERCC2_HUMAN	ERCC2_HUMAN	606	116	20.11
LAQQEKEDAKR(6)-KHITSLK(1):0	ERCC5_HUMAN	TF2H2_HUMAN	1007	129	8.01
QYEDEGGFLKEVESR(10)-FGKDVDGK(3):0	ERCC5_HUMAN	ERCC2_HUMAN	277	131	5.88
QYEDEGGFLKEVESR(10)-TLSAIKR(6):0	ERCC5_HUMAN	ERCC5_HUMAN	277	395	9.58
CQGNLETLQKTVLR(10)-QAIKTAFR(4):0	ERCC2_HUMAN	ERCC5_HUMAN	271	123	4.28
FLVDQGYSFKVITK(10)-IKSQR(2):0	ERCC3_HUMAN	ERCC5_HUMAN	691	1014	3.73
LQESIEYEDLGKNNSVK(12)-SDIKGQHTETLLAGSLAK(4):0	TF2H1_HUMAN	TF2H3_HUMAN	368	125	4.66
VVSEDTSHYILIKGIQAK(13)-GLLKK(4):0	ERCC5_HUMAN	ERCC5_HUMAN	296	242	5.44
LNKPYIYGPTSQGER(3)-HNPKINTIFISK(4):0	ERCC3_HUMAN	ERCC3_HUMAN	580	604	7.06
LNKPYIYGPTSQGER(3)-HNPKINTIFISK(4):0	ERCC3_HUMAN	ERCC3_HUMAN	580	604	13.34
LNKPYIYGPTSQGER(3)-HNPKINTIFISK(4):0	ERCC3_HUMAN	ERCC3_HUMAN	580	604	12.97
LNKPYIYGPTSQGER(3)-HNPKINTIFISK(4):0	ERCC3_HUMAN	ERCC3_HUMAN	580	604	8.96
SDIKGQHTETLLAGSLAK(4)-GITNTLEESSSLKR(13):0	TF2H3_HUMAN	ERCC5_HUMAN	125	1074	6.17
CQGNLETLQKTVLR(10)-SKRDEALPSLTQVR(2):0	ERCC2_HUMAN	ERCC5_HUMAN	271	129	17.74
CQGNLETLQKTVLR(10)-SKRDEALPSLTQVR(2):0	ERCC2_HUMAN	ERCC5_HUMAN	271	129	5.42
SDIKGQHTETLLAGSLAK(4)-AKLQESIEYEDLGK(2):0	TF2H3_HUMAN	TF2H1_HUMAN	125	356	14.51
SDIKGQHTETLLAGSLAK(4)-AKLQESIEYEDLGK(2):0	TF2H3_HUMAN	TF2H1_HUMAN	125	356	7.95
VVSEDTSHYILIKGIQAK(13)-QAIKTAFR(4):0	ERCC5_HUMAN	ERCC5_HUMAN	296	123	5.16
QYEDEGGFLKEVESR(10)-QAIKTAFR(4):0	ERCC5_HUMAN	ERCC5_HUMAN	277	123	10.03
HVHPLFKR(7)-SKAPSK(2):0	ERCC3_HUMAN	ERCC3_HUMAN	781	770	5.55
DGKGIPFTATLASSSVNSAEEHVASTNEGREPTDSVPK(3)-INSSTENSDEGLKVR(13):0	ERCC5_HUMAN	ERCC5_HUMAN	441	436	9.96
DGKGIPFTATLASSSVNSAEEHVASTNEGREPTDSVPK(3)-INSSTENSDEGLKVR(13):0	ERCC5_HUMAN	ERCC5_HUMAN	441	436	10.15
DGKGIPFTATLASSSVNSAEEHVASTNEGREPTDSVPK(3)-INSSTENSDEGLKVR(13):0	ERCC5_HUMAN	ERCC5_HUMAN	441	436	13.01
DGKGIPFTATLASSSVNSAEEHVASTNEGREPTDSVPK(3)-INSSTENSDEGLKVR(13):0	ERCC5_HUMAN	ERCC5_HUMAN	441	436	1.99
ACQFLIKFHER(7)-HNPKINTIFISK(4):0	ERCC3_HUMAN	ERCC3_HUMAN	552	604	6.59
ACQFLIKFHER(7)-HNPKINTIFISK(4):0	ERCC3_HUMAN	ERCC3_HUMAN	552	604	9.58
ACQFLIKFHER(7)-HNPKINTIFISK(4):0	ERCC3_HUMAN	ERCC3_HUMAN	552	604	11.09
ACQFLIKFHER(7)-HNPKINTIFISK(4):0	ERCC3_HUMAN	ERCC3_HUMAN	552	604	8.44
DGKGIPFTATLASSSVNSAEEHVASTNEGREPTDSVPK(3)-TLSAIKR(6):0	ERCC5_HUMAN	ERCC5_HUMAN	441	395	5.1
LNKPYIYGPTSQGER(3)-ACQFLIKFHER(7):0	ERCC3_HUMAN	ERCC3_HUMAN	580	552	15.85
DGKGIPFTATLASSSVNSAEEHVASTNEGREPTDSVPK(3)-TLSAIKR(6):0	ERCC5_HUMAN	ERCC5_HUMAN	441	395	7.27
LNKPYIYGPTSQGER(3)-ACQFLIKFHER(7):0	ERCC3_HUMAN	ERCC3_HUMAN	580	552	14.33
ACQFLIKFHER(7)-HNPKINTIFISK(4):0	ERCC3_HUMAN	ERCC3_HUMAN	552	604	10.77
LNKPYIYGPTSQGER(3)-ACQFLIKFHER(7):0	ERCC3_HUMAN	ERCC3_HUMAN	580	552	14.91
LLEYVKWR(6)-QAIKTAFR(4):0	ERCC2_HUMAN	ERCC5_HUMAN	344	123	6.18
LNKPYIYGPTSQGER(3)-ACQFLIKFHER(7):0	ERCC3_HUMAN	ERCC3_HUMAN	580	552	14.01
LNKPYIYGPTSQGER(3)-ACQFLIKFHER(7):0	ERCC3_HUMAN	ERCC3_HUMAN	580	552	15.33
LNKPYIYGPTSQGER(3)-ACQFLIKFHER(7):0	ERCC3_HUMAN	ERCC3_HUMAN	580	552	13.28
SKRDEALPSLTQVR(2)-LLEYVKWR(6):0	ERCC5_HUMAN	ERCC2_HUMAN	129	344	6.13
SKRDEALPSLTQVR(2)-LLEYVKWR(6):0	ERCC5_HUMAN	ERCC2_HUMAN	129	344	5.64
LNKPYIYGPTSQGER(3)-ACQFLIKFHER(7):0	ERCC3_HUMAN	ERCC3_HUMAN	580	552	14.89
LNKPYIYGPTSQGER(3)-ACQFLIKFHER(7):0	ERCC3_HUMAN	ERCC3_HUMAN	580	552	3.66
IRPIFVFDGDAPLLKK(15)-AQKQQQER(3):0	ERCC5_HUMAN	ERCC5_HUMAN	87	757	9.76
LGDFFGDPGNPPEFNPSGSKDGK(20)-AWSDDTSQLGPDKHAR(13):0	TF2H3_HUMAN	TF2H4_HUMAN	97	140	4.16
LGDFFGDPGNPPEFNPSGSKDGK(20)-AWSDDTSQLGPDKHAR(13):0	TF2H3_HUMAN	TF2H4_HUMAN	97	140	8.67
DGKGIPFTATLASSSVNSAEEHVASTNEGREPTDSVPK(3)-INSSTENSDEGLKVR(13):0	ERCC5_HUMAN	ERCC5_HUMAN	441	436	2.38
FQVTKLCPFQEK(5)-QAIKTAFR(4):0	TF2H1_HUMAN	ERCC5_HUMAN	507	123	3.83
DGKGIPFTATLASSSVNSAEEHVASTNEGR(3)-INSSTENSDEGLKVR(13):0	ERCC5_HUMAN	ERCC5_HUMAN	441	436	9.35
DKPIGCSVAISTYSMLGHTTK(2)-DCDLEKR(6):0	ERCC3_HUMAN	XPA_HUMAN	402	160	8.52
DKPIGCSVAISTYSMLGHTTK(2)-DCDLEKR(6):0	ERCC3_HUMAN	XPA_HUMAN	402	160	7.33
DGKGIPFTATLASSSVNSAEEHVASTNEGR(3)-INSSTENSDEGLKVR(13):0	ERCC5_HUMAN	ERCC5_HUMAN	441	436	1.54
DGKGIPFTATLASSSVNSAEEHVASTNEGR(3)-INSSTENSDEGLKVR(13):0	ERCC5_HUMAN	ERCC5_HUMAN	441	436	9.62
DGKGIPFTATLASSSVNSAEEHVASTNEGREPTDSVPK(3)-INSSTENSDEGLKVR(13):0	ERCC5_HUMAN	ERCC5_HUMAN	441	436	1.45
DGKGIPFTATLASSSVNSAEEHVASTNEGR(3)-INSSTENSDEGLKVR(13):0	ERCC5_HUMAN	ERCC5_HUMAN	441	436	5.05
DGKGIPFTATLASSSVNSAEEHVASTNEGR(3)-INSSTENSDEGLKVR(13):0	ERCC5_HUMAN	ERCC5_HUMAN	441	436	4.74
IGKVVHQPGPVMEFDYVICEECGK(3)-KPLR(1):0	XPA_HUMAN	ERCC2_HUMAN	92	373	6.02
ELGVLVFENSAKR(12)-SSVWKR(5):0	TF2H4_HUMAN	XPA_HUMAN	438	239	5.94
ELGVLVFENSAKR(12)-EYVAIKTK(6):0	TF2H4_HUMAN	ERCC3_HUMAN	438	529	5.07
NDSVNPDINIDLKPTAVLRPYQEK(13)-SLRKMFGNGR(4):0	ERCC3_HUMAN	ERCC3_HUMAN	314	329	6.98
NDSVNPDINIDLKPTAVLRPYQEK(13)-SLRKMFGNGR(4):0	ERCC3_HUMAN	ERCC3_HUMAN	314	329	3.81
YCELPVECKICGLTLVSAPHLAR(9)-KHITSLKK(1):0	TF2H2_HUMAN	TF2H2_HUMAN	309	129	6.95
YCELPVECKICGLTLVSAPHLAR(9)-KHITSLKK(1):0	TF2H2_HUMAN	TF2H2_HUMAN	309	129	7.18
YCELPVECKICGLTLVSAPHLAR(9)-KHITSLKK(1):0	TF2H2_HUMAN	TF2H2_HUMAN	309	129	4.56
SNKLAVIASHIQESR(3)-FLYPGKNGR(6):0	TF2H3_HUMAN	TF2H3_HUMAN	56	74	4.19
SNKLAVIASHIQESR(3)-FLYPGKNGR(6):0	TF2H3_HUMAN	TF2H3_HUMAN	56	74	7.94
AKLQESIEYEDLGK(2)-NNSVKTIALNLK(5):0	TF2H1_HUMAN	TF2H1_HUMAN	356	373	14.59
AKLQESIEYEDLGK(2)-NNSVKTIALNLK(5):0	TF2H1_HUMAN	TF2H1_HUMAN	356	373	16.52
IIDTGGGFILEEEEEEEQKIGK(19)-KPLR(1):0	XPA_HUMAN	ERCC2_HUMAN	89	373	5.25
IIDTGGGFILEEEEEEEQKIGK(19)-GKLPR(2):0	XPA_HUMAN	ERCC2_HUMAN	89	695	3.92
GITNTLEESSSLKR(13)-EFELLDKAK(7):0	ERCC5_HUMAN	ERCC5_HUMAN	1074	1053	5.13
GITNTLEESSSLKR(13)-EFELLDKAK(7):0	ERCC5_HUMAN	ERCC5_HUMAN	1074	1053	6.63
AKLQESIEYEDLGK(2)-FQVTKLCPFQEK(5):0	TF2H1_HUMAN	TF2H1_HUMAN	356	507	13.41
GKTDYGLMVFADKR(13)-GNDQVAISSKFETR(10):0	ERCC2_HUMAN	ERCC2_HUMAN	685	510	9.79
GKTDYGLMVFADKR(13)-GNDQVAISSKFETR(10):0	ERCC2_HUMAN	ERCC2_HUMAN	685	510	12.51
VVSEDTSHYILIKGIQAK(13)-QYEDEGGFLKEVESR(10):0	ERCC5_HUMAN	ERCC5_HUMAN	296	277	8.73
QYEDEGGFLKEVESR(10)-CQGNLETLQKTVLR(10):0	ERCC5_HUMAN	ERCC2_HUMAN	277	271	4.64
IRPIFVFDGDAPLLKK(15)-KDLASSDSR(1):0	ERCC5_HUMAN	ERCC5_HUMAN	87	98	17.68
IRPIFVFDGDAPLLKK(15)-QTLVKR(5):0	ERCC5_HUMAN	ERCC5_HUMAN	87	93	8.4
IRPIFVFDGDAPLLKK(15)-KDLASSDSR(1):0	ERCC5_HUMAN	ERCC5_HUMAN	87	98	15.35
VGELMDQNAFSLTQK(15)-EYVAIKTK(6):0	TF2H5_HUMAN	ERCC3_HUMAN	71	529	12.42
NSEGEATELITETFTSKSAISK(17)-LVLKHNR(4):0	ERCC3_HUMAN	ERCC3_HUMAN	220	174	5.16
NSEGEATELITETFTSKSAISK(17)-LVLKHNR(4):0	ERCC3_HUMAN	ERCC3_HUMAN	220	174	3.78
NSEGEATELITETFTSKSAISK(17)-LVLKHNR(4):0	ERCC3_HUMAN	ERCC3_HUMAN	220	174	7.69
NSEGEATELITETFTSKSAISK(17)-LVLKHNR(4):0	ERCC3_HUMAN	ERCC3_HUMAN	220	174	6.49
NSEGEATELITETFTSKSAISK(17)-LVLKHNR(4):0	ERCC3_HUMAN	ERCC3_HUMAN	220	174	3.86
IALLGGGKAWSDDTSQLGPDK(8)-GITNTLEESSSLKR(13):0	TF2H4_HUMAN	ERCC5_HUMAN	127	1074	6.27
YCELPVECKICGLTLVSAPHLAR(9)-KHITSLK(1):0	TF2H2_HUMAN	TF2H2_HUMAN	309	129	6.12
YCELPVECKICGLTLVSAPHLAR(9)-KHITSLK(1):0	TF2H2_HUMAN	TF2H2_HUMAN	309	129	4.66
YCELPVECKICGLTLVSAPHLAR(9)-KHITSLK(1):0	TF2H2_HUMAN	TF2H2_HUMAN	309	129	10.29
GITNTLEESSSLKR(13)-GSFLWGKPDLDK(7):0	ERCC5_HUMAN	ERCC5_HUMAN	1074	955	4.42
YCELPVECKICGLTLVSAPHLAR(9)-KHITSLK(1):0	TF2H2_HUMAN	TF2H2_HUMAN	309	129	6.29
LCKLLFFR(3)-QAIKTAFR(4):0	ERCC5_HUMAN	ERCC5_HUMAN	67	123	9.06
FLVDQGYSFKVITK(10)-GITNTLEESSSLKR(13):0	ERCC3_HUMAN	ERCC5_HUMAN	691	1074	7.37
FLVDQGYSFKVITK(10)-GITNTLEESSSLKR(13):0	ERCC3_HUMAN	ERCC5_HUMAN	691	1074	14.52
QYEDEGGFLKEVESR(10)-LLEYVKWR(6):0	ERCC5_HUMAN	ERCC2_HUMAN	277	344	7.87
QYEDEGGFLKEVESR(10)-LLEYVKWR(6):0	ERCC5_HUMAN	ERCC2_HUMAN	277	344	6.98
DLLQQLLPKFK(9)-KANKELEEK(1):0	TF2H1_HUMAN	TF2H1_HUMAN	105	109	6.66
YCELPVECKICGLTLVSAPHLAR(9)-RAEKLTELSGNPR(4):0	TF2H2_HUMAN	TF2H2_HUMAN	309	119	11.71
YCELPVECKICGLTLVSAPHLAR(9)-RAEKLTELSGNPR(4):0	TF2H2_HUMAN	TF2H2_HUMAN	309	119	12.19
GNDQVAISSKFETR(10)-TDYGLMVFADKR(11):0	ERCC2_HUMAN	ERCC2_HUMAN	510	685	9.89
YCELPVECKICGLTLVSAPHLAR(9)-RAEKLTELSGNPR(4):0	TF2H2_HUMAN	TF2H2_HUMAN	309	119	6.65
QFLLYLDESNALGKK(14)-GITNTLEESSSLKR(13):0	TF2H5_HUMAN	ERCC5_HUMAN	31	1074	4.76
GNDQVAISSKFETR(10)-TDYGLMVFADKR(11):0	ERCC2_HUMAN	ERCC2_HUMAN	510	685	6.56
GKVSEGIDFVHHYGR(2)-TVPEIEKVIEELRK(7):0	ERCC2_HUMAN	ERCC2_HUMAN	606	85	5.55
GNDQVAISSKFETR(10)-TDYGLMVFADKR(11):0	ERCC2_HUMAN	ERCC2_HUMAN	510	685	5.83
TVPEIEKVIEELRK(7)-KNLCIHPEVTPLR(1):0	ERCC2_HUMAN	ERCC2_HUMAN	85	116	7.46
TVPEIEKVIEELRK(7)-KNLCIHPEVTPLR(1):0	ERCC2_HUMAN	ERCC2_HUMAN	85	116	2.94
DQHVYVCAVCQNVFCVDCDVFVHDSLHCCPGCIHKIPAPSGV(35)-SDIKGQHTETLLAGSLAK(4):0	TF2H2_HUMAN	TF2H3_HUMAN	391	125	12.28
LCKLLFFR(3)-NFFNKNK(5):0	ERCC5_HUMAN	ERCC5_HUMAN	67	831	5.17
GITNTLEESSSLKR(13)-LCKLLFFR(3):0	ERCC5_HUMAN	ERCC5_HUMAN	1074	67	12.32
LCKLLFFR(3)-NFFNKNK(5):0	ERCC5_HUMAN	ERCC5_HUMAN	67	831	6.03
NSEGEATELITETFTSKSAISK(17)-LQIVKR(5):0	ERCC3_HUMAN	XPA_HUMAN	220	191	5.14
LCKLLFFR(3)-NFFNKNK(5):0	ERCC5_HUMAN	ERCC5_HUMAN	67	831	3.53
CLVLGNSAVSVEQWKAQFKMWSTIDDSQICR(15)-SGVIVLPCGAGKSLVGVTAACTVRK(12):0	ERCC3_HUMAN	ERCC3_HUMAN	378	349	4.37
SNAMGVQGLWKLLECSGR(1)-QRKDLASSDSR(3):0	ERCC5_HUMAN	ERCC5_HUMAN	1	98	13.01
TSASDSQNSVKEAPVK(11)-TAAKEPK(4):0	ERCC5_HUMAN	ERCC5_HUMAN	1137	1123	7.35
KAVVVFDEAHNIDNVCIDSMSVNLTR(1)-IADLVSKELAR(7):0	ERCC2_HUMAN	ERCC2_HUMAN	231	226	9.11
VVSEDTSHYILIKGIQAK(13)-LCKLLFFR(3):0	ERCC5_HUMAN	ERCC5_HUMAN	296	67	7.48
FQVTKLCPFQEK(5)-GSFLWGKPDLDK(7):0	TF2H1_HUMAN	ERCC5_HUMAN	507	955	4.58
YCELPVECKICGLTLVSAPHLAR(9)-AEKLTELSGNPR(3):0	TF2H2_HUMAN	TF2H2_HUMAN	309	119	14.22
YCELPVECKICGLTLVSAPHLAR(9)-AEKLTELSGNPR(3):0	TF2H2_HUMAN	TF2H2_HUMAN	309	119	13.05
LGDFFGDPGNPPEFNPSGSKDGK(20)-IALLGGGKAWSDDTSQLGPDK(8):0	TF2H3_HUMAN	TF2H4_HUMAN	97	127	18.43
LGDFFGDPGNPPEFNPSGSKDGK(20)-IALLGGGKAWSDDTSQLGPDK(8):0	TF2H3_HUMAN	TF2H4_HUMAN	97	127	15.08
NSEGEATELITETFTSKSAISK(17)-VKLVLK(2):0	ERCC3_HUMAN	ERCC3_HUMAN	220	170	6.73
NSEGEATELITETFTSKSAISK(17)-VKLVLK(2):0	ERCC3_HUMAN	ERCC3_HUMAN	220	170	13.55
LGDFFGDPGNPPEFNPSGSKDGK(20)-IALLGGGKAWSDDTSQLGPDK(8):0	TF2H3_HUMAN	TF2H4_HUMAN	97	127	15.7
NSEGEATELITETFTSKSAISK(17)-VKLVLK(2):0	ERCC3_HUMAN	ERCC3_HUMAN	220	170	6.1
MNQKQALQEEFFHNPQAIDIESEDFSSLPPEVK(4)-FGKDVDGK(3):0	ERCC5_HUMAN	ERCC2_HUMAN	175	131	6.29
MNQKQALQEEFFHNPQAIDIESEDFSSLPPEVK(4)-FGKDVDGK(3):0	ERCC5_HUMAN	ERCC2_HUMAN	175	131	6.29
GKVSEGIDFVHHYGR(2)-TVPEIEKVIEELR(7):0	ERCC2_HUMAN	ERCC2_HUMAN	606	85	8.43
GKVSEGIDFVHHYGR(2)-TVPEIEKVIEELR(7):0	ERCC2_HUMAN	ERCC2_HUMAN	606	85	8.47
GKVSEGIDFVHHYGR(2)-TVPEIEKVIEELR(7):0	ERCC2_HUMAN	ERCC2_HUMAN	606	85	11.74
KNLCIHPEVTPLR(1)-TVPEIEKVIEELR(7):0	ERCC2_HUMAN	ERCC2_HUMAN	116	85	8.87
AYPLEVTKLIYCSR(8)-IADLVSKELAR(7):0	ERCC2_HUMAN	ERCC2_HUMAN	72	226	9.32
DLLQQLLPKFK(9)-ANKELEEK(3):0	TF2H1_HUMAN	TF2H1_HUMAN	105	112	7.02
DLLQQLLPKFK(9)-ANKELEEK(3):0	TF2H1_HUMAN	TF2H1_HUMAN	105	112	7.03
AYPLEVTKLIYCSR(8)-IADLVSKELAR(7):0	ERCC2_HUMAN	ERCC2_HUMAN	72	226	9.24
SNAMATSSEEVLLIVK(1)-IAWAPEGKDR(8):0	TF2H1_HUMAN	TF2H1_HUMAN	1	41	12.97
DLLQQLLPKFK(9)-ANKELEEK(3):0	TF2H1_HUMAN	TF2H1_HUMAN	105	112	9.85
QYEDEGGFLKEVESR(10)-LCKLLFFR(3):0	ERCC5_HUMAN	ERCC5_HUMAN	277	67	12.72
QYEDEGGFLKEVESR(10)-LCKLLFFR(3):0	ERCC5_HUMAN	ERCC5_HUMAN	277	67	7.49
SNAMATSSEEVLLIVK(1)-IAWAPEGKDR(8):0	TF2H1_HUMAN	TF2H1_HUMAN	1	41	6.58
EVPLPAGIYNLDDLKALGR(15)-DVDGKCHSLTASYVR(5):0	ERCC2_HUMAN	ERCC2_HUMAN	184	136	12.33
SLEVWGSQEALEEAKEVR(15)-LYLKLQIVK(4):0	XPA_HUMAN	XPA_HUMAN	207	186	11.22
SLEVWGSQEALEEAKEVR(15)-LYLKLQIVK(4):0	XPA_HUMAN	XPA_HUMAN	207	186	16.37
SLEVWGSQEALEEAKEVR(15)-LYLKLQIVK(4):0	XPA_HUMAN	XPA_HUMAN	207	186	9.58
SLEVWGSQEALEEAKEVR(15)-LYLKLQIVK(4):0	XPA_HUMAN	XPA_HUMAN	207	186	10.08
SLEVWGSQEALEEAKEVR(15)-LYLKLQIVK(4):0	XPA_HUMAN	XPA_HUMAN	207	186	9.92
EVPLPAGIYNLDDLKALGR(15)-ENSNAAIIKR(9):0	ERCC2_HUMAN	TF2H1_HUMAN	184	308	4.1
LLNFYEKQEGEKLPFLGLALSSR(7)-SNAMK(1):0	ERCC2_HUMAN	ERCC2_HUMAN	99	1	5.54
EVPLPAGIYNLDDLKALGR(15)-SIKENSNAAIIK(3):0	ERCC2_HUMAN	TF2H1_HUMAN	184	299	7.74
TVPEIEKVIEELRK(7)-GKTDYGLMVFADKR(2):0	ERCC2_HUMAN	ERCC2_HUMAN	85	674	7.02
EVPLPAGIYNLDDLKALGR(15)-KNLCIHPEVTPLR(1):0	ERCC2_HUMAN	ERCC2_HUMAN	184	116	14.67
EVPLPAGIYNLDDLKALGR(15)-KNLCIHPEVTPLR(1):0	ERCC2_HUMAN	ERCC2_HUMAN	184	116	12.43
EVPLPAGIYNLDDLKALGR(15)-KNLCIHPEVTPLR(1):0	ERCC2_HUMAN	ERCC2_HUMAN	184	116	12.02
EVPLPAGIYNLDDLKALGR(15)-KNLCIHPEVTPLR(1):0	ERCC2_HUMAN	ERCC2_HUMAN	184	116	13.01
EVPLPAGIYNLDDLKALGR(15)-KNLCIHPEVTPLR(1):0	ERCC2_HUMAN	ERCC2_HUMAN	184	116	12.21
EVPLPAGIYNLDDLKALGR(15)-KNLCIHPEVTPLR(1):0	ERCC2_HUMAN	ERCC2_HUMAN	184	116	10.93
EVPLPAGIYNLDDLKALGR(15)-KNLCIHPEVTPLR(1):0	ERCC2_HUMAN	ERCC2_HUMAN	184	116	12.31
EDQLGLSLLSLEQLESEETLKR(21)-TLKAAK(3):0	ERCC2_HUMAN	TF2H2_HUMAN	754	193	6.49
EDQLGLSLLSLEQLESEETLKR(21)-TLKAAK(3):0	ERCC2_HUMAN	TF2H2_HUMAN	754	193	5.8
EDQLGLSLLSLEQLESEETLKR(21)-AAKIR(3):0	ERCC2_HUMAN	TF2H2_HUMAN	754	196	4.84
EDQLGLSLLSLEQLESEETLKR(21)-TLKAAK(3):0	ERCC2_HUMAN	TF2H2_HUMAN	754	193	7.23
EVPLPAGIYNLDDLKALGR(15)-FGKDVDGK(3):0	ERCC2_HUMAN	ERCC2_HUMAN	184	131	5.1
IIVFADNVFALKEYAIR(12)-SKAPSK(2):0	ERCC3_HUMAN	ERCC3_HUMAN	572	770	3.85
LLNFYEKQEGEKLPFLGLALSSR(7)-SNAMK(1):0	ERCC2_HUMAN	ERCC2_HUMAN	99	1	6.79
TWEILKEDESGSLK(6)-ATIEDILFKAK(9):0	TF2H2_HUMAN	TF2H2_HUMAN	26	43	4.19
LMVVTPAGHSDVKR(13)-QKHSS(2):0	TF2H4_HUMAN	TF2H4_HUMAN	452	459	4.07
TWEILKEDESGSLK(6)-ATIEDILFKAK(9):0	TF2H2_HUMAN	TF2H2_HUMAN	26	43	12.56
LLNFYEKQEGEKLPFLGLALSSR(7)-SNAMK(1):0	ERCC2_HUMAN	ERCC2_HUMAN	99	1	3.74
EDDKIVDLNFLIGPK(4)-QEMIEELQKR(9):0	ERCC3_HUMAN	ERCC3_HUMAN	479	285	10.18
EVPLPAGIYNLDDLKALGR(15)-QAIKTAFR(4):0	ERCC2_HUMAN	ERCC5_HUMAN	184	123	3.99
TWEILKEDESGSLK(6)-ATIEDILFKAK(9):0	TF2H2_HUMAN	TF2H2_HUMAN	26	43	5.92
TWEILKEDESGSLK(6)-ATIEDILFKAK(9):0	TF2H2_HUMAN	TF2H2_HUMAN	26	43	12.76
LLNFYEKQEGEKLPFLGLALSSR(7)-SNAMK(1):0	ERCC2_HUMAN	ERCC2_HUMAN	99	1	3.55
EDDKIVDLNFLIGPK(4)-QEMIEELQKR(9):0	ERCC3_HUMAN	ERCC3_HUMAN	479	285	10.42
IIVFADNVFALKEYAIR(12)-IKSQR(2):0	ERCC3_HUMAN	ERCC5_HUMAN	572	1014	3.8
EVPLPAGIYNLDDLKALGR(15)-QAIKTAFR(4):0	ERCC2_HUMAN	ERCC5_HUMAN	184	123	4.04
TWEILKEDESGSLK(6)-ATIEDILFKAK(9):0	TF2H2_HUMAN	TF2H2_HUMAN	26	43	12.31
TWEILKEDESGSLK(6)-ATIEDILFKAK(9):0	TF2H2_HUMAN	TF2H2_HUMAN	26	43	10.24
DLLQQLLPKFKR(9)-KANKELEEK(1):0	TF2H1_HUMAN	TF2H1_HUMAN	105	109	6.56
TWEILKEDESGSLK(6)-ATIEDILFKAK(9):0	TF2H2_HUMAN	TF2H2_HUMAN	26	43	10.39
TLQLTPGFPNPAVAEAYLKPVVDDSK(19)-KDLASSDSR(1):0	ERCC5_HUMAN	ERCC5_HUMAN	941	98	9.08
TWEILKEDESGSLK(6)-ATIEDILFKAK(9):0	TF2H2_HUMAN	TF2H2_HUMAN	26	43	6.44
TWEILKEDESGSLK(6)-ATIEDILFKAK(9):0	TF2H2_HUMAN	TF2H2_HUMAN	26	43	7.05
TKTDESLFPVLKQLDAQQTQLR(12)-GSFLWGKPDLDK(7):0	ERCC5_HUMAN	ERCC5_HUMAN	985	955	7.19
TWEILKEDESGSLK(6)-ATIEDILFKAK(9):0	TF2H2_HUMAN	TF2H2_HUMAN	26	43	7.39
TKTDESLFPVLKQLDAQQTQLR(12)-GSFLWGKPDLDK(7):0	ERCC5_HUMAN	ERCC5_HUMAN	985	955	6.26
TWEILKEDESGSLK(6)-ATIEDILFKAK(9):0	TF2H2_HUMAN	TF2H2_HUMAN	26	43	8.02
TWEILKEDESGSLK(6)-ATIEDILFKAK(9):0	TF2H2_HUMAN	TF2H2_HUMAN	26	43	4.47
LLNFYEKQEGEKLPFLGLALSSR(7)-SNAMDEEPER(1):0	ERCC2_HUMAN	TF2H2_HUMAN	99	1	9.29
YSILHANVVVYSYHYLLDPKIADLVSK(20)-KPLR(1):0	ERCC2_HUMAN	ERCC2_HUMAN	219	373	2.47
TKTDESLFPVLK(2)-LCKLLFFR(3):0	ERCC5_HUMAN	ERCC5_HUMAN	975	67	13.41
TKTDESLFPVLK(2)-LCKLLFFR(3):0	ERCC5_HUMAN	ERCC5_HUMAN	975	67	14.42
DLLQQLLPKFKR(11)-RKANK(2):0	TF2H1_HUMAN	TF2H1_HUMAN	107	109	7.1
NKFVEYYQYVDFHNQLGLDR(2)-LCKLLFFR(3):0	ERCC5_HUMAN	ERCC5_HUMAN	833	67	15.1
DAVKDLLQQLLPKFK(13)-KANK(1):0	TF2H1_HUMAN	TF2H1_HUMAN	105	109	5.02
DAVKDLLQQLLPKFK(13)-KANK(1):0	TF2H1_HUMAN	TF2H1_HUMAN	105	109	5.62
TVPEIEKVIEELR(7)-KLLNFYEK(1):0	ERCC2_HUMAN	ERCC2_HUMAN	85	92	17.39
TVPEIEKVIEELR(7)-KLLNFYEK(1):0	ERCC2_HUMAN	ERCC2_HUMAN	85	92	11.57
TVPEIEKVIEELR(7)-KLLNFYEK(1):0	ERCC2_HUMAN	ERCC2_HUMAN	85	92	15.96
TVPEIEKVIEELR(7)-KLLNFYEK(1):0	ERCC2_HUMAN	ERCC2_HUMAN	85	92	14.17
TVPEIEKVIEELR(7)-KLLNFYEK(1):0	ERCC2_HUMAN	ERCC2_HUMAN	85	92	8.56
IIVFADNVFALKEYAIR(12)-VKELR(2):0	ERCC3_HUMAN	XPA_HUMAN	572	227	5.09
YSILHANVVVYSYHYLLDPKIADLVSK(20)-FGKDVDGK(3):0	ERCC2_HUMAN	ERCC2_HUMAN	219	131	5.53
QFLLYLDESNALGKK(14)-VGELMDQNAFSLTQK(15):0	TF2H5_HUMAN	TF2H5_HUMAN	31	71	3.75
YSILHANVVVYSYHYLLDPKIADLVSK(20)-FGKDVDGK(3):0	ERCC2_HUMAN	ERCC2_HUMAN	219	131	4.21
TVPEIEKVIEELR(7)-KLLNFYEK(1):0	ERCC2_HUMAN	ERCC2_HUMAN	85	92	15.89
TVPEIEKVIEELR(7)-KLLNFYEK(1):0	ERCC2_HUMAN	ERCC2_HUMAN	85	92	7.22
YSILHANVVVYSYHYLLDPKIADLVSK(20)-FGKDVDGK(3):0	ERCC2_HUMAN	ERCC2_HUMAN	219	131	9.5
TVPEIEKVIEELR(7)-KLLNFYEK(1):0	ERCC2_HUMAN	ERCC2_HUMAN	85	92	14.67
IIVFADNVFALKEYAIR(12)-VKELR(2):0	ERCC3_HUMAN	XPA_HUMAN	572	227	5.93
TLQLTPGFPNPAVAEAYLKPVVDDSK(19)-IAWAPEGKDR(8):0	ERCC5_HUMAN	TF2H1_HUMAN	941	41	5.76
TKTDESLFPVLKQLDAQQTQLR(12)-LCKLLFFR(3):0	ERCC5_HUMAN	ERCC5_HUMAN	985	67	6.95
TVPEIEKVIEELR(7)-KLLNFYEK(1):0	ERCC2_HUMAN	ERCC2_HUMAN	85	92	16.62
TDESLFPVLKQLDAQQTQLR(10)-GSFLWGKPDLDKIR(7):0	ERCC5_HUMAN	ERCC5_HUMAN	985	955	5.54
VNVLKGVLIECDPAMK(5)-QFLLYLDESNALGKK(14):0	TF2H5_HUMAN	TF2H5_HUMAN	6	31	8.46
IIVFADNVFALKEYAIR(12)-LNKPYIYGPTSQGER(3):0	ERCC3_HUMAN	ERCC3_HUMAN	572	580	10.33
TVPEIEKVIEELR(7)-KLLNFYEK(1):0	ERCC2_HUMAN	ERCC2_HUMAN	85	92	15.17
DAVKDLLQQLLPKFK(13)-ANKELEEK(3):0	TF2H1_HUMAN	TF2H1_HUMAN	105	112	7.18
DAVKDLLQQLLPKFK(13)-ANKELEEK(3):0	TF2H1_HUMAN	TF2H1_HUMAN	105	112	11.86
EVPLPAGIYNLDDLKALGR(15)-IADLVSKELAR(7):0	ERCC2_HUMAN	ERCC2_HUMAN	184	226	9.69
EDQLGLSLLSLEQLESEETLKR(21)-SNAMDEEPER(1):0	ERCC2_HUMAN	TF2H2_HUMAN	754	1	8.16
YCELPVECKICGLTLVSAPHLAR(9)-EDDKIVDLNFLIGPK(4):0	TF2H2_HUMAN	ERCC3_HUMAN	309	479	10.74
EDQLGLSLLSLEQLESEETLKR(21)-LLNFYEKQEGEK(7):0	ERCC2_HUMAN	ERCC2_HUMAN	754	99	13.64
TDESLFPVLKQLDAQQTQLR(10)-GSFLWGKPDLDK(7):0	ERCC5_HUMAN	ERCC5_HUMAN	985	955	5.26
TDESLFPVLKQLDAQQTQLR(10)-GSFLWGKPDLDK(7):0	ERCC5_HUMAN	ERCC5_HUMAN	985	955	6.62
TDESLFPVLKQLDAQQTQLR(10)-GSFLWGKPDLDK(7):0	ERCC5_HUMAN	ERCC5_HUMAN	985	955	5.26
TDESLFPVLKQLDAQQTQLR(10)-GSFLWGKPDLDK(7):0	ERCC5_HUMAN	ERCC5_HUMAN	985	955	3.96
IIVFADNVFALKEYAIR(12)-LNKPYIYGPTSQGER(3):0	ERCC3_HUMAN	ERCC3_HUMAN	572	580	13.7
EEQQQLLQKVLAATDLDAEEEVVAGEFGSR(9)-SKAPSK(2):0	ERCC3_HUMAN	ERCC3_HUMAN	718	770	5.79
EDQLGLSLLSLEQLESEETLKR(21)-TVPEIEKVIEELRK(7):0	ERCC2_HUMAN	ERCC2_HUMAN	754	85	6.59
EDQLGLSLLSLEQLESEETLKR(21)-TVPEIEKVIEELRK(7):0	ERCC2_HUMAN	ERCC2_HUMAN	754	85	3.9
EDQLGLSLLSLEQLESEETLKR(21)-TWEILKEDESGSLK(6):0	ERCC2_HUMAN	TF2H2_HUMAN	754	26	11.78
TDESLFPVLKQLDAQQTQLR(10)-LCKLLFFR(3):0	ERCC5_HUMAN	ERCC5_HUMAN	985	67	5.46
TDESLFPVLKQLDAQQTQLR(10)-LCKLLFFR(3):0	ERCC5_HUMAN	ERCC5_HUMAN	985	67	5.56
PYSATAAAATGGMANVKAAPK(17)-KTCTMCGHELTYEK(1):0	XPA_HUMAN	XPA_HUMAN	66	262	6.97
TLQLTPGFPNPAVAEAYLKPVVDDSK(19)-GSFLWGKPDLDK(7):0	ERCC5_HUMAN	ERCC5_HUMAN	941	955	5.26
ILAVDISIWLNQALKGVR(15)-AQKQQQER(3):0	ERCC5_HUMAN	ERCC5_HUMAN	43	757	5.88
LLEYFVEEYFDQNPISQIGIIVTKSK(24)-LAQQEKEDAKR(6):0	TF2H2_HUMAN	ERCC5_HUMAN	113	1007	6.68
EDDKIVDLNFLIGPK(4)-VGELMDQNAFSLTQK(15):0	ERCC3_HUMAN	TF2H5_HUMAN	479	71	13.4
EDDKIVDLNFLIGPK(4)-VGELMDQNAFSLTQK(15):0	ERCC3_HUMAN	TF2H5_HUMAN	479	71	4.7
TLQLTPGFPNPAVAEAYLKPVVDDSK(19)-GSFLWGKPDLDK(7):0	ERCC5_HUMAN	ERCC5_HUMAN	941	955	3.87
ILAVDISIWLNQALKGVR(15)-KQTLVK(1):0	ERCC5_HUMAN	ERCC5_HUMAN	43	88	15.22
EDQLGLSLLSLEQLESEETLKR(21)-TVPEIEKVIEELRK(7):0	ERCC2_HUMAN	ERCC2_HUMAN	754	85	14.4
ILAVDISIWLNQALKGVR(15)-KQTLVK(1):0	ERCC5_HUMAN	ERCC5_HUMAN	43	88	11.57
EDQLGLSLLSLEQLESEETLKR(21)-TVPEIEKVIEELRK(7):0	ERCC2_HUMAN	ERCC2_HUMAN	754	85	10.07
EDQLGLSLLSLEQLESEETLKR(21)-ATIEDILFKAK(9):0	ERCC2_HUMAN	TF2H2_HUMAN	754	43	5.42
ILAVDISIWLNQALKGVR(15)-KDLASSDSR(1):0	ERCC5_HUMAN	ERCC5_HUMAN	43	98	8.83
ILAVDISIWLNQALKGVR(15)-KDLASSDSR(1):0	ERCC5_HUMAN	ERCC5_HUMAN	43	98	13.87
ILAVDISIWLNQALKGVR(15)-KDLASSDSR(1):0	ERCC5_HUMAN	ERCC5_HUMAN	43	98	8.53
ILAVDISIWLNQALKGVR(15)-KDLASSDSR(1):0	ERCC5_HUMAN	ERCC5_HUMAN	43	98	8.47
ILAVDISIWLNQALKGVR(15)-KDLASSDSR(1):0	ERCC5_HUMAN	ERCC5_HUMAN	43	98	11.66
ILAVDISIWLNQALKGVR(15)-KDLASSDSR(1):0	ERCC5_HUMAN	ERCC5_HUMAN	43	98	8.56
ILAVDISIWLNQALKGVR(15)-KDLASSDSR(1):0	ERCC5_HUMAN	ERCC5_HUMAN	43	98	6.5
ILAVDISIWLNQALKGVR(15)-KDLASSDSR(1):0	ERCC5_HUMAN	ERCC5_HUMAN	43	98	10.5
TLQLTPGFPNPAVAEAYLKPVVDDSK(19)-GSFLWGKPDLDK(7):0	ERCC5_HUMAN	ERCC5_HUMAN	941	955	4
ILAVDISIWLNQALKGVR(15)-KDLASSDSR(1):0	ERCC5_HUMAN	ERCC5_HUMAN	43	98	9.37
ILAVDISIWLNQALKGVR(15)-KDLASSDSR(1):0	ERCC5_HUMAN	ERCC5_HUMAN	43	98	11.5
ILAVDISIWLNQALKGVR(15)-KDLASSDSR(1):0	ERCC5_HUMAN	ERCC5_HUMAN	43	98	8.54
ILAVDISIWLNQALKGVR(15)-KDLASSDSR(1):0	ERCC5_HUMAN	ERCC5_HUMAN	43	98	6.8
ILAVDISIWLNQALKGVR(15)-KDLASSDSR(1):0	ERCC5_HUMAN	ERCC5_HUMAN	43	98	11.19
ILAVDISIWLNQALKGVR(15)-KDLASSDSR(1):0	ERCC5_HUMAN	ERCC5_HUMAN	43	98	10.91
ILAVDISIWLNQALKGVR(15)-KDLASSDSR(1):0	ERCC5_HUMAN	ERCC5_HUMAN	43	98	10.88
LLNFYEKQEGEKLPFLGLALSSR(7)-EDQLGLSLLSLEQLESEETLKR(21):0	ERCC2_HUMAN	ERCC2_HUMAN	99	754	9.78
ILAVDISIWLNQALKGVR(15)-KDLASSDSR(1):0	ERCC5_HUMAN	ERCC5_HUMAN	43	98	11.89
ILAVDISIWLNQALKGVR(15)-KDLASSDSR(1):0	ERCC5_HUMAN	ERCC5_HUMAN	43	98	10.82
ILAVDISIWLNQALKGVR(15)-KDLASSDSR(1):0	ERCC5_HUMAN	ERCC5_HUMAN	43	98	9.29
ILAVDISIWLNQALKGVR(15)-KDLASSDSR(1):0	ERCC5_HUMAN	ERCC5_HUMAN	43	98	7.75
ILAVDISIWLNQALKGVR(15)-KDLASSDSR(1):0	ERCC5_HUMAN	ERCC5_HUMAN	43	98	6.67
LLEYFVEEYFDQNPISQIGIIVTKSK(24)-KDLASSDSR(1):0	TF2H2_HUMAN	ERCC5_HUMAN	113	98	3.94
ILAVDISIWLNQALKGVR(15)-NFFNKNK(5):0	ERCC5_HUMAN	ERCC5_HUMAN	43	831	6.83
EDQLGLSLLSLEQLESEETLKR(21)-EVPLPAGIYNLDDLKALGR(15):0	ERCC2_HUMAN	ERCC2_HUMAN	754	184	5.67
ILAVDISIWLNQALKGVR(15)-NFFNKNK(5):0	ERCC5_HUMAN	ERCC5_HUMAN	43	831	4.79
EEQQQLLQKVLAATDLDAEEEVVAGEFGSR(9)-IIVFADNVFALKEYAIR(12):0	ERCC3_HUMAN	ERCC3_HUMAN	718	572	9.35
LMVVTPAGHSDVKR(13)-QKHSS(2):0	TF2H4_HUMAN	TF2H4_HUMAN	452	459	5.37
EEQQQLLQKVLAATDLDAEEEVVAGEFGSR(9)-IIVFADNVFALKEYAIR(12):0	ERCC3_HUMAN	ERCC3_HUMAN	718	572	6.14
INSSTENSDEGLKVR(13)-IKETDEQR(2):0	ERCC5_HUMAN	ERCC2_HUMAN	436	277	6.11
IRPNPHDTKVK(9)-QAIKTAFR(4):0	ERCC5_HUMAN	ERCC5_HUMAN	916	123	8.39
IRPNPHDTKVK(9)-QAIKTAFR(4):0	ERCC5_HUMAN	ERCC5_HUMAN	916	123	5.8
LAQQEKEDAKR(10)-RIKSQR(3):0	ERCC5_HUMAN	ERCC5_HUMAN	1011	1014	4.86
SAISKTAESSGGPSTSR(5)-LVLKHNR(4):0	ERCC3_HUMAN	ERCC3_HUMAN	225	174	5.74
SAISKTAESSGGPSTSR(5)-LVLKHNR(4):0	ERCC3_HUMAN	ERCC3_HUMAN	225	174	8
KRHYEDEEDDEEDAPGNDPQEAVPSAAGK(1)-SAISKTAESSGGPSTSR(5):0	ERCC3_HUMAN	ERCC3_HUMAN	19	225	11.18
HSSEEEDEKEWQER(9)-FGKDVDGK(3):0	ERCC5_HUMAN	ERCC2_HUMAN	166	131	4.69
LAQQEKEDAKR(6)-NFFNKNK(5):0	ERCC5_HUMAN	ERCC5_HUMAN	1007	831	3.72
AWSDDTSQLGPDKHAR(13)-TAAKEPK(4):0	TF2H4_HUMAN	ERCC5_HUMAN	140	1123	4.66
AWSDDTSQLGPDKHAR(13)-TAAKEPK(4):0	TF2H4_HUMAN	ERCC5_HUMAN	140	1123	4.57
NYLNQHIEHVQKEMNQQHSGHIR(12)-KDLASSDSR(1):0	ERCC5_HUMAN	ERCC5_HUMAN	255	98	1.6
AEKLTELSGNPR(3)-KHITSLKK(1):0	TF2H2_HUMAN	TF2H2_HUMAN	119	129	6.7
KRHYEDEEDDEEDAPGNDPQEAVPSAAGK(1)-VDEYGAKDYR(7):0	ERCC3_HUMAN	ERCC3_HUMAN	19	62	6.53
KRHYEDEEDDEEDAPGNDPQEAVPSAAGK(1)-QVDESGTKVDEYGAK(8):0	ERCC3_HUMAN	ERCC3_HUMAN	19	55	9.8
KRHYEDEEDDEEDAPGNDPQEAVPSAAGK(1)-QVDESGTKVDEYGAK(8):0	ERCC3_HUMAN	ERCC3_HUMAN	19	55	7.68
DADDKHKLITK(7)-FIVKK(4):0	XPA_HUMAN	XPA_HUMAN	140	170	5.31
SAISKTAESSGGPSTSR(5)-SNAMDEEPER(1):0	ERCC3_HUMAN	TF2H2_HUMAN	225	1	14.62
LQIVKR(5)-HKLITK(2):0	XPA_HUMAN	XPA_HUMAN	191	140	4.07
RAEKLTELSGNPR(4)-KHITSLK(1):0	TF2H2_HUMAN	TF2H2_HUMAN	119	129	10.35
HSSEEEDEKEWQER(9)-FGKDVDGK(3):0	ERCC5_HUMAN	ERCC2_HUMAN	166	131	7.29
DADDKHKLITK(7)-LQIVKR(5):0	XPA_HUMAN	XPA_HUMAN	140	191	10.66
DADDKHKLITK(7)-LQIVKR(5):0	XPA_HUMAN	XPA_HUMAN	140	191	3.64
QVDESGTKVDEYGAK(8)-HVHPLFKR(7):0	ERCC3_HUMAN	ERCC3_HUMAN	55	781	3.48
TAAKEPKTSASDSQNSVK(7)-GITNTLEESSSLKR(13):0	ERCC5_HUMAN	ERCC5_HUMAN	1126	1074	7.21
SAISKTAESSGGPSTSR(5)-LCTVSYGKVK(8):0	ERCC3_HUMAN	ERCC3_HUMAN	225	168	4.92
SAISKTAESSGGPSTSR(5)-LCTVSYGKVK(8):0	ERCC3_HUMAN	ERCC3_HUMAN	225	168	10
SDIKGQHTETLLAGSLAK(4)-TAAKEPKTSASDSQNSVK(7):0	TF2H3_HUMAN	ERCC5_HUMAN	125	1126	8.4
GITNTLEESSSLKR(13)-LAQQEKEDAKR(6):0	ERCC5_HUMAN	ERCC5_HUMAN	1074	1007	9.86
GITNTLEESSSLKR(13)-LAQQEKEDAKR(6):0	ERCC5_HUMAN	ERCC5_HUMAN	1074	1007	6.82
AWSDDTSQLGPDKHAR(13)-TSASDSQNSVKEAPVK(11):0	TF2H4_HUMAN	ERCC5_HUMAN	140	1137	5.57
AWSDDTSQLGPDKHAR(13)-TSASDSQNSVKEAPVK(11):0	TF2H4_HUMAN	ERCC5_HUMAN	140	1137	11.04
AEKLTELSGNPR(3)-KHITSLK(1):0	TF2H2_HUMAN	TF2H2_HUMAN	119	129	11.22
AEKLTELSGNPR(3)-KHITSLK(1):0	TF2H2_HUMAN	TF2H2_HUMAN	119	129	12.14
INSSTENSDEGLKVR(13)-TLSAIKR(6):0	ERCC5_HUMAN	ERCC5_HUMAN	436	395	5.73
GITNTLEESSSLKR(13)-TAAKEPK(4):0	ERCC5_HUMAN	ERCC5_HUMAN	1074	1123	3.44
HYEDEEDDEEDAPGNDPQEAVPSAAGKQVDESGTK(27)-HVHPLFKR(7):0	ERCC3_HUMAN	ERCC3_HUMAN	47	781	2.28
SKRDEALPSLTQVR(2)-KPLR(1):0	ERCC5_HUMAN	ERCC2_HUMAN	129	373	5.05
SAISKTAESSGGPSTSR(5)-VKLVLK(2):0	ERCC3_HUMAN	ERCC3_HUMAN	225	170	6.16
SAISKTAESSGGPSTSR(5)-VKLVLK(2):0	ERCC3_HUMAN	ERCC3_HUMAN	225	170	4.48
SDIKGQHTETLLAGSLAK(4)-IKSQR(2):0	TF2H3_HUMAN	ERCC5_HUMAN	125	1014	3.44
HYEDEEDDEEDAPGNDPQEAVPSAAGKQVDESGTK(27)-VDEYGAKDYR(7):0	ERCC3_HUMAN	ERCC3_HUMAN	47	62	5.63
HYEDEEDDEEDAPGNDPQEAVPSAAGKQVDESGTK(27)-VDEYGAKDYR(7):0	ERCC3_HUMAN	ERCC3_HUMAN	47	62	6.34
SDIKGQHTETLLAGSLAK(4)-TAAKEPK(4):0	TF2H3_HUMAN	ERCC5_HUMAN	125	1123	5.18
ACQFLIKFHER(7)-LAQQEKEDAKR(6):0	ERCC3_HUMAN	ERCC5_HUMAN	552	1007	8.41
PYSATAAAATGGMANVKAAPK(17)-KPLR(1):0	XPA_HUMAN	ERCC2_HUMAN	66	373	5.9
LAARPYSATAAAATGGMANVKAAPK(21)-KPLR(1):0	XPA_HUMAN	ERCC2_HUMAN	66	373	5.4
HSSEEEDEKEWQER(9)-SKRDEALPSLTQVR(2):0	ERCC5_HUMAN	ERCC5_HUMAN	166	129	12.96
GKVSEGIDFVHHYGR(2)-GKVSEGIDFVHHYGR(2):0	ERCC2_HUMAN	ERCC2_HUMAN	606	606	7.61
GKVSEGIDFVHHYGR(2)-GKVSEGIDFVHHYGR(2):0	ERCC2_HUMAN	ERCC2_HUMAN	606	606	8.52
ACQFLIKFHER(7)-IKSQR(2):0	ERCC3_HUMAN	ERCC5_HUMAN	552	1014	3.39
SKRDEALPSLTQVR(2)-FGKDVDGK(3):0	ERCC5_HUMAN	ERCC2_HUMAN	129	131	9.61
CQGNLETLQKTVLR(10)-IKETDEQR(2):0	ERCC2_HUMAN	ERCC2_HUMAN	271	277	12.36
CQGNLETLQKTVLR(10)-IKETDEQR(2):0	ERCC2_HUMAN	ERCC2_HUMAN	271	277	7.08
CQGNLETLQKTVLR(10)-IKETDEQR(2):0	ERCC2_HUMAN	ERCC2_HUMAN	271	277	12.71
CQGNLETLQKTVLR(10)-IKETDEQR(2):0	ERCC2_HUMAN	ERCC2_HUMAN	271	277	7.67
CQGNLETLQKTVLR(10)-IKETDEQR(2):0	ERCC2_HUMAN	ERCC2_HUMAN	271	277	14.07
INSSTENSDEGLKVR(13)-KDRLPLESAVVR(1):0	ERCC5_HUMAN	ERCC5_HUMAN	436	501	17.18
ELGVLVFENSAKR(12)-LAQQEKEDAKR(6):0	TF2H4_HUMAN	ERCC5_HUMAN	438	1007	7.18
INSSTENSDEGLKVR(13)-KDRLPLESAVVR(1):0	ERCC5_HUMAN	ERCC5_HUMAN	436	501	13.32
SKRDEALPSLTQVR(2)-QAIKTAFR(4):0	ERCC5_HUMAN	ERCC5_HUMAN	129	123	7.89
IALLGGGKAWSDDTSQLGPDK(8)-TAAKEPKTSASDSQNSVK(7):0	TF2H4_HUMAN	ERCC5_HUMAN	127	1126	8.84
KQEAQNEQTSEPSNMDGNSGDADCFQPAVKR(30)-AKLQESIEYEDLGK(2):0	TF2H1_HUMAN	TF2H1_HUMAN	353	356	20.08
GKVSEGIDFVHHYGR(2)-FGKDVDGK(3):0	ERCC2_HUMAN	ERCC2_HUMAN	606	131	6.24
LNTGSKDLFAECAK(6)-IDEKGLK(4):0	TF2H1_HUMAN	TF2H1_HUMAN	243	255	5.88
GKVSEGIDFVHHYGR(2)-FGKDVDGK(3):0	ERCC2_HUMAN	ERCC2_HUMAN	606	131	5.65
GKVSEGIDFVHHYGR(2)-FGKDVDGK(3):0	ERCC2_HUMAN	ERCC2_HUMAN	606	131	5.15
KNLCIHPEVTPLR(1)-FGKDVDGK(3):0	ERCC2_HUMAN	ERCC2_HUMAN	116	131	8.41
HNPKINTIFISK(4)-TMEDQDLKPNR(8):0	ERCC3_HUMAN	TF2H2_HUMAN	604	80	10.71
KTCTMCGHELTYEK(1)-ELGVLVFENSAKR(12):0	XPA_HUMAN	TF2H4_HUMAN	262	438	7.42
ACQFLIKFHER(7)-TMEDQDLKPNR(8):0	ERCC3_HUMAN	TF2H2_HUMAN	552	80	6.65
KQEAQNEQTSEPSNMDGNSGDADCFQPAVKR(30)-AKLQESIEYEDLGK(2):0	TF2H1_HUMAN	TF2H1_HUMAN	353	356	10.79
KQEAQNEQTSEPSNMDGNSGDADCFQPAVKR(30)-AKLQESIEYEDLGK(2):0	TF2H1_HUMAN	TF2H1_HUMAN	353	356	21.43
ACQFLIKFHER(7)-TMEDQDLKPNR(8):0	ERCC3_HUMAN	TF2H2_HUMAN	552	80	6.07
ALDDDEDVKVCAGDDVQTGGPGAEEMR(9)-TLSAIKR(6):0	ERCC5_HUMAN	ERCC5_HUMAN	405	395	5.84
GITNTLEESSSLKR(13)-EYVAIKTK(6):0	ERCC5_HUMAN	ERCC3_HUMAN	1074	529	8.83
AWSDDTSQLGPDKHAR(13)-DVPSLDKYAEER(7):0	TF2H4_HUMAN	TF2H4_HUMAN	140	150	7.18
AWSDDTSQLGPDKHAR(13)-DVPSLDKYAEER(7):0	TF2H4_HUMAN	TF2H4_HUMAN	140	150	15.68
TWEILKEDESGSLK(6)-KLSK(1):0	TF2H2_HUMAN	ERCC3_HUMAN	26	145	3.2
INSSTENSDEGLKVR(13)-TTEKLLK(4):0	ERCC5_HUMAN	ERCC5_HUMAN	436	111	5.6
FLVDQGYSFKVITK(10)-LAQQEKEDAKR(6):0	ERCC3_HUMAN	ERCC5_HUMAN	691	1007	5.41
ACQFLIKFHER(7)-TMEDQDLKPNR(8):0	ERCC3_HUMAN	TF2H2_HUMAN	552	80	13.06
ACQFLIKFHER(7)-TMEDQDLKPNR(8):0	ERCC3_HUMAN	TF2H2_HUMAN	552	80	8.82
LAQQEKEDAKR(6)-LCKLLFFR(3):0	ERCC5_HUMAN	ERCC5_HUMAN	1007	67	10.98
LAQQEKEDAKR(6)-LCKLLFFR(3):0	ERCC5_HUMAN	ERCC5_HUMAN	1007	67	6.86
SNKLAVIASHIQESR(3)-EVKDNQEMK(3):0	TF2H3_HUMAN	TF2H3_HUMAN	56	152	8.39
KTCTMCGHELTYEK(1)-ELGVLVFENSAKR(12):0	XPA_HUMAN	TF2H4_HUMAN	262	438	11.22
KTCTMCGHELTYEK(1)-ELGVLVFENSAKR(12):0	XPA_HUMAN	TF2H4_HUMAN	262	438	13.2
KTCTMCGHELTYEK(1)-ELGVLVFENSAKR(12):0	XPA_HUMAN	TF2H4_HUMAN	262	438	11.35
KTCTMCGHELTYEK(1)-ELGVLVFENSAKR(12):0	XPA_HUMAN	TF2H4_HUMAN	262	438	25.74
GKVSEGIDFVHHYGR(2)-KNLCIHPEVTPLR(1):0	ERCC2_HUMAN	ERCC2_HUMAN	606	116	25.75
GKVSEGIDFVHHYGR(2)-KNLCIHPEVTPLR(1):0	ERCC2_HUMAN	ERCC2_HUMAN	606	116	25.95
GKVSEGIDFVHHYGR(2)-KNLCIHPEVTPLR(1):0	ERCC2_HUMAN	ERCC2_HUMAN	606	116	28.17
GKVSEGIDFVHHYGR(2)-KNLCIHPEVTPLR(1):0	ERCC2_HUMAN	ERCC2_HUMAN	606	116	19.95
GKVSEGIDFVHHYGR(2)-KNLCIHPEVTPLR(1):0	ERCC2_HUMAN	ERCC2_HUMAN	606	116	22.57
SDIKGQHTETLLAGSLAK(4)-FLYPGKNGR(6):0	TF2H3_HUMAN	TF2H3_HUMAN	125	74	5.41
SDIKGQHTETLLAGSLAK(4)-FLYPGKNGR(6):0	TF2H3_HUMAN	TF2H3_HUMAN	125	74	6.7
LNKPYIYGPTSQGER(3)-HNPKINTIFISK(4):0	ERCC3_HUMAN	ERCC3_HUMAN	580	604	13.71
LNKPYIYGPTSQGER(3)-HNPKINTIFISK(4):0	ERCC3_HUMAN	ERCC3_HUMAN	580	604	8.37
LNKPYIYGPTSQGER(3)-HNPKINTIFISK(4):0	ERCC3_HUMAN	ERCC3_HUMAN	580	604	17.76
CQGNLETLQKTVLR(10)-SKRDEALPSLTQVR(2):0	ERCC2_HUMAN	ERCC5_HUMAN	271	129	14
SDIKGQHTETLLAGSLAK(4)-AKLQESIEYEDLGK(2):0	TF2H3_HUMAN	TF2H1_HUMAN	125	356	15.27
SDIKGQHTETLLAGSLAK(4)-AKLQESIEYEDLGK(2):0	TF2H3_HUMAN	TF2H1_HUMAN	125	356	13.45
DGKGIPFTATLASSSVNSAEEHVASTNEGREPTDSVPK(3)-INSSTENSDEGLKVR(13):0	ERCC5_HUMAN	ERCC5_HUMAN	441	436	6.38
DGKGIPFTATLASSSVNSAEEHVASTNEGREPTDSVPK(3)-INSSTENSDEGLKVR(13):0	ERCC5_HUMAN	ERCC5_HUMAN	441	436	11.29
CQGNLETLQKTVLR(10)-KDRLPLESAVVR(1):0	ERCC2_HUMAN	ERCC5_HUMAN	271	501	10.66
DGKGIPFTATLASSSVNSAEEHVASTNEGREPTDSVPK(3)-INSSTENSDEGLKVR(13):0	ERCC5_HUMAN	ERCC5_HUMAN	441	436	4.45
ACQFLIKFHER(7)-HNPKINTIFISK(4):0	ERCC3_HUMAN	ERCC3_HUMAN	552	604	10.85
ACQFLIKFHER(7)-HNPKINTIFISK(4):0	ERCC3_HUMAN	ERCC3_HUMAN	552	604	11.27
ACQFLIKFHER(7)-HNPKINTIFISK(4):0	ERCC3_HUMAN	ERCC3_HUMAN	552	604	10.57
ACQFLIKFHER(7)-HNPKINTIFISK(4):0	ERCC3_HUMAN	ERCC3_HUMAN	552	604	9.29
LNKPYIYGPTSQGER(3)-ACQFLIKFHER(7):0	ERCC3_HUMAN	ERCC3_HUMAN	580	552	18.29
DGKGIPFTATLASSSVNSAEEHVASTNEGREPTDSVPK(3)-TLSAIKR(6):0	ERCC5_HUMAN	ERCC5_HUMAN	441	395	5.81
LNKPYIYGPTSQGER(3)-ACQFLIKFHER(7):0	ERCC3_HUMAN	ERCC3_HUMAN	580	552	14.03
LNKPYIYGPTSQGER(3)-ACQFLIKFHER(7):0	ERCC3_HUMAN	ERCC3_HUMAN	580	552	13.36
LNKPYIYGPTSQGER(3)-ACQFLIKFHER(7):0	ERCC3_HUMAN	ERCC3_HUMAN	580	552	15.9
LNKPYIYGPTSQGER(3)-ACQFLIKFHER(7):0	ERCC3_HUMAN	ERCC3_HUMAN	580	552	16.37
LNKPYIYGPTSQGER(3)-ACQFLIKFHER(7):0	ERCC3_HUMAN	ERCC3_HUMAN	580	552	13.12
SKRDEALPSLTQVR(2)-LLEYVKWR(6):0	ERCC5_HUMAN	ERCC2_HUMAN	129	344	5.84
LNKPYIYGPTSQGER(3)-ACQFLIKFHER(7):0	ERCC3_HUMAN	ERCC3_HUMAN	580	552	11.62
LNKPYIYGPTSQGER(3)-ACQFLIKFHER(7):0	ERCC3_HUMAN	ERCC3_HUMAN	580	552	11.5
IRPIFVFDGDAPLLKK(15)-AQKQQQER(3):0	ERCC5_HUMAN	ERCC5_HUMAN	87	757	9.33
LNKPYIYGPTSQGER(3)-ACQFLIKFHER(7):0	ERCC3_HUMAN	ERCC3_HUMAN	580	552	13.43
IRPIFVFDGDAPLLKK(15)-AQKQQQER(3):0	ERCC5_HUMAN	ERCC5_HUMAN	87	757	10.3
LGDFFGDPGNPPEFNPSGSKDGK(20)-AWSDDTSQLGPDKHAR(13):0	TF2H3_HUMAN	TF2H4_HUMAN	97	140	5.81
DGKGIPFTATLASSSVNSAEEHVASTNEGR(3)-INSSTENSDEGLKVR(13):0	ERCC5_HUMAN	ERCC5_HUMAN	441	436	8.25
DGKGIPFTATLASSSVNSAEEHVASTNEGR(3)-INSSTENSDEGLKVR(13):0	ERCC5_HUMAN	ERCC5_HUMAN	441	436	11.76
DKPIGCSVAISTYSMLGHTTK(2)-DCDLEKR(6):0	ERCC3_HUMAN	XPA_HUMAN	402	160	6.43
DKPIGCSVAISTYSMLGHTTK(2)-DCDLEKR(6):0	ERCC3_HUMAN	XPA_HUMAN	402	160	4.95
NDSVNPDINIDLKPTAVLRPYQEK(13)-SLRKMFGNGR(4):0	ERCC3_HUMAN	ERCC3_HUMAN	314	329	7.73
YCELPVECKICGLTLVSAPHLAR(9)-KHITSLKK(1):0	TF2H2_HUMAN	TF2H2_HUMAN	309	129	7.83
YCELPVECKICGLTLVSAPHLAR(9)-KHITSLKK(1):0	TF2H2_HUMAN	TF2H2_HUMAN	309	129	7.36
YCELPVECKICGLTLVSAPHLAR(9)-KHITSLKK(1):0	TF2H2_HUMAN	TF2H2_HUMAN	309	129	4.96
SNKLAVIASHIQESR(3)-FLYPGKNGR(6):0	TF2H3_HUMAN	TF2H3_HUMAN	56	74	9.07
AKLQESIEYEDLGK(2)-NNSVKTIALNLK(5):0	TF2H1_HUMAN	TF2H1_HUMAN	356	373	12.53
AKLQESIEYEDLGK(2)-NNSVKTIALNLK(5):0	TF2H1_HUMAN	TF2H1_HUMAN	356	373	14.97
AKLQESIEYEDLGK(2)-NNSVKTIALNLK(5):0	TF2H1_HUMAN	TF2H1_HUMAN	356	373	12.38
GITNTLEESSSLKR(13)-EFELLDKAK(7):0	ERCC5_HUMAN	ERCC5_HUMAN	1074	1053	7.26
NDSVNPDINIDLKPTAVLR(13)-KNLCIHPEVTPLR(1):0	ERCC3_HUMAN	ERCC2_HUMAN	314	116	12.49
IRPIFVFDGDAPLLKK(15)-KDLASSDSR(1):0	ERCC5_HUMAN	ERCC5_HUMAN	87	98	15.97
IRPIFVFDGDAPLLKK(15)-KDLASSDSR(1):0	ERCC5_HUMAN	ERCC5_HUMAN	87	98	14.91
VGELMDQNAFSLTQK(15)-EYVAIKTK(6):0	TF2H5_HUMAN	ERCC3_HUMAN	71	529	4.73
NSEGEATELITETFTSKSAISK(17)-LVLKHNR(4):0	ERCC3_HUMAN	ERCC3_HUMAN	220	174	5.37
VVSEDTSHYILIKGIQAK(13)-LLEYVKWR(6):0	ERCC5_HUMAN	ERCC2_HUMAN	296	344	10.57
YCELPVECKICGLTLVSAPHLAR(9)-KHITSLK(1):0	TF2H2_HUMAN	TF2H2_HUMAN	309	129	3.8
YCELPVECKICGLTLVSAPHLAR(9)-KHITSLK(1):0	TF2H2_HUMAN	TF2H2_HUMAN	309	129	7.89
YCELPVECKICGLTLVSAPHLAR(9)-KHITSLK(1):0	TF2H2_HUMAN	TF2H2_HUMAN	309	129	5.31
NDSVNPDINIDLKPTAVLR(13)-PYQEKSLR(5):0	ERCC3_HUMAN	ERCC3_HUMAN	314	325	4.83
YCELPVECKICGLTLVSAPHLAR(9)-KHITSLK(1):0	TF2H2_HUMAN	TF2H2_HUMAN	309	129	7.8
YCELPVECKICGLTLVSAPHLAR(9)-KHITSLK(1):0	TF2H2_HUMAN	TF2H2_HUMAN	309	129	4.59
LCKLLFFR(3)-QAIKTAFR(4):0	ERCC5_HUMAN	ERCC5_HUMAN	67	123	10.99
FLVDQGYSFKVITK(10)-GITNTLEESSSLKR(13):0	ERCC3_HUMAN	ERCC5_HUMAN	691	1074	18.48
QYEDEGGFLKEVESR(10)-LLEYVKWR(6):0	ERCC5_HUMAN	ERCC2_HUMAN	277	344	13.02
DLLQQLLPKFK(9)-KANKELEEK(1):0	TF2H1_HUMAN	TF2H1_HUMAN	105	109	6.18
SNAMAAADGALPEAAALEQPAELPASVR(1)-KPLR(1):0	XPA_HUMAN	ERCC2_HUMAN	1	373	3.85
QFLLYLDESNALGKK(14)-GITNTLEESSSLKR(13):0	TF2H5_HUMAN	ERCC5_HUMAN	31	1074	3.16
GNDQVAISSKFETR(10)-TDYGLMVFADKR(11):0	ERCC2_HUMAN	ERCC2_HUMAN	510	685	19.88
GKVSEGIDFVHHYGR(2)-TVPEIEKVIEELRK(7):0	ERCC2_HUMAN	ERCC2_HUMAN	606	85	7.27
GKVSEGIDFVHHYGR(2)-TVPEIEKVIEELRK(7):0	ERCC2_HUMAN	ERCC2_HUMAN	606	85	8.05
NDSVNPDINIDLKPTAVLR(13)-PYQEKSLR(5):0	ERCC3_HUMAN	ERCC3_HUMAN	314	325	3.15
LCKLLFFR(3)-NFFNKNK(5):0	ERCC5_HUMAN	ERCC5_HUMAN	67	831	15.23
GITNTLEESSSLKR(13)-LCKLLFFR(3):0	ERCC5_HUMAN	ERCC5_HUMAN	1074	67	12.23
QYEDEGGFLKEVESR(10)-TKTDESLFPVLK(2):0	ERCC5_HUMAN	ERCC5_HUMAN	277	975	6.85
CLVLGNSAVSVEQWKAQFKMWSTIDDSQICR(15)-SGVIVLPCGAGKSLVGVTAACTVRK(12):0	ERCC3_HUMAN	ERCC3_HUMAN	378	349	3.59
CLVLGNSAVSVEQWKAQFKMWSTIDDSQICR(15)-SGVIVLPCGAGKSLVGVTAACTVRK(12):0	ERCC3_HUMAN	ERCC3_HUMAN	378	349	4.37
TSASDSQNSVKEAPVK(11)-TAAKEPK(4):0	ERCC5_HUMAN	ERCC5_HUMAN	1137	1123	3.86
KAVVVFDEAHNIDNVCIDSMSVNLTR(1)-IADLVSKELAR(7):0	ERCC2_HUMAN	ERCC2_HUMAN	231	226	11.03
LQMPLKDDHTSRPLWVAPDGHIFLEAFSPVYK(6)-KLSK(1):0	ERCC3_HUMAN	ERCC3_HUMAN	71	145	1.54
VVSEDTSHYILIKGIQAK(13)-LCKLLFFR(3):0	ERCC5_HUMAN	ERCC5_HUMAN	296	67	5.99
YCELPVECKICGLTLVSAPHLAR(9)-AEKLTELSGNPR(3):0	TF2H2_HUMAN	TF2H2_HUMAN	309	119	14.4
YCELPVECKICGLTLVSAPHLAR(9)-AEKLTELSGNPR(3):0	TF2H2_HUMAN	TF2H2_HUMAN	309	119	12.36
LGDFFGDPGNPPEFNPSGSKDGK(20)-IALLGGGKAWSDDTSQLGPDK(8):0	TF2H3_HUMAN	TF2H4_HUMAN	97	127	15.13
LGDFFGDPGNPPEFNPSGSKDGK(20)-IALLGGGKAWSDDTSQLGPDK(8):0	TF2H3_HUMAN	TF2H4_HUMAN	97	127	13.31
NSEGEATELITETFTSKSAISK(17)-VKLVLK(2):0	ERCC3_HUMAN	ERCC3_HUMAN	220	170	8.2
NSEGEATELITETFTSKSAISK(17)-VKLVLK(2):0	ERCC3_HUMAN	ERCC3_HUMAN	220	170	6.82
LGDFFGDPGNPPEFNPSGSKDGK(20)-IALLGGGKAWSDDTSQLGPDK(8):0	TF2H3_HUMAN	TF2H4_HUMAN	97	127	17.93
MNQKQALQEEFFHNPQAIDIESEDFSSLPPEVK(4)-FGKDVDGK(3):0	ERCC5_HUMAN	ERCC2_HUMAN	175	131	7.08
GKVSEGIDFVHHYGR(2)-TVPEIEKVIEELR(7):0	ERCC2_HUMAN	ERCC2_HUMAN	606	85	11.67
AYPLEVTKLIYCSR(8)-IADLVSKELAR(7):0	ERCC2_HUMAN	ERCC2_HUMAN	72	226	8.84
GKVSEGIDFVHHYGR(2)-TVPEIEKVIEELR(7):0	ERCC2_HUMAN	ERCC2_HUMAN	606	85	11.6
DLLQQLLPKFK(9)-ANKELEEK(3):0	TF2H1_HUMAN	TF2H1_HUMAN	105	112	10.79
DLLQQLLPKFK(9)-ANKELEEK(3):0	TF2H1_HUMAN	TF2H1_HUMAN	105	112	6.58
AYPLEVTKLIYCSR(8)-IADLVSKELAR(7):0	ERCC2_HUMAN	ERCC2_HUMAN	72	226	10.64
SNAMATSSEEVLLIVK(1)-IAWAPEGKDR(8):0	TF2H1_HUMAN	TF2H1_HUMAN	1	41	10.74
DLLQQLLPKFK(9)-ANKELEEK(3):0	TF2H1_HUMAN	TF2H1_HUMAN	105	112	10
QYEDEGGFLKEVESR(10)-LCKLLFFR(3):0	ERCC5_HUMAN	ERCC5_HUMAN	277	67	15.81
SNAMATSSEEVLLIVK(1)-IAWAPEGKDR(8):0	TF2H1_HUMAN	TF2H1_HUMAN	1	41	4.96
EVPLPAGIYNLDDLKALGR(15)-DVDGKCHSLTASYVR(5):0	ERCC2_HUMAN	ERCC2_HUMAN	184	136	12.62
SLEVWGSQEALEEAKEVR(15)-LYLKLQIVK(4):0	XPA_HUMAN	XPA_HUMAN	207	186	10.72
SLEVWGSQEALEEAKEVR(15)-LYLKLQIVK(4):0	XPA_HUMAN	XPA_HUMAN	207	186	11.13
SLEVWGSQEALEEAKEVR(15)-LYLKLQIVK(4):0	XPA_HUMAN	XPA_HUMAN	207	186	9.75
SLEVWGSQEALEEAKEVR(15)-LYLKLQIVK(4):0	XPA_HUMAN	XPA_HUMAN	207	186	11.89
SLEVWGSQEALEEAKEVR(15)-LYLKLQIVK(4):0	XPA_HUMAN	XPA_HUMAN	207	186	10.47
EVPLPAGIYNLDDLKALGR(15)-KNLCIHPEVTPLR(1):0	ERCC2_HUMAN	ERCC2_HUMAN	184	116	16.33
EVPLPAGIYNLDDLKALGR(15)-KNLCIHPEVTPLR(1):0	ERCC2_HUMAN	ERCC2_HUMAN	184	116	15.73
EVPLPAGIYNLDDLKALGR(15)-KNLCIHPEVTPLR(1):0	ERCC2_HUMAN	ERCC2_HUMAN	184	116	16.59
EVPLPAGIYNLDDLKALGR(15)-KNLCIHPEVTPLR(1):0	ERCC2_HUMAN	ERCC2_HUMAN	184	116	14.95
EVPLPAGIYNLDDLKALGR(15)-KNLCIHPEVTPLR(1):0	ERCC2_HUMAN	ERCC2_HUMAN	184	116	10.99
EVPLPAGIYNLDDLKALGR(15)-KNLCIHPEVTPLR(1):0	ERCC2_HUMAN	ERCC2_HUMAN	184	116	9.85
MNQKQALQEEFFHNPQAIDIESEDFSSLPPEVK(4)-CQGNLETLQKTVLR(10):0	ERCC5_HUMAN	ERCC2_HUMAN	175	271	8.36
EDQLGLSLLSLEQLESEETLKR(21)-TLKAAK(3):0	ERCC2_HUMAN	TF2H2_HUMAN	754	193	5.48
EDQLGLSLLSLEQLESEETLKR(21)-TLKAAK(3):0	ERCC2_HUMAN	TF2H2_HUMAN	754	193	7.05
EVPLPAGIYNLDDLKALGR(15)-FGKDVDGK(3):0	ERCC2_HUMAN	ERCC2_HUMAN	184	131	5.74
LLNFYEKQEGEKLPFLGLALSSR(7)-SNAMK(1):0	ERCC2_HUMAN	ERCC2_HUMAN	99	1	5.69
TWEILKEDESGSLK(6)-ATIEDILFKAK(9):0	TF2H2_HUMAN	TF2H2_HUMAN	26	43	10.74
TWEILKEDESGSLK(6)-ATIEDILFKAK(9):0	TF2H2_HUMAN	TF2H2_HUMAN	26	43	12.88
TWEILKEDESGSLK(6)-ATIEDILFKAK(9):0	TF2H2_HUMAN	TF2H2_HUMAN	26	43	11.81
TWEILKEDESGSLK(6)-ATIEDILFKAK(9):0	TF2H2_HUMAN	TF2H2_HUMAN	26	43	12.72
TKTDESLFPVLKQLDAQQTQLR(12)-GSFLWGKPDLDK(7):0	ERCC5_HUMAN	ERCC5_HUMAN	985	955	3.44
TKTDESLFPVLKQLDAQQTQLR(12)-GSFLWGKPDLDK(7):0	ERCC5_HUMAN	ERCC5_HUMAN	985	955	7.19
LLNFYEKQEGEKLPFLGLALSSR(7)-SNAMDEEPER(1):0	ERCC2_HUMAN	TF2H2_HUMAN	99	1	12.22
YSILHANVVVYSYHYLLDPKIADLVSK(20)-KPLR(1):0	ERCC2_HUMAN	ERCC2_HUMAN	219	373	1.65
MNQKQALQEEFFHNPQAIDIESEDFSSLPPEVK(4)-LLEYVKWR(6):0	ERCC5_HUMAN	ERCC2_HUMAN	175	344	6.13
TKTDESLFPVLK(2)-LCKLLFFR(3):0	ERCC5_HUMAN	ERCC5_HUMAN	975	67	12.02
TKTDESLFPVLK(2)-LCKLLFFR(3):0	ERCC5_HUMAN	ERCC5_HUMAN	975	67	13.22
NKFVEYYQYVDFHNQLGLDR(2)-LCKLLFFR(3):0	ERCC5_HUMAN	ERCC5_HUMAN	833	67	9.73
TVPEIEKVIEELR(7)-KLLNFYEK(1):0	ERCC2_HUMAN	ERCC2_HUMAN	85	92	13.17
YCELPVECKICGLTLVSAPHLAR(9)-EDDKIVDLNFLIGPK(4):0	TF2H2_HUMAN	ERCC3_HUMAN	309	479	7.75
TVPEIEKVIEELR(7)-KLLNFYEK(1):0	ERCC2_HUMAN	ERCC2_HUMAN	85	92	14.07
TVPEIEKVIEELR(7)-KLLNFYEK(1):0	ERCC2_HUMAN	ERCC2_HUMAN	85	92	14.84
GKTDYGLMVFADKR(2)-TVPEIEKVIEELR(7):0	ERCC2_HUMAN	ERCC2_HUMAN	674	85	10.42
TVPEIEKVIEELR(7)-KLLNFYEK(1):0	ERCC2_HUMAN	ERCC2_HUMAN	85	92	13.49
TVPEIEKVIEELR(7)-KLLNFYEK(1):0	ERCC2_HUMAN	ERCC2_HUMAN	85	92	10.76
TVPEIEKVIEELR(7)-KLLNFYEK(1):0	ERCC2_HUMAN	ERCC2_HUMAN	85	92	14.54
IIVFADNVFALKEYAIR(12)-VKELR(2):0	ERCC3_HUMAN	XPA_HUMAN	572	227	5.16
TVPEIEKVIEELR(7)-KLLNFYEK(1):0	ERCC2_HUMAN	ERCC2_HUMAN	85	92	13.45
TVPEIEKVIEELR(7)-KLLNFYEK(1):0	ERCC2_HUMAN	ERCC2_HUMAN	85	92	14.64
TKTDESLFPVLKQLDAQQTQLR(12)-LCKLLFFR(3):0	ERCC5_HUMAN	ERCC5_HUMAN	985	67	7.38
IIVFADNVFALKEYAIR(12)-LNKPYIYGPTSQGER(3):0	ERCC3_HUMAN	ERCC3_HUMAN	572	580	8.91
TVPEIEKVIEELR(7)-KLLNFYEK(1):0	ERCC2_HUMAN	ERCC2_HUMAN	85	92	16.08
TDESLFPVLKQLDAQQTQLR(10)-GSFLWGKPDLDKIR(7):0	ERCC5_HUMAN	ERCC5_HUMAN	985	955	7.59
TVPEIEKVIEELR(7)-KLLNFYEK(1):0	ERCC2_HUMAN	ERCC2_HUMAN	85	92	13.7
TVPEIEKVIEELR(7)-KLLNFYEK(1):0	ERCC2_HUMAN	ERCC2_HUMAN	85	92	12.56
EDQLGLSLLSLEQLESEETLKR(21)-SNAMDEEPER(1):0	ERCC2_HUMAN	TF2H2_HUMAN	754	1	4.34
TVPEIEKVIEELR(7)-KLLNFYEK(1):0	ERCC2_HUMAN	ERCC2_HUMAN	85	92	18.03
TDESLFPVLKQLDAQQTQLR(10)-GSFLWGKPDLDK(7):0	ERCC5_HUMAN	ERCC5_HUMAN	985	955	6.86
TDESLFPVLKQLDAQQTQLR(10)-GSFLWGKPDLDK(7):0	ERCC5_HUMAN	ERCC5_HUMAN	985	955	3.28
LGDFFGDPGNPPEFNPSGSKDGKYELLTSANEVIVEEIK(20)-IALLGGGKAWSDDTSQLGPDK(8):0	TF2H3_HUMAN	TF2H4_HUMAN	97	127	15.69
IIVFADNVFALKEYAIR(12)-LNKPYIYGPTSQGER(3):0	ERCC3_HUMAN	ERCC3_HUMAN	572	580	12.55
EDQLGLSLLSLEQLESEETLKR(21)-KLLNFYEK(1):0	ERCC2_HUMAN	ERCC2_HUMAN	754	92	13.89
EDQLGLSLLSLEQLESEETLKR(21)-TVPEIEKVIEELRK(7):0	ERCC2_HUMAN	ERCC2_HUMAN	754	85	6.06
PYSATAAAATGGMANVKAAPK(17)-KTCTMCGHELTYEK(1):0	XPA_HUMAN	XPA_HUMAN	66	262	3.04
EDDKIVDLNFLIGPK(4)-VGELMDQNAFSLTQK(15):0	ERCC3_HUMAN	TF2H5_HUMAN	479	71	11.9
ILAVDISIWLNQALKGVR(15)-KQTLVK(1):0	ERCC5_HUMAN	ERCC5_HUMAN	43	88	13.9
ILAVDISIWLNQALKGVR(15)-KQTLVK(1):0	ERCC5_HUMAN	ERCC5_HUMAN	43	88	10.72
EDQLGLSLLSLEQLESEETLKR(21)-TVPEIEKVIEELRK(7):0	ERCC2_HUMAN	ERCC2_HUMAN	754	85	7.42
EDQLGLSLLSLEQLESEETLKR(21)-TVPEIEKVIEELRK(7):0	ERCC2_HUMAN	ERCC2_HUMAN	754	85	9.06
ILAVDISIWLNQALKGVR(15)-KQTLVK(1):0	ERCC5_HUMAN	ERCC5_HUMAN	43	88	12.79
EDQLGLSLLSLEQLESEETLKR(21)-TVPEIEKVIEELRK(7):0	ERCC2_HUMAN	ERCC2_HUMAN	754	85	7.33
ILAVDISIWLNQALKGVR(15)-KDLASSDSR(1):0	ERCC5_HUMAN	ERCC5_HUMAN	43	98	9.6
ILAVDISIWLNQALKGVR(15)-KDLASSDSR(1):0	ERCC5_HUMAN	ERCC5_HUMAN	43	98	12.86
ILAVDISIWLNQALKGVR(15)-KDLASSDSR(1):0	ERCC5_HUMAN	ERCC5_HUMAN	43	98	10.18
ILAVDISIWLNQALKGVR(15)-KDLASSDSR(1):0	ERCC5_HUMAN	ERCC5_HUMAN	43	98	13.93
ILAVDISIWLNQALKGVR(15)-KDLASSDSR(1):0	ERCC5_HUMAN	ERCC5_HUMAN	43	98	6.8
ILAVDISIWLNQALKGVR(15)-KDLASSDSR(1):0	ERCC5_HUMAN	ERCC5_HUMAN	43	98	13.6
ILAVDISIWLNQALKGVR(15)-KDLASSDSR(1):0	ERCC5_HUMAN	ERCC5_HUMAN	43	98	10.49
ILAVDISIWLNQALKGVR(15)-KDLASSDSR(1):0	ERCC5_HUMAN	ERCC5_HUMAN	43	98	10.75
ILAVDISIWLNQALKGVR(15)-KDLASSDSR(1):0	ERCC5_HUMAN	ERCC5_HUMAN	43	98	11.21
ILAVDISIWLNQALKGVR(15)-KDLASSDSR(1):0	ERCC5_HUMAN	ERCC5_HUMAN	43	98	11.42
LLNFYEKQEGEKLPFLGLALSSR(7)-EDQLGLSLLSLEQLESEETLKR(21):0	ERCC2_HUMAN	ERCC2_HUMAN	99	754	9.12
ILAVDISIWLNQALKGVR(15)-KDLASSDSR(1):0	ERCC5_HUMAN	ERCC5_HUMAN	43	98	12.18
ILAVDISIWLNQALKGVR(15)-KDLASSDSR(1):0	ERCC5_HUMAN	ERCC5_HUMAN	43	98	10.25
ILAVDISIWLNQALKGVR(15)-KDLASSDSR(1):0	ERCC5_HUMAN	ERCC5_HUMAN	43	98	11.38
ILAVDISIWLNQALKGVR(15)-NFFNKNK(5):0	ERCC5_HUMAN	ERCC5_HUMAN	43	831	5.47
QYLSTNLVSHIEEMLQTAYNKLHTWQSR(21)-IKSQR(2):0	TF2H1_HUMAN	ERCC5_HUMAN	538	1014	3.17
QVSPEALEGKILAVDISIWLNQALK(10)-LAQQEKEDAKR(6):0	ERCC5_HUMAN	ERCC5_HUMAN	28	1007	5.19
IRPNPHDTKVK(9)-QAIKTAFR(4):0	ERCC5_HUMAN	ERCC5_HUMAN	916	123	5.3
SAISKTAESSGGPSTSR(5)-LVLKHNR(4):0	ERCC3_HUMAN	ERCC3_HUMAN	225	174	9.55
KRHYEDEEDDEEDAPGNDPQEAVPSAAGK(1)-SAISKTAESSGGPSTSR(5):0	ERCC3_HUMAN	ERCC3_HUMAN	19	225	12.22
NYLNQHIEHVQKEMNQQHSGHIR(12)-KDLASSDSR(1):0	ERCC5_HUMAN	ERCC5_HUMAN	255	98	2.67
KRHYEDEEDDEEDAPGNDPQEAVPSAAGK(1)-VDEYGAKDYR(7):0	ERCC3_HUMAN	ERCC3_HUMAN	19	62	7.26
KRHYEDEEDDEEDAPGNDPQEAVPSAAGK(1)-QVDESGTKVDEYGAK(8):0	ERCC3_HUMAN	ERCC3_HUMAN	19	55	7.24
KRHYEDEEDDEEDAPGNDPQEAVPSAAGK(1)-QVDESGTKVDEYGAK(8):0	ERCC3_HUMAN	ERCC3_HUMAN	19	55	8.25
DADDKHKLITK(7)-FIVKK(4):0	XPA_HUMAN	XPA_HUMAN	140	170	5.82
SKRDEALPSLTQVR(2)-IRPNPHDTKVK(9):0	ERCC5_HUMAN	ERCC5_HUMAN	129	916	6.21
RAEKLTELSGNPR(4)-KHITSLK(1):0	TF2H2_HUMAN	TF2H2_HUMAN	119	129	14.09
DADDKHKLITK(7)-LQIVKR(5):0	XPA_HUMAN	XPA_HUMAN	140	191	11.66
HYEDEEDDEEDAPGNDPQEAVPSAAGKQVDESGTKVDEYGAK(27)-SKAPSK(2):0	ERCC3_HUMAN	ERCC3_HUMAN	47	770	1.76
GITNTLEESSSLKR(13)-LAQQEKEDAKR(6):0	ERCC5_HUMAN	ERCC5_HUMAN	1074	1007	11.49
GITNTLEESSSLKR(13)-LAQQEKEDAKR(6):0	ERCC5_HUMAN	ERCC5_HUMAN	1074	1007	10.75
AWSDDTSQLGPDKHAR(13)-TSASDSQNSVKEAPVK(11):0	TF2H4_HUMAN	ERCC5_HUMAN	140	1137	6.28
AEKLTELSGNPR(3)-KHITSLK(1):0	TF2H2_HUMAN	TF2H2_HUMAN	119	129	10.66
AEKLTELSGNPR(3)-KHITSLK(1):0	TF2H2_HUMAN	TF2H2_HUMAN	119	129	10.14
INSSTENSDEGLKVR(13)-TLSAIKR(6):0	ERCC5_HUMAN	ERCC5_HUMAN	436	395	9.45
GITNTLEESSSLKR(13)-TAAKEPK(4):0	ERCC5_HUMAN	ERCC5_HUMAN	1074	1123	3.61
HYEDEEDDEEDAPGNDPQEAVPSAAGKQVDESGTK(27)-HVHPLFKR(7):0	ERCC3_HUMAN	ERCC3_HUMAN	47	781	1.62
HYEDEEDDEEDAPGNDPQEAVPSAAGKQVDESGTK(27)-VDEYGAKDYR(7):0	ERCC3_HUMAN	ERCC3_HUMAN	47	62	6.4
HYEDEEDDEEDAPGNDPQEAVPSAAGKQVDESGTK(27)-VDEYGAKDYR(7):0	ERCC3_HUMAN	ERCC3_HUMAN	47	62	4.18
KNLCIHPEVTPLR(1)-IKETDEQR(2):0	ERCC2_HUMAN	ERCC2_HUMAN	116	277	9.68
LAARPYSATAAAATGGMANVKAAPK(21)-KPLR(1):0	XPA_HUMAN	ERCC2_HUMAN	66	373	6.17
HSSEEEDEKEWQER(9)-SKRDEALPSLTQVR(2):0	ERCC5_HUMAN	ERCC5_HUMAN	166	129	14.01
GKVSEGIDFVHHYGR(2)-GKVSEGIDFVHHYGR(2):0	ERCC2_HUMAN	ERCC2_HUMAN	606	606	8.13
GITNTLEESSSLKR(13)-LAQQEKEDAKR(6):0	ERCC5_HUMAN	ERCC5_HUMAN	1074	1007	5.52
AEKLTELSGNPR(3)-KHITSLK(1):0	TF2H2_HUMAN	TF2H2_HUMAN	119	129	9.63
AEKLTELSGNPR(3)-KHITSLK(1):0	TF2H2_HUMAN	TF2H2_HUMAN	119	129	11.66
AEKLTELSGNPR(3)-KHITSLK(1):0	TF2H2_HUMAN	TF2H2_HUMAN	119	129	10.45
IAWAPEGKDR(8)-TLKAAK(3):0	TF2H1_HUMAN	TF2H2_HUMAN	41	193	7.16
QAIKTAFR(4)-QTLVKR(5):0	ERCC5_HUMAN	ERCC5_HUMAN	123	93	7.25
QAIKTAFR(4)-KQTLVK(1):0	ERCC5_HUMAN	ERCC5_HUMAN	123	88	7.7
INSSTENSDEGLKVR(13)-TLSAIKR(6):0	ERCC5_HUMAN	ERCC5_HUMAN	436	395	5.33
INSSTENSDEGLKVR(13)-TLSAIKR(6):0	ERCC5_HUMAN	ERCC5_HUMAN	436	395	6.72
LLKTFLK(3)-KTTEK(1):0	ERCC5_HUMAN	ERCC5_HUMAN	114	107	8.88
LLKTFLK(3)-KTTEK(1):0	ERCC5_HUMAN	ERCC5_HUMAN	114	107	9.58
INSSTENSDEGLKVR(13)-TLSAIKR(6):0	ERCC5_HUMAN	ERCC5_HUMAN	436	395	6.77
LLKTFLK(3)-KTTEK(1):0	ERCC5_HUMAN	ERCC5_HUMAN	114	107	8.32
LLKTFLK(3)-KTTEK(1):0	ERCC5_HUMAN	ERCC5_HUMAN	114	107	9.28
INSSTENSDEGLKVR(13)-TLSAIKR(6):0	ERCC5_HUMAN	ERCC5_HUMAN	436	395	4.31
GITNTLEESSSLKR(13)-TAAKEPK(4):0	ERCC5_HUMAN	ERCC5_HUMAN	1074	1123	3.45
SKRDEALPSLTQVR(2)-KPLR(1):0	ERCC5_HUMAN	ERCC2_HUMAN	129	373	5.07
SAISKTAESSGGPSTSR(5)-VKLVLK(2):0	ERCC3_HUMAN	ERCC3_HUMAN	225	170	6.09
IAWAPEGKDR(8)-KEFSK(1):0	TF2H1_HUMAN	TF2H4_HUMAN	41	77	5.49
IAWAPEGKDR(8)-KDLASSDSR(1):0	TF2H1_HUMAN	ERCC5_HUMAN	41	98	8.85
LMVVTPAGHSDVKR(13)-FWKR(3):0	TF2H4_HUMAN	TF2H4_HUMAN	452	456	3.85
EYVAIKTK(6)-SSVWKR(5):0	ERCC3_HUMAN	XPA_HUMAN	529	239	5.97
KDLASSDSR(1)-KTTEK(1):0	ERCC5_HUMAN	ERCC5_HUMAN	98	107	7.81
TTEKLLK(4)-TFLKR(4):0	ERCC5_HUMAN	ERCC5_HUMAN	111	118	4.33
TTEKLLK(4)-TFLKR(4):0	ERCC5_HUMAN	ERCC5_HUMAN	111	118	6.89
TTEKLLK(4)-TFLKR(4):0	ERCC5_HUMAN	ERCC5_HUMAN	111	118	3.17
TTEKLLK(4)-TFLKR(4):0	ERCC5_HUMAN	ERCC5_HUMAN	111	118	8.29
TTEKLLK(4)-TFLKR(4):0	ERCC5_HUMAN	ERCC5_HUMAN	111	118	2.94
GNDQVAISSKFETR(10)-IKETDEQR(2):0	ERCC2_HUMAN	ERCC2_HUMAN	510	277	10
TTEKLLK(4)-TFLKR(4):0	ERCC5_HUMAN	ERCC5_HUMAN	111	118	7.48
QAIKTAFR(4)-FGKDVDGK(3):0	ERCC5_HUMAN	ERCC2_HUMAN	123	131	10.97
QAIKTAFR(4)-FGKDVDGK(3):0	ERCC5_HUMAN	ERCC2_HUMAN	123	131	10.19
TTEKLLK(4)-TFLKR(4):0	ERCC5_HUMAN	ERCC5_HUMAN	111	118	6.61
TTEKLLK(4)-TFLKR(4):0	ERCC5_HUMAN	ERCC5_HUMAN	111	118	4.45
KDLASSDSR(1)-KTTEK(1):0	ERCC5_HUMAN	ERCC5_HUMAN	98	107	7.2
QAIKTAFR(4)-GLLKK(4):0	ERCC5_HUMAN	ERCC5_HUMAN	123	242	6.31
QAIKTAFR(4)-TLSAIKR(6):0	ERCC5_HUMAN	ERCC5_HUMAN	123	395	8.71
EFELLDKAK(7)-GKTQK(2):0	ERCC5_HUMAN	ERCC5_HUMAN	1053	1057	6.23
QAIKTAFR(4)-GLLKK(4):0	ERCC5_HUMAN	ERCC5_HUMAN	123	242	6.45
LLNFYEKQEGEK(7)-SNAMK(1):0	ERCC2_HUMAN	ERCC2_HUMAN	99	1	5.97
LMVVTPAGHSDVKR(13)-FWKR(3):0	TF2H4_HUMAN	TF2H4_HUMAN	452	456	2.96
LMVVTPAGHSDVKR(13)-FWKR(3):0	TF2H4_HUMAN	TF2H4_HUMAN	452	456	3.55
CQGNLETLQKTVLR(10)-IKSQR(2):0	ERCC2_HUMAN	ERCC5_HUMAN	271	1014	3.77
GITNTLEESSSLKR(13)-KPLR(1):0	ERCC5_HUMAN	ERCC2_HUMAN	1074	373	4.72
CQGNLETLQKTVLR(10)-TAAKEPK(4):0	ERCC2_HUMAN	ERCC5_HUMAN	271	1123	3.42
QRKDLASSDSR(3)-TTEKLLK(4):0	ERCC5_HUMAN	ERCC5_HUMAN	98	111	3.16
LLEYVKWR(6)-KTTEK(1):0	ERCC2_HUMAN	ERCC5_HUMAN	344	107	6.42
LLEYVKWR(6)-KTTEK(1):0	ERCC2_HUMAN	ERCC5_HUMAN	344	107	12.02
QAIKTAFR(4)-TFLKR(4):0	ERCC5_HUMAN	ERCC5_HUMAN	123	118	8.14
GITNTLEESSSLKR(13)-KEFSK(1):0	ERCC5_HUMAN	TF2H4_HUMAN	1074	77	14.39
GITNTLEESSSLKR(13)-KDLASSDSR(1):0	ERCC5_HUMAN	ERCC5_HUMAN	1074	98	12.13
QAIKTAFR(4)-TFLKR(4):0	ERCC5_HUMAN	ERCC5_HUMAN	123	118	2.82
EFELLDKAK(7)-TQKR(3):0	ERCC5_HUMAN	ERCC5_HUMAN	1053	1060	6.71
GNDQVAISSKFETR(10)-KPLR(1):0	ERCC2_HUMAN	ERCC2_HUMAN	510	373	6.93
IAWAPEGKDR(8)-FGKDVDGK(3):0	TF2H1_HUMAN	ERCC2_HUMAN	41	131	6.69
IAWAPEGKDR(8)-FGKDVDGK(3):0	TF2H1_HUMAN	ERCC2_HUMAN	41	131	4.15
CQGNLETLQKTVLR(10)-IKETDEQR(2):0	ERCC2_HUMAN	ERCC2_HUMAN	271	277	6.34
LAQQEKEDAK(6)-IKSQR(2):0	ERCC5_HUMAN	ERCC5_HUMAN	1007	1014	5.07
TWEILKEDESGSLK(6)-KLSK(1):0	TF2H2_HUMAN	ERCC3_HUMAN	26	145	2.95
GNDQVAISSKFETR(10)-GKLPR(2):0	ERCC2_HUMAN	ERCC2_HUMAN	510	695	5.95
AQKQQQER(3)-KDLASSDSR(1):0	ERCC5_HUMAN	ERCC5_HUMAN	757	98	11.11
GNDQVAISSKFETR(10)-ILKAR(3):0	ERCC2_HUMAN	ERCC2_HUMAN	510	637	5.95
AQKQQQER(3)-KDLASSDSR(1):0	ERCC5_HUMAN	ERCC5_HUMAN	757	98	8.08
TWEILKEDESGSLK(6)-KLSK(1):0	TF2H2_HUMAN	ERCC3_HUMAN	26	145	6.84
LAQQEKEDAK(6)-IKSQR(2):0	ERCC5_HUMAN	ERCC5_HUMAN	1007	1014	4.54
SKRDEALPSLTQVR(2)-TFLKR(4):0	ERCC5_HUMAN	ERCC5_HUMAN	129	118	3.34
INSSTENSDEGLKVR(13)-KDRLPLESAVVR(1):0	ERCC5_HUMAN	ERCC5_HUMAN	436	501	5.13
INSSTENSDEGLKVR(13)-KDRLPLESAVVR(1):0	ERCC5_HUMAN	ERCC5_HUMAN	436	501	15.12
SKRDEALPSLTQVR(2)-QAIKTAFR(4):0	ERCC5_HUMAN	ERCC5_HUMAN	129	123	8.15
IADLVSKELAR(7)-KPLR(1):0	ERCC2_HUMAN	ERCC2_HUMAN	226	373	5.25
SKRDEALPSLTQVR(2)-QAIKTAFR(4):0	ERCC5_HUMAN	ERCC5_HUMAN	129	123	9.25
SNAMGVQGLWK(1)-KDLASSDSR(1):0	ERCC5_HUMAN	ERCC5_HUMAN	1	98	11.71
IADLVSKELAR(7)-GKLPR(2):0	ERCC2_HUMAN	ERCC2_HUMAN	226	695	4.97
GSFLWGKPDLDK(7)-LAQQEKEDAKR(6):0	ERCC5_HUMAN	ERCC5_HUMAN	955	1007	7.93
AQKQQQER(3)-KDLASSDSR(1):0	ERCC5_HUMAN	ERCC5_HUMAN	757	98	8.17
KNLCIHPEVTPLR(1)-FGKDVDGK(3):0	ERCC2_HUMAN	ERCC2_HUMAN	116	131	10.31
KNLCIHPEVTPLR(1)-FGKDVDGK(3):0	ERCC2_HUMAN	ERCC2_HUMAN	116	131	6.66
LNKPYIYGPTSQGER(3)-TMEDQDLKPNR(8):0	ERCC3_HUMAN	TF2H2_HUMAN	580	80	12.86
LNTGSKDLFAECAK(6)-FGKDVDGK(3):0	TF2H1_HUMAN	ERCC2_HUMAN	243	131	6.47
GITNTLEESSSLKR(13)-EYVAIKTK(6):0	ERCC5_HUMAN	ERCC3_HUMAN	1074	529	9.91
QYEDEGGFLKEVESR(10)-KDLASSDSR(1):0	ERCC5_HUMAN	ERCC5_HUMAN	277	98	14.6
GITNTLEESSSLKR(13)-EYVAIKTK(6):0	ERCC5_HUMAN	ERCC3_HUMAN	1074	529	6.89
GITNTLEESSSLKR(13)-SVFGKK(5):0	ERCC5_HUMAN	ERCC5_HUMAN	1074	1174	5.54
KLLNFYEK(1)-SNAMK(1):0	ERCC2_HUMAN	ERCC2_HUMAN	92	1	7.82
EFSKAQEESTGLLSGLR(4)-IKSQR(2):0	TF2H4_HUMAN	ERCC5_HUMAN	81	1014	3.11
GSFLWGKPDLDK(7)-IKSQR(2):0	ERCC5_HUMAN	ERCC5_HUMAN	955	1014	3.94
GSFLWGKPDLDK(7)-IKSQR(2):0	ERCC5_HUMAN	ERCC5_HUMAN	955	1014	4.23
LAQQEKEDAKR(6)-LCKLLFFR(3):0	ERCC5_HUMAN	ERCC5_HUMAN	1007	67	9.8
LLEYVKWR(6)-KDLASSDSR(1):0	ERCC2_HUMAN	ERCC5_HUMAN	344	98	9.16
LLEYVKWR(6)-KDLASSDSR(1):0	ERCC2_HUMAN	ERCC5_HUMAN	344	98	11.67
ISLPPVLKAK(8)-TLKAAK(3):0	TF2H3_HUMAN	TF2H2_HUMAN	298	193	4.47
ACQFLIKFHER(7)-TMEDQDLKPNR(8):0	ERCC3_HUMAN	TF2H2_HUMAN	552	80	10.3
ACQFLIKFHER(7)-TMEDQDLKPNR(8):0	ERCC3_HUMAN	TF2H2_HUMAN	552	80	12.07
LYLKLQIVK(4)-HKLITK(2):0	XPA_HUMAN	XPA_HUMAN	186	140	7.07
SNKLAVIASHIQESR(3)-EVKDNQEMK(3):0	TF2H3_HUMAN	TF2H3_HUMAN	56	152	10.36
SNAMGVQGLWK(1)-KDLASSDSR(1):0	ERCC5_HUMAN	ERCC5_HUMAN	1	98	13.31
LCKLLFFR(3)-IKSQR(2):0	ERCC5_HUMAN	ERCC5_HUMAN	67	1014	3.83
SNAMGVQGLWK(1)-KDLASSDSR(1):0	ERCC5_HUMAN	ERCC5_HUMAN	1	98	7.38
LCKLLFFR(3)-IKSQR(2):0	ERCC5_HUMAN	ERCC5_HUMAN	67	1014	3.72
AQKQQQER(3)-KQTLVK(1):0	ERCC5_HUMAN	ERCC5_HUMAN	757	88	9.06
AQKQQQER(3)-QTLVKR(5):0	ERCC5_HUMAN	ERCC5_HUMAN	757	93	11.79
AQKQQQER(3)-KQTLVK(1):0	ERCC5_HUMAN	ERCC5_HUMAN	757	88	12.62
FQVTKLCPFQEK(5)-ENSNAAIIKR(9):0	TF2H1_HUMAN	TF2H1_HUMAN	507	308	7.26
GSFLWGKPDLDK(7)-KEFSK(1):0	ERCC5_HUMAN	TF2H4_HUMAN	955	77	6.74
QYEDEGGFLKEVESR(10)-QAIKTAFR(4):0	ERCC5_HUMAN	ERCC5_HUMAN	277	123	8.7
AQKQQQER(3)-KQTLVK(1):0	ERCC5_HUMAN	ERCC5_HUMAN	757	88	8.88
AQKQQQER(3)-KQTLVK(1):0	ERCC5_HUMAN	ERCC5_HUMAN	757	88	10.41
DGKGIPFTATLASSSVNSAEEHVASTNEGREPTDSVPK(3)-INSSTENSDEGLKVR(13):0	ERCC5_HUMAN	ERCC5_HUMAN	441	436	5.16
LNKPYIYGPTSQGER(3)-ACQFLIKFHER(7):0	ERCC3_HUMAN	ERCC3_HUMAN	580	552	15.45
LNKPYIYGPTSQGER(3)-ACQFLIKFHER(7):0	ERCC3_HUMAN	ERCC3_HUMAN	580	552	16.41
LNKPYIYGPTSQGER(3)-ACQFLIKFHER(7):0	ERCC3_HUMAN	ERCC3_HUMAN	580	552	13.86
FQVTKLCPFQEK(5)-QAIKTAFR(4):0	TF2H1_HUMAN	ERCC5_HUMAN	507	123	3.75
ELGVLVFENSAKR(12)-SSVWKR(5):0	TF2H4_HUMAN	XPA_HUMAN	438	239	6.89
LCKLLFFR(3)-KPLR(1):0	ERCC5_HUMAN	ERCC2_HUMAN	67	373	3.93
SNKLAVIASHIQESR(3)-FLYPGKNGR(6):0	TF2H3_HUMAN	TF2H3_HUMAN	56	74	4.2
SNKLAVIASHIQESR(3)-FLYPGKNGR(6):0	TF2H3_HUMAN	TF2H3_HUMAN	56	74	4.34
GITNTLEESSSLKR(13)-EFELLDKAK(7):0	ERCC5_HUMAN	ERCC5_HUMAN	1074	1053	6.32
GITNTLEESSSLKR(13)-EFELLDKAK(7):0	ERCC5_HUMAN	ERCC5_HUMAN	1074	1053	12.66
TKTDESLFPVLK(2)-NFFNKNK(5):0	ERCC5_HUMAN	ERCC5_HUMAN	975	831	7.5
IRPIFVFDGDAPLLKK(15)-KDLASSDSR(1):0	ERCC5_HUMAN	ERCC5_HUMAN	87	98	7.2
NSEGEATELITETFTSKSAISK(17)-LVLKHNR(4):0	ERCC3_HUMAN	ERCC3_HUMAN	220	174	6.05
NSEGEATELITETFTSKSAISK(17)-LVLKHNR(4):0	ERCC3_HUMAN	ERCC3_HUMAN	220	174	8.05
QYEDEGGFLKEVESR(10)-LLEYVKWR(6):0	ERCC5_HUMAN	ERCC2_HUMAN	277	344	7.97
LCKLLFFR(3)-QAIKTAFR(4):0	ERCC5_HUMAN	ERCC5_HUMAN	67	123	10.93
EDDKIVDLNFLIGPKLYEANWMELQNNGYIAK(15)-EDDKIVDLNFLIGPK(4):0	ERCC3_HUMAN	ERCC3_HUMAN	490	479	5.28
LCKLLFFR(3)-NFFNKNK(5):0	ERCC5_HUMAN	ERCC5_HUMAN	67	831	5.93
GNDQVAISSKFETR(10)-TDYGLMVFADKR(11):0	ERCC2_HUMAN	ERCC2_HUMAN	510	685	7.44
LCKLLFFR(3)-NFFNKNK(5):0	ERCC5_HUMAN	ERCC5_HUMAN	67	831	12.95
GNDQVAISSKFETR(10)-TDYGLMVFADKR(11):0	ERCC2_HUMAN	ERCC2_HUMAN	510	685	19.64
LCKLLFFR(3)-NFFNKNK(5):0	ERCC5_HUMAN	ERCC5_HUMAN	67	831	3.4
LCKLLFFR(3)-NFFNKNK(5):0	ERCC5_HUMAN	ERCC5_HUMAN	67	831	4.88
LCKLLFFR(3)-NFFNKNK(5):0	ERCC5_HUMAN	ERCC5_HUMAN	67	831	5.86
LCKLLFFR(3)-NFFNKNK(5):0	ERCC5_HUMAN	ERCC5_HUMAN	67	831	4.48
LCKLLFFR(3)-NFFNKNK(5):0	ERCC5_HUMAN	ERCC5_HUMAN	67	831	3.19
DQHVYVCAVCQNVFCVDCDVFVHDSLHCCPGCIHKIPAPSGV(35)-SDIKGQHTETLLAGSLAK(4):0	TF2H2_HUMAN	TF2H3_HUMAN	391	125	3.96
LCKLLFFR(3)-NFFNKNK(5):0	ERCC5_HUMAN	ERCC5_HUMAN	67	831	5.69
LCKLLFFR(3)-NFFNKNK(5):0	ERCC5_HUMAN	ERCC5_HUMAN	67	831	5.35
DLLQQLLPKFK(9)-KANK(1):0	TF2H1_HUMAN	TF2H1_HUMAN	105	109	4.38
DLLQQLLPKFK(9)-KANK(1):0	TF2H1_HUMAN	TF2H1_HUMAN	105	109	7.08
DLLQQLLPKFK(9)-KANK(1):0	TF2H1_HUMAN	TF2H1_HUMAN	105	109	5.5
DLLQQLLPKFK(9)-KANK(1):0	TF2H1_HUMAN	TF2H1_HUMAN	105	109	6.34
NSEGEATELITETFTSKSAISK(17)-VKLVLK(2):0	ERCC3_HUMAN	ERCC3_HUMAN	220	170	8.34
SNAMATSSEEVLLIVK(1)-IAWAPEGKDR(8):0	TF2H1_HUMAN	TF2H1_HUMAN	1	41	6.49
DLLQQLLPKFK(9)-ANKELEEK(3):0	TF2H1_HUMAN	TF2H1_HUMAN	105	112	8.23
QYEDEGGFLKEVESR(10)-LCKLLFFR(3):0	ERCC5_HUMAN	ERCC5_HUMAN	277	67	11.25
DLLQQLLPKFK(9)-ANKELEEK(3):0	TF2H1_HUMAN	TF2H1_HUMAN	105	112	10.29
DLLQQLLPKFK(9)-ANKELEEK(3):0	TF2H1_HUMAN	TF2H1_HUMAN	105	112	7.09
LAQQEKEDAKR(6)-ELEEKNR(5):0	ERCC5_HUMAN	TF2H1_HUMAN	1007	117	4.02
EVPLPAGIYNLDDLKALGR(15)-KNLCIHPEVTPLR(1):0	ERCC2_HUMAN	ERCC2_HUMAN	184	116	8.32
EDQLGLSLLSLEQLESEETLKR(21)-TLKAAK(3):0	ERCC2_HUMAN	TF2H2_HUMAN	754	193	6.81
KHITSLK(1)-IKSQR(2):0	TF2H2_HUMAN	ERCC5_HUMAN	129	1014	4.27
LAQQEKEDAKR(6)-KEFSK(1):0	ERCC5_HUMAN	TF2H4_HUMAN	1007	77	7.95
LAQQEKEDAKR(6)-KEFSK(1):0	ERCC5_HUMAN	TF2H4_HUMAN	1007	77	9.71
TWEILKEDESGSLK(6)-ATIEDILFKAK(9):0	TF2H2_HUMAN	TF2H2_HUMAN	26	43	15.07
TWEILKEDESGSLK(6)-ATIEDILFKAK(9):0	TF2H2_HUMAN	TF2H2_HUMAN	26	43	7.22
TWEILKEDESGSLK(6)-ATIEDILFKAK(9):0	TF2H2_HUMAN	TF2H2_HUMAN	26	43	12.51
TWEILKEDESGSLK(6)-ATIEDILFKAK(9):0	TF2H2_HUMAN	TF2H2_HUMAN	26	43	7.41
[truncated: 668 more rows]

## Sheet: original_pLink_output
#	Spectrum	PeptideNum	UniquePepNum	Samples	Score	Condition
*	#,Spec	Peptide	SampleID	Mod_Sites	Score	Calc_M	Delta_M	ppm	Proteins
1	File: "E:\user\Aleks\mgf_conversion\250119\Fu\AChernev_220119_GKokic_sample1_BS3_pSEC_11_NCE26-30.raw"; SpectrumID: "1841"; scans: "11188"	1	1	1	4.61e-006	Distinct
*	1.1	DQHVYVCAVCQNVFCVDCDVFVHDSLHCCPGCIHKIPAPSGV(35)-SDIKGQHTETLLAGSLAK(4):0	1.pFind	7,C(Carbamidomethyl[C]);10,C(Carbamidomethyl[C]);15,C(Carbamidomethyl[C]);18,C(Carbamidomethyl[C]);28,C(Carbamidomethyl[C]);29,C(Carbamidomethyl[C]);32,C(Carbamidomethyl[C]);	4.61e-006	6961230984	2013180	289073423	sp|Q13888|TF2H2_HUMAN(391)-sp|Q13889|TF2H3_HUMAN(125)
2	File: "E:\user\Aleks\mgf_conversion\250119\Fu\AChernev_220119_GKokic_sample1_BS3_pSEC_11_NCE26-30.raw"; SpectrumID: "3969"; scans: "13849"	1	1	1	9.38e-001	Distinct
*	1.2	TMVSLGVKNPLLDLTALEDKPLDEGYGISSVPSASNSK(8)-GSFLWGKPDLDKIR(12):0	1.pFind	2,M(Oxidation[M]);	9.38e-001	5729975194	0.967010	168705255	sp|P32780|TF2H1_HUMAN(266)-sp|P28715|ERCC5_HUMAN(960)
3	File: "E:\user\Aleks\mgf_conversion\250119\Fu\AChernev_220119_GKokic_sample1_BS3_pSEC_11_NCE26-30.raw"; SpectrumID: "6366"; scans: "16677"	1	1	1	3.42e-001	Distinct
*	1.3	EWQERMNQKQALQEEFFHNPQAIDIESEDFSSLPPEVK(9)-ILKAR(3):0	1.pFind	6,M(Oxidation[M]);	3.42e-001	5326624324	2003240	375868152	sp|P28715|ERCC5_HUMAN(175)-sp|P18074|ERCC2_HUMAN(637)
4	File: "E:\user\Aleks\mgf_conversion\250119\Fu\AChernev_220119_GKokic_sample1_BS3_pSEC_11_NCE26-30.raw"; SpectrumID: "72"; scans: "8098"	1	1	1	5.49e-002	Distinct
*	1.4	DGKGIPFTATLASSSVNSAEEHVASTNEGREPTDSVPK(3)-INSSTENSDEGLKVR(13):0	1.pFind	null	5.49e-002	5670740744	2006140	353582468	sp|P28715|ERCC5_HUMAN(441)-sp|P28715|ERCC5_HUMAN(436)
5	File: "E:\user\Aleks\mgf_conversion\250119\Fu\AChernev_220119_GKokic_sample1_BS3_pSEC_11_NCE26-30.raw"; SpectrumID: "73"; scans: "8106"	1	1	1	1.83e-002	Distinct
*	1.5	DGKGIPFTATLASSSVNSAEEHVASTNEGREPTDSVPK(3)-INSSTENSDEGLKVR(13):0	1.pFind	null	1.83e-002	5670740744	0.007170	1264159	sp|P28715|ERCC5_HUMAN(441)-sp|P28715|ERCC5_HUMAN(436)
6	File: "E:\user\Aleks\mgf_conversion\250119\Fu\AChernev_220119_GKokic_sample1_BS3_pSEC_11_NCE26-30.raw"; SpectrumID: "74"; scans: "8119"	1	1	1	3.71e-002	Distinct
*	1.6	DGKGIPFTATLASSSVNSAEEHVASTNEGREPTDSVPK(3)-INSSTENSDEGLKVR(13):0	1.pFind	null	3.71e-002	5670740744	3009940	530408525	sp|P28715|ERCC5_HUMAN(441)-sp|P28715|ERCC5_HUMAN(436)
7	File: "E:\user\Aleks\mgf_conversion\250119\Fu\AChernev_220119_GKokic_sample1_BS3_pSEC_11_NCE26-30.raw"; SpectrumID: "84"; scans: "8319"	1	1	1	1.21e-001	Distinct
*	1.7	DGKGIPFTATLASSSVNSAEEHVASTNEGR(3)-INSSTENSDEGLKVR(13):0	1.pFind	null	1.21e-001	4817322614	1005550	208649100	sp|P28715|ERCC5_HUMAN(441)-sp|P28715|ERCC5_HUMAN(436)
8	File: "E:\user\Aleks\mgf_conversion\250119\Fu\AChernev_220119_GKokic_sample1_BS3_pSEC_11_NCE28.raw"; SpectrumID: "1725"; scans: "11014"	1	1	1	1.02e-004	Distinct
*	1.8	DQHVYVCAVCQNVFCVDCDVFVHDSLHCCPGCIHKIPAPSGV(35)-SDIKGQHTETLLAGSLAK(4):0	1.pFind	7,C(Carbamidomethyl[C]);10,C(Carbamidomethyl[C]);15,C(Carbamidomethyl[C]);18,C(Carbamidomethyl[C]);28,C(Carbamidomethyl[C]);29,C(Carbamidomethyl[C]);32,C(Carbamidomethyl[C]);	1.02e-004	6961230984	3998820	574028698	sp|Q13888|TF2H2_HUMAN(391)-sp|Q13889|TF2H3_HUMAN(125)
9	File: "E:\user\Aleks\mgf_conversion\250119\Fu\AChernev_220119_GKokic_sample1_BS3_pSEC_11_NCE28.raw"; SpectrumID: "1735"; scans: "11026"	1	1	1	3.83e-003	Distinct
*	1.9	DQHVYVCAVCQNVFCVDCDVFVHDSLHCCPGCIHKIPAPSGV(35)-SDIKGQHTETLLAGSLAK(4):0	1.pFind	7,C(Carbamidomethyl[C]);10,C(Carbamidomethyl[C]);15,C(Carbamidomethyl[C]);18,C(Carbamidomethyl[C]);28,C(Carbamidomethyl[C]);29,C(Carbamidomethyl[C]);32,C(Carbamidomethyl[C]);	3.83e-003	6961230984	1980960	284448254	sp|Q13888|TF2H2_HUMAN(391)-sp|Q13889|TF2H3_HUMAN(125)
10	File: "E:\user\Aleks\mgf_conversion\250119\Fu\AChernev_220119_GKokic_sample1_BS3_pSEC_11_NCE28.raw"; SpectrumID: "1777"; scans: "11080"	1	1	1	1.03e-004	Distinct
*	1.1	DQHVYVCAVCQNVFCVDCDVFVHDSLHCCPGCIHKIPAPSGV(35)-SDIKGQHTETLLAGSLAK(4):0	1.pFind	7,C(Carbamidomethyl[C]);10,C(Carbamidomethyl[C]);15,C(Carbamidomethyl[C]);18,C(Carbamidomethyl[C]);28,C(Carbamidomethyl[C]);29,C(Carbamidomethyl[C]);32,C(Carbamidomethyl[C]);	1.03e-004	6961230984	1995600	286549826	sp|Q13888|TF2H2_HUMAN(391)-sp|Q13889|TF2H3_HUMAN(125)
11	File: "E:\user\Aleks\mgf_conversion\250119\Fu\AChernev_220119_GKokic_sample1_BS3_pSEC_11_NCE28.raw"; SpectrumID: "3855"; scans: "13748"	1	1	1	2.25e-001	Distinct
*	1.11	VITKLAGMEEEDLAFSTKEEQQQLLQK(18)-IAWAPEGKDR(8):0	1.pFind	8,M(Oxidation[M]);	2.25e-001	4401241224	1024590	232688271	sp|P19447|ERCC3_HUMAN(709)-sp|P32780|TF2H1_HUMAN(41)
12	File: "E:\user\Aleks\mgf_conversion\250119\Fu\AChernev_220119_GKokic_sample1_BS3_pSEC_11_NCE28.raw"; SpectrumID: "69"; scans: "8008"	1	1	1	8.45e-005	Distinct
*	1.12	DGKGIPFTATLASSSVNSAEEHVASTNEGREPTDSVPK(3)-INSSTENSDEGLKVR(13):0	1.pFind	null	8.45e-005	5670740744	2003560	353127903	sp|P28715|ERCC5_HUMAN(441)-sp|P28715|ERCC5_HUMAN(436)
13	File: "E:\user\Aleks\mgf_conversion\250119\Fu\AChernev_220119_GKokic_sample1_BS3_pSEC_11_NCE28.raw"; SpectrumID: "70"; scans: "8010"	1	1	1	1.68e-001	Distinct
*	1.13	DGKGIPFTATLASSSVNSAEEHVASTNEGREPTDSVPK(3)-INSSTENSDEGLKVR(13):0	1.pFind	null	1.68e-001	5670740744	2008520	354001795	sp|P28715|ERCC5_HUMAN(441)-sp|P28715|ERCC5_HUMAN(436)
14	File: "E:\user\Aleks\mgf_conversion\250119\Fu\AChernev_220119_GKokic_sample1_BS3_pSEC_11_NCE28.raw"; SpectrumID: "71"; scans: "8031"	1	1	1	3.94e-002	Distinct
*	1.14	DGKGIPFTATLASSSVNSAEEHVASTNEGREPTDSVPK(3)-INSSTENSDEGLKVR(13):0	1.pFind	null	3.94e-002	5670740744	2012380	354681879	sp|P28715|ERCC5_HUMAN(441)-sp|P28715|ERCC5_HUMAN(436)
15	File: "E:\user\Aleks\mgf_conversion\250119\Fu\AChernev_220119_GKokic_sample1_BS3_pSEC_11_NCE28.raw"; SpectrumID: "8424"; scans: "19268"	1	1	1	2.23e-001	Distinct
*	1.15	VITKLAGMEEEDLAFSTKEEQQQLLQK(18)-ANKELEEKNR(8):0	1.pFind	8,M(Oxidation[M]);	2.23e-001	4489289644	2998650	667360950	sp|P19447|ERCC3_HUMAN(709)-sp|P32780|TF2H1_HUMAN(117)
16	File: "E:\user\Aleks\mgf_conversion\250119\Fu\AChernev_220119_GKokic_sample1_BS3_pSEC_11_NCE30.raw"; SpectrumID: "1422"; scans: "10773"	1	1	1	1.46e-002	Distinct
*	1.16	DQHVYVCAVCQNVFCVDCDVFVHDSLHCCPGCIHKIPAPSGV(35)-SDIKGQHTETLLAGSLAK(4):0	1.pFind	7,C(Carbamidomethyl[C]);10,C(Carbamidomethyl[C]);15,C(Carbamidomethyl[C]);18,C(Carbamidomethyl[C]);28,C(Carbamidomethyl[C]);29,C(Carbamidomethyl[C]);32,C(Carbamidomethyl[C]);	1.46e-002	6961230984	4023720	577601016	sp|Q13888|TF2H2_HUMAN(391)-sp|Q13889|TF2H3_HUMAN(125)
17	File: "E:\user\Aleks\mgf_conversion\250119\Fu\AChernev_220119_GKokic_sample1_BS3_pSEC_11_NCE30.raw"; SpectrumID: "1467"; scans: "10830"	1	1	1	1.23e-007	Distinct
*	1.17	DQHVYVCAVCQNVFCVDCDVFVHDSLHCCPGCIHKIPAPSGV(35)-SDIKGQHTETLLAGSLAK(4):0	1.pFind	7,C(Carbamidomethyl[C]);10,C(Carbamidomethyl[C]);15,C(Carbamidomethyl[C]);18,C(Carbamidomethyl[C]);28,C(Carbamidomethyl[C]);29,C(Carbamidomethyl[C]);32,C(Carbamidomethyl[C]);	1.23e-007	6961230984	3019560	433517334	sp|Q13888|TF2H2_HUMAN(391)-sp|Q13889|TF2H3_HUMAN(125)
18	File: "E:\user\Aleks\mgf_conversion\250119\Fu\AChernev_220119_GKokic_sample1_BS3_pSEC_12_NCE26-30.raw"; SpectrumID: "10640"; scans: "16896"	1	1	1	2.90e-006	Distinct
*	1.18	VVSEDTSHYILIKGIQAK(13)-QYEDEGGFLKEVESR(10):0	1.pFind	null	2.90e-006	3922983884	3006030	765478011	sp|P28715|ERCC5_HUMAN(296)-sp|P28715|ERCC5_HUMAN(277)
19	File: "E:\user\Aleks\mgf_conversion\250119\Fu\AChernev_220119_GKokic_sample1_BS3_pSEC_12_NCE26-30.raw"; SpectrumID: "10668"; scans: "16926"	1	1	1	1.49e-007	Distinct
*	1.19	VVSEDTSHYILIKGIQAK(13)-QYEDEGGFLKEVESR(10):0	1.pFind	null	1.49e-007	3922983884	0.996130	253791905	sp|P28715|ERCC5_HUMAN(296)-sp|P28715|ERCC5_HUMAN(277)
20	File: "E:\user\Aleks\mgf_conversion\250119\Fu\AChernev_220119_GKokic_sample1_BS3_pSEC_12_NCE26-30.raw"; SpectrumID: "10761"; scans: "17025"	1	1	1	2.05e-004	Distinct
*	1.2	LNVNATDSSSTSNHKQDVGISAAFLADVRPQTDGCNGLR(15)-LNTGSKDLFAECAK(6):0	1.pFind	35,C(Carbamidomethyl[C]);51,C(Carbamidomethyl[C]);	2.05e-004	5805796114	4012130	690459022	sp|P32780|TF2H1_HUMAN(164)-sp|P32780|TF2H1_HUMAN(243)
21	File: "E:\user\Aleks\mgf_conversion\250119\Fu\AChernev_220119_GKokic_sample1_BS3_pSEC_12_NCE26-30.raw"; SpectrumID: "1087"; scans: "6461"	1	1	1	1.35e-004	Distinct
*	1.21	KRHYEDEEDDEEDAPGNDPQEAVPSAAGK(1)-QVDESGTKVDEYGAK(8):0	1.pFind	null	1.35e-004	4960191684	0.006120	1233571	sp|P19447|ERCC3_HUMAN(19)-sp|P19447|ERCC3_HUMAN(55)
22	File: "E:\user\Aleks\mgf_conversion\250119\Fu\AChernev_220119_GKokic_sample1_BS3_pSEC_12_NCE26-30.raw"; SpectrumID: "10969"; scans: "17250"	1	1	1	8.64e-006	Distinct
*	1.22	DGKGIPFTATLASSSVNSAEEHVASTNEGREPTDSVPK(3)-CQGNLETLQKTVLR(10):0	1.pFind	39,C(Carbamidomethyl[C]);	8.64e-006	5681811744	3008760	529168332	sp|P28715|ERCC5_HUMAN(441)-sp|P18074|ERCC2_HUMAN(271)
23	File: "E:\user\Aleks\mgf_conversion\250119\Fu\AChernev_220119_GKokic_sample1_BS3_pSEC_12_NCE26-30.raw"; SpectrumID: "11260"; scans: "17565"	1	1	1	3.23e-006	Distinct
*	1.23	NSEGEATELITETFTSKSAISK(17)-LVLKHNR(4):0	1.pFind	null	3.23e-006	3358761894	2005270	596491536	sp|P19447|ERCC3_HUMAN(220)-sp|P19447|ERCC3_HUMAN(174)
24	File: "E:\user\Aleks\mgf_conversion\250119\Fu\AChernev_220119_GKokic_sample1_BS3_pSEC_12_NCE26-30.raw"; SpectrumID: "11272"; scans: "17578"	1	1	1	6.18e-005	Distinct
*	1.24	NSEGEATELITETFTSKSAISK(17)-LVLKHNR(4):0	1.pFind	null	6.18e-005	3358761894	-0.005600	-1666784	sp|P19447|ERCC3_HUMAN(220)-sp|P19447|ERCC3_HUMAN(174)
25	File: "E:\user\Aleks\mgf_conversion\250119\Fu\AChernev_220119_GKokic_sample1_BS3_pSEC_12_NCE26-30.raw"; SpectrumID: "11585"; scans: "17913"	1	1	1	1.67e-008	Distinct
*	1.25	YCELPVECKICGLTLVSAPHLAR(9)-KHITSLK(1):0	1.pFind	2,C(Carbamidomethyl[C]);8,C(Carbamidomethyl[C]);11,C(Carbamidomethyl[C]);	1.67e-008	3648919274	2001910	548178865	sp|Q13888|TF2H2_HUMAN(309)-sp|Q13888|TF2H2_HUMAN(129)
26	File: "E:\user\Aleks\mgf_conversion\250119\Fu\AChernev_220119_GKokic_sample1_BS3_pSEC_12_NCE26-30.raw"; SpectrumID: "11586"; scans: "17915"	1	1	1	1.13e-006	Distinct
*	1.26	YCELPVECKICGLTLVSAPHLAR(9)-KHITSLK(1):0	1.pFind	2,C(Carbamidomethyl[C]);8,C(Carbamidomethyl[C]);11,C(Carbamidomethyl[C]);	1.13e-006	3648919274	0.998890	273599123	sp|Q13888|TF2H2_HUMAN(309)-sp|Q13888|TF2H2_HUMAN(129)
27	File: "E:\user\Aleks\mgf_conversion\250119\Fu\AChernev_220119_GKokic_sample1_BS3_pSEC_12_NCE26-30.raw"; SpectrumID: "11651"; scans: "17984"	1	1	1	2.47e-006	Distinct
*	1.27	YCELPVECKICGLTLVSAPHLAR(9)-KHITSLK(1):0	1.pFind	2,C(Carbamidomethyl[C]);8,C(Carbamidomethyl[C]);11,C(Carbamidomethyl[C]);	2.47e-006	3648919274	2006460	549424098	sp|Q13888|TF2H2_HUMAN(309)-sp|Q13888|TF2H2_HUMAN(129)
28	File: "E:\user\Aleks\mgf_conversion\250119\Fu\AChernev_220119_GKokic_sample1_BS3_pSEC_12_NCE26-30.raw"; SpectrumID: "11750"; scans: "18090"	1	1	1	6.56e-003	Distinct
*	1.28	YCELPVECKICGLTLVSAPHLAR(9)-KHITSLK(1):0	1.pFind	2,C(Carbamidomethyl[C]);8,C(Carbamidomethyl[C]);11,C(Carbamidomethyl[C]);	6.56e-003	3648919274	0.001100	0.301376	sp|Q13888|TF2H2_HUMAN(309)-sp|Q13888|TF2H2_HUMAN(129)
29	File: "E:\user\Aleks\mgf_conversion\250119\Fu\AChernev_220119_GKokic_sample1_BS3_pSEC_12_NCE26-30.raw"; SpectrumID: "11761"; scans: "18102"	1	1	1	1.52e-007	Distinct
*	1.29	YCELPVECKICGLTLVSAPHLAR(9)-KHITSLK(1):0	1.pFind	2,C(Carbamidomethyl[C]);8,C(Carbamidomethyl[C]);11,C(Carbamidomethyl[C]);	1.52e-007	3648919274	-0.001970	-0.539737	sp|Q13888|TF2H2_HUMAN(309)-sp|Q13888|TF2H2_HUMAN(129)
30	File: "E:\user\Aleks\mgf_conversion\250119\Fu\AChernev_220119_GKokic_sample1_BS3_pSEC_12_NCE26-30.raw"; SpectrumID: "11853"; scans: "18199"	1	1	1	8.25e-005	Distinct
*	1.3	YCELPVECKICGLTLVSAPHLAR(9)-KHITSLK(1):0	1.pFind	2,C(Carbamidomethyl[C]);8,C(Carbamidomethyl[C]);11,C(Carbamidomethyl[C]);	8.25e-005	3648919274	1000690	274092014	sp|Q13888|TF2H2_HUMAN(309)-sp|Q13888|TF2H2_HUMAN(129)
31	File: "E:\user\Aleks\mgf_conversion\250119\Fu\AChernev_220119_GKokic_sample1_BS3_pSEC_12_NCE26-30.raw"; SpectrumID: "11869"; scans: "18217"	1	1	1	4.32e-004	Distinct
*	1.31	NDKIIVFADNVFALKEYAIR(3)-ACQFLIKFHER(7):0	1.pFind	22,C(Carbamidomethyl[C]);	4.32e-004	3924075884	2027560	516298150	sp|P19447|ERCC3_HUMAN(560)-sp|P19447|ERCC3_HUMAN(552)
32	File: "E:\user\Aleks\mgf_conversion\250119\Fu\AChernev_220119_GKokic_sample1_BS3_pSEC_12_NCE26-30.raw"; SpectrumID: "120"; scans: "4413"	1	1	1	4.11e-008	Distinct
*	1.32	KRHYEDEEDDEEDAPGNDPQEAVPSAAGK(1)-SAISKTAESSGGPSTSR(5):0	1.pFind	null	4.11e-008	4957224394	0.005170	1042709	sp|P19447|ERCC3_HUMAN(19)-sp|P19447|ERCC3_HUMAN(225)
33	File: "E:\user\Aleks\mgf_conversion\250119\Fu\AChernev_220119_GKokic_sample1_BS3_pSEC_12_NCE26-30.raw"; SpectrumID: "13021"; scans: "19467"	1	1	1	3.24e-015	Distinct
*	1.33	YCELPVECKICGLTLVSAPHLAR(9)-RAEKLTELSGNPR(4):0	1.pFind	2,C(Carbamidomethyl[C]);8,C(Carbamidomethyl[C]);11,C(Carbamidomethyl[C]);	3.24e-015	4293207064	2006600	467061640	sp|Q13888|TF2H2_HUMAN(309)-sp|Q13888|TF2H2_HUMAN(119)
34	File: "E:\user\Aleks\mgf_conversion\250119\Fu\AChernev_220119_GKokic_sample1_BS3_pSEC_12_NCE26-30.raw"; SpectrumID: "13062"; scans: "19511"	1	1	1	4.91e-006	Distinct
*	1.34	YCELPVECKICGLTLVSAPHLAR(9)-RAEKLTELSGNPR(4):0	1.pFind	2,C(Carbamidomethyl[C]);8,C(Carbamidomethyl[C]);11,C(Carbamidomethyl[C]);	4.91e-006	4293207064	0.999100	232607765	sp|Q13888|TF2H2_HUMAN(309)-sp|Q13888|TF2H2_HUMAN(119)
35	File: "E:\user\Aleks\mgf_conversion\250119\Fu\AChernev_220119_GKokic_sample1_BS3_pSEC_12_NCE26-30.raw"; SpectrumID: "13090"; scans: "19541"	1	1	1	1.25e-010	Distinct
*	1.35	YCELPVECKICGLTLVSAPHLAR(9)-RAEKLTELSGNPR(4):0	1.pFind	2,C(Carbamidomethyl[C]);8,C(Carbamidomethyl[C]);11,C(Carbamidomethyl[C]);	1.25e-010	4293207064	0.996980	232114307	sp|Q13888|TF2H2_HUMAN(309)-sp|Q13888|TF2H2_HUMAN(119)
36	File: "E:\user\Aleks\mgf_conversion\250119\Fu\AChernev_220119_GKokic_sample1_BS3_pSEC_12_NCE26-30.raw"; SpectrumID: "13138"; scans: "19594"	1	1	1	2.03e-008	Distinct
*	1.36	GKVSEGIDFVHHYGR(2)-TVPEIEKVIEELRK(7):0	1.pFind	null	2.03e-008	3519872414	2006650	569603957	sp|P18074|ERCC2_HUMAN(606)-sp|P18074|ERCC2_HUMAN(85)
37	File: "E:\user\Aleks\mgf_conversion\250119\Fu\AChernev_220119_GKokic_sample1_BS3_pSEC_12_NCE26-30.raw"; SpectrumID: "13165"; scans: "19623"	1	1	1	2.56e-007	Distinct
*	1.37	GKVSEGIDFVHHYGR(2)-TVPEIEKVIEELRK(7):0	1.pFind	null	2.56e-007	3519872414	4011310	1137995473	sp|P18074|ERCC2_HUMAN(606)-sp|P18074|ERCC2_HUMAN(85)
38	File: "E:\user\Aleks\mgf_conversion\250119\Fu\AChernev_220119_GKokic_sample1_BS3_pSEC_12_NCE26-30.raw"; SpectrumID: "13189"; scans: "19649"	1	1	1	1.90e-010	Distinct
*	1.38	GKVSEGIDFVHHYGR(2)-TVPEIEKVIEELRK(7):0	1.pFind	null	1.90e-010	3519872414	1996400	566696060	sp|P18074|ERCC2_HUMAN(606)-sp|P18074|ERCC2_HUMAN(85)
39	File: "E:\user\Aleks\mgf_conversion\250119\Fu\AChernev_220119_GKokic_sample1_BS3_pSEC_12_NCE26-30.raw"; SpectrumID: "13213"; scans: "19675"	1	1	1	4.87e-011	Distinct
*	1.39	GKVSEGIDFVHHYGR(2)-TVPEIEKVIEELRK(7):0	1.pFind	null	4.87e-011	3519872414	0.998470	283504981	sp|P18074|ERCC2_HUMAN(606)-sp|P18074|ERCC2_HUMAN(85)
40	File: "E:\user\Aleks\mgf_conversion\250119\Fu\AChernev_220119_GKokic_sample1_BS3_pSEC_12_NCE26-30.raw"; SpectrumID: "13347"; scans: "19820"	1	1	1	2.22e-013	Distinct
*	1.4	DQHVYVCAVCQNVFCVDCDVFVHDSLHCCPGCIHKIPAPSGV(35)-SDIKGQHTETLLAGSLAK(4):0	1.pFind	7,C(Carbamidomethyl[C]);10,C(Carbamidomethyl[C]);15,C(Carbamidomethyl[C]);18,C(Carbamidomethyl[C]);28,C(Carbamidomethyl[C]);29,C(Carbamidomethyl[C]);32,C(Carbamidomethyl[C]);	2.22e-013	6961230984	3011520	432363533	sp|Q13888|TF2H2_HUMAN(391)-sp|Q13889|TF2H3_HUMAN(125)
41	File: "E:\user\Aleks\mgf_conversion\250119\Fu\AChernev_220119_GKokic_sample1_BS3_pSEC_12_NCE26-30.raw"; SpectrumID: "13355"; scans: "19829"	1	1	1	1.21e-015	Distinct
*	1.41	DQHVYVCAVCQNVFCVDCDVFVHDSLHCCPGCIHKIPAPSGV(35)-SDIKGQHTETLLAGSLAK(4):0	1.pFind	7,C(Carbamidomethyl[C]);10,C(Carbamidomethyl[C]);15,C(Carbamidomethyl[C]);18,C(Carbamidomethyl[C]);28,C(Carbamidomethyl[C]);29,C(Carbamidomethyl[C]);32,C(Carbamidomethyl[C]);	1.21e-015	6961230984	3998040	573916793	sp|Q13888|TF2H2_HUMAN(391)-sp|Q13889|TF2H3_HUMAN(125)
42	File: "E:\user\Aleks\mgf_conversion\250119\Fu\AChernev_220119_GKokic_sample1_BS3_pSEC_12_NCE26-30.raw"; SpectrumID: "13367"; scans: "19842"	1	1	1	1.34e-007	Distinct
*	1.42	DQHVYVCAVCQNVFCVDCDVFVHDSLHCCPGCIHKIPAPSGV(35)-SDIKGQHTETLLAGSLAK(4):0	1.pFind	7,C(Carbamidomethyl[C]);10,C(Carbamidomethyl[C]);15,C(Carbamidomethyl[C]);18,C(Carbamidomethyl[C]);28,C(Carbamidomethyl[C]);29,C(Carbamidomethyl[C]);32,C(Carbamidomethyl[C]);	1.34e-007	6961230984	3022180	433893323	sp|Q13888|TF2H2_HUMAN(391)-sp|Q13889|TF2H3_HUMAN(125)
43	File: "E:\user\Aleks\mgf_conversion\250119\Fu\AChernev_220119_GKokic_sample1_BS3_pSEC_12_NCE26-30.raw"; SpectrumID: "13373"; scans: "19849"	1	1	1	2.10e-013	Distinct
*	1.43	DQHVYVCAVCQNVFCVDCDVFVHDSLHCCPGCIHKIPAPSGV(35)-SDIKGQHTETLLAGSLAK(4):0	1.pFind	7,C(Carbamidomethyl[C]);10,C(Carbamidomethyl[C]);15,C(Carbamidomethyl[C]);18,C(Carbamidomethyl[C]);28,C(Carbamidomethyl[C]);29,C(Carbamidomethyl[C]);32,C(Carbamidomethyl[C]);	2.10e-013	6961230984	2006580	288125999	sp|Q13888|TF2H2_HUMAN(391)-sp|Q13889|TF2H3_HUMAN(125)
44	File: "E:\user\Aleks\mgf_conversion\250119\Fu\AChernev_220119_GKokic_sample1_BS3_pSEC_12_NCE26-30.raw"; SpectrumID: "13393"; scans: "19871"	1	1	1	3.59e-004	Distinct
*	1.44	NPLLDLTALEDKPLDEGYGISSVPSASNSKSIK(30)-ENSNAAIIKR(9):0	1.pFind	null	3.59e-004	4710460204	0.996530	211466867	sp|P32780|TF2H1_HUMAN(296)-sp|P32780|TF2H1_HUMAN(308)
45	File: "E:\user\Aleks\mgf_conversion\250119\Fu\AChernev_220119_GKokic_sample1_BS3_pSEC_12_NCE26-30.raw"; SpectrumID: "13422"; scans: "19903"	1	1	1	2.12e-013	Distinct
*	1.45	DQHVYVCAVCQNVFCVDCDVFVHDSLHCCPGCIHKIPAPSGV(35)-SDIKGQHTETLLAGSLAK(4):0	1.pFind	7,C(Carbamidomethyl[C]);10,C(Carbamidomethyl[C]);15,C(Carbamidomethyl[C]);18,C(Carbamidomethyl[C]);28,C(Carbamidomethyl[C]);29,C(Carbamidomethyl[C]);32,C(Carbamidomethyl[C]);	2.12e-013	6961230984	-0.016320	-2344079	sp|Q13888|TF2H2_HUMAN(391)-sp|Q13889|TF2H3_HUMAN(125)
46	File: "E:\user\Aleks\mgf_conversion\250119\Fu\AChernev_220119_GKokic_sample1_BS3_pSEC_12_NCE26-30.raw"; SpectrumID: "13449"; scans: "19932"	1	1	1	9.06e-012	Distinct
*	1.46	DQHVYVCAVCQNVFCVDCDVFVHDSLHCCPGCIHKIPAPSGV(35)-SDIKGQHTETLLAGSLAK(4):0	1.pFind	7,C(Carbamidomethyl[C]);10,C(Carbamidomethyl[C]);15,C(Carbamidomethyl[C]);18,C(Carbamidomethyl[C]);28,C(Carbamidomethyl[C]);29,C(Carbamidomethyl[C]);32,C(Carbamidomethyl[C]);	9.06e-012	6961230984	3995080	573492131	sp|Q13888|TF2H2_HUMAN(391)-sp|Q13889|TF2H3_HUMAN(125)
47	File: "E:\user\Aleks\mgf_conversion\250119\Fu\AChernev_220119_GKokic_sample1_BS3_pSEC_12_NCE26-30.raw"; SpectrumID: "13509"; scans: "19997"	1	1	1	1.56e-009	Distinct
*	1.47	DQHVYVCAVCQNVFCVDCDVFVHDSLHCCPGCIHKIPAPSGV(35)-SDIKGQHTETLLAGSLAK(4):0	1.pFind	7,C(Carbamidomethyl[C]);10,C(Carbamidomethyl[C]);15,C(Carbamidomethyl[C]);18,C(Carbamidomethyl[C]);28,C(Carbamidomethyl[C]);29,C(Carbamidomethyl[C]);32,C(Carbamidomethyl[C]);	1.56e-009	6961230984	3011520	432363533	sp|Q13888|TF2H2_HUMAN(391)-sp|Q13889|TF2H3_HUMAN(125)
48	File: "E:\user\Aleks\mgf_conversion\250119\Fu\AChernev_220119_GKokic_sample1_BS3_pSEC_12_NCE26-30.raw"; SpectrumID: "13586"; scans: "20080"	1	1	1	1.47e-005	Distinct
*	1.48	IIVFADNVFALKEYAIR(12)-TVPEIEKVIEELR(7):0	1.pFind	null	1.47e-005	3673038074	3037030	825934718	sp|P19447|ERCC3_HUMAN(572)-sp|P18074|ERCC2_HUMAN(85)
49	File: "E:\user\Aleks\mgf_conversion\250119\Fu\AChernev_220119_GKokic_sample1_BS3_pSEC_12_NCE26-30.raw"; SpectrumID: "13827"; scans: "20340"	1	1	1	2.32e-008	Distinct
*	1.49	AAPKIIDTGGGFILEEEEEEEQK(4)-AAPKIIDTGGGFILEEEEEEEQK(4):0	1.pFind	null	2.32e-008	5200523654	-0.012240	-2353159	sp|P23025|XPA_HUMAN(70)-sp|P23025|XPA_HUMAN(70)
50	File: "E:\user\Aleks\mgf_conversion\250119\Fu\AChernev_220119_GKokic_sample1_BS3_pSEC_12_NCE26-30.raw"; SpectrumID: "13843"; scans: "20357"	1	1	1	7.50e-005	Distinct
*	1.5	CLVLGNSAVSVEQWKAQFKMWSTIDDSQICR(15)-SGVIVLPCGAGKSLVGVTAACTVRK(12):0	1.pFind	1,C(Carbamidomethyl[C]);30,C(Carbamidomethyl[C]);39,C(Carbamidomethyl[C]);52,C(Carbamidomethyl[C]);	7.50e-005	6293192994	3025830	480502042	sp|P19447|ERCC3_HUMAN(378)-sp|P19447|ERCC3_HUMAN(349)
51	File: "E:\user\Aleks\mgf_conversion\250119\Fu\AChernev_220119_GKokic_sample1_BS3_pSEC_12_NCE26-30.raw"; SpectrumID: "13851"; scans: "20365"	1	1	1	5.93e-007	Distinct
*	1.51	YCELPVECKICGLTLVSAPHLAR(9)-KHITSLK(1):0	1.pFind	2,C(Carbamidomethyl[C]);8,C(Carbamidomethyl[C]);11,C(Carbamidomethyl[C]);	5.93e-007	3648919274	-0.009410	-2578141	sp|Q13888|TF2H2_HUMAN(309)-sp|Q13888|TF2H2_HUMAN(129)
52	File: "E:\user\Aleks\mgf_conversion\250119\Fu\AChernev_220119_GKokic_sample1_BS3_pSEC_12_NCE26-30.raw"; SpectrumID: "13891"; scans: "20409"	1	1	1	8.97e-004	Distinct
*	1.52	AAPKIIDTGGGFILEEEEEEEQK(4)-AAPKIIDTGGGFILEEEEEEEQK(4):0	1.pFind	null	8.97e-004	5200523654	0.988760	190054062	sp|P23025|XPA_HUMAN(70)-sp|P23025|XPA_HUMAN(70)
53	File: "E:\user\Aleks\mgf_conversion\250119\Fu\AChernev_220119_GKokic_sample1_BS3_pSEC_12_NCE26-30.raw"; SpectrumID: "13919"; scans: "20440"	1	1	1	1.46e-004	Distinct
*	1.53	CLVLGNSAVSVEQWKAQFKMWSTIDDSQICR(15)-SGVIVLPCGAGKSLVGVTAACTVRK(12):0	1.pFind	1,C(Carbamidomethyl[C]);30,C(Carbamidomethyl[C]);39,C(Carbamidomethyl[C]);52,C(Carbamidomethyl[C]);	1.46e-004	6293192994	1028490	163376112	sp|P19447|ERCC3_HUMAN(378)-sp|P19447|ERCC3_HUMAN(349)
54	File: "E:\user\Aleks\mgf_conversion\250119\Fu\AChernev_220119_GKokic_sample1_BS3_pSEC_12_NCE26-30.raw"; SpectrumID: "14085"; scans: "20618"	1	1	1	2.10e-012	Distinct
*	1.54	LGDFFGDPGNPPEFNPSGSKDGK(20)-SNKLAVIASHIQESR(3):0	1.pFind	null	2.10e-012	4168049994	3011970	721936724	sp|Q13889|TF2H3_HUMAN(97)-sp|Q13889|TF2H3_HUMAN(56)
55	File: "E:\user\Aleks\mgf_conversion\250119\Fu\AChernev_220119_GKokic_sample1_BS3_pSEC_12_NCE26-30.raw"; SpectrumID: "14318"; scans: "20868"	1	1	1	1.15e-009	Distinct
*	1.55	KAVVVFDEAHNIDNVCIDSMSVNLTR(1)-IADLVSKELAR(7):0	1.pFind	16,C(Carbamidomethyl[C]);	1.15e-009	4297208494	2008670	467108177	sp|P18074|ERCC2_HUMAN(231)-sp|P18074|ERCC2_HUMAN(226)
56	File: "E:\user\Aleks\mgf_conversion\250119\Fu\AChernev_220119_GKokic_sample1_BS3_pSEC_12_NCE26-30.raw"; SpectrumID: "14407"; scans: "20964"	1	1	1	1.83e-010	Distinct
*	1.56	KAVVVFDEAHNIDNVCIDSMSVNLTR(1)-IADLVSKELAR(7):0	1.pFind	16,C(Carbamidomethyl[C]);	1.83e-010	4297208494	-0.006730	-1565768	sp|P18074|ERCC2_HUMAN(231)-sp|P18074|ERCC2_HUMAN(226)
57	File: "E:\user\Aleks\mgf_conversion\250119\Fu\AChernev_220119_GKokic_sample1_BS3_pSEC_12_NCE26-30.raw"; SpectrumID: "1443"; scans: "6931"	1	1	1	2.44e-006	Distinct
*	1.57	HYEDEEDDEEDAPGNDPQEAVPSAAGKQVDESGTK(27)-VDEYGAKDYR(7):0	1.pFind	null	2.44e-006	5110186994	2015050	394087133	sp|P19447|ERCC3_HUMAN(47)-sp|P19447|ERCC3_HUMAN(62)
58	File: "E:\user\Aleks\mgf_conversion\250119\Fu\AChernev_220119_GKokic_sample1_BS3_pSEC_12_NCE26-30.raw"; SpectrumID: "1452"; scans: "6942"	1	1	1	1.96e-006	Distinct
*	1.58	HYEDEEDDEEDAPGNDPQEAVPSAAGKQVDESGTK(27)-VDEYGAKDYR(7):0	1.pFind	null	1.96e-006	5110186994	0.003970	0.776726	sp|P19447|ERCC3_HUMAN(47)-sp|P19447|ERCC3_HUMAN(62)
59	File: "E:\user\Aleks\mgf_conversion\250119\Fu\AChernev_220119_GKokic_sample1_BS3_pSEC_12_NCE26-30.raw"; SpectrumID: "1467"; scans: "6960"	1	1	1	9.43e-004	Distinct
*	1.59	HYEDEEDDEEDAPGNDPQEAVPSAAGKQVDESGTK(27)-VDEYGAKDYR(7):0	1.pFind	null	9.43e-004	5110186994	0.003140	0.614337	sp|P19447|ERCC3_HUMAN(47)-sp|P19447|ERCC3_HUMAN(62)
60	File: "E:\user\Aleks\mgf_conversion\250119\Fu\AChernev_220119_GKokic_sample1_BS3_pSEC_12_NCE26-30.raw"; SpectrumID: "14846"; scans: "21436"	1	1	1	3.16e-016	Distinct
*	1.6	YCELPVECKICGLTLVSAPHLAR(9)-AEKLTELSGNPR(3):0	1.pFind	2,C(Carbamidomethyl[C]);8,C(Carbamidomethyl[C]);11,C(Carbamidomethyl[C]);	3.16e-016	4137105954	2001960	483551763	sp|Q13888|TF2H2_HUMAN(309)-sp|Q13888|TF2H2_HUMAN(119)
61	File: "E:\user\Aleks\mgf_conversion\250119\Fu\AChernev_220119_GKokic_sample1_BS3_pSEC_12_NCE26-30.raw"; SpectrumID: "14880"; scans: "21472"	1	1	1	5.69e-012	Distinct
*	1.61	LGDFFGDPGNPPEFNPSGSKDGK(20)-IALLGGGKAWSDDTSQLGPDK(8):0	1.pFind	null	5.69e-012	4644229444	2997290	644823387	sp|Q13889|TF2H3_HUMAN(97)-sp|Q92759|TF2H4_HUMAN(127)
62	File: "E:\user\Aleks\mgf_conversion\250119\Fu\AChernev_220119_GKokic_sample1_BS3_pSEC_12_NCE26-30.raw"; SpectrumID: "14928"; scans: "21524"	1	1	1	6.13e-007	Distinct
*	1.62	LGDFFGDPGNPPEFNPSGSKDGK(20)-IALLGGGKAWSDDTSQLGPDK(8):0	1.pFind	null	6.13e-007	4644229444	0.980770	211089989	sp|Q13889|TF2H3_HUMAN(97)-sp|Q92759|TF2H4_HUMAN(127)
63	File: "E:\user\Aleks\mgf_conversion\250119\Fu\AChernev_220119_GKokic_sample1_BS3_pSEC_12_NCE26-30.raw"; SpectrumID: "14935"; scans: "21532"	1	1	1	5.11e-014	Distinct
*	1.63	YCELPVECKICGLTLVSAPHLAR(9)-AEKLTELSGNPR(3):0	1.pFind	2,C(Carbamidomethyl[C]);8,C(Carbamidomethyl[C]);11,C(Carbamidomethyl[C]);	5.11e-014	4137105954	-0.000290	-0.070080	sp|Q13888|TF2H2_HUMAN(309)-sp|Q13888|TF2H2_HUMAN(119)
64	File: "E:\user\Aleks\mgf_conversion\250119\Fu\AChernev_220119_GKokic_sample1_BS3_pSEC_12_NCE26-30.raw"; SpectrumID: "14963"; scans: "21562"	1	1	1	1.84e-012	Distinct
*	1.64	LGDFFGDPGNPPEFNPSGSKDGK(20)-IALLGGGKAWSDDTSQLGPDK(8):0	1.pFind	null	1.84e-012	4644229444	-0.003670	-0.790057	sp|Q13889|TF2H3_HUMAN(97)-sp|Q92759|TF2H4_HUMAN(127)
65	File: "E:\user\Aleks\mgf_conversion\250119\Fu\AChernev_220119_GKokic_sample1_BS3_pSEC_12_NCE26-30.raw"; SpectrumID: "15128"; scans: "21739"	1	1	1	3.83e-003	Distinct
*	1.65	LAGMEEEDLAFSTKEEQQQLLQK(14)-ELGVLVFENSAKR(12):0	1.pFind	null	3.83e-003	4263161924	0.020890	4898937	sp|P19447|ERCC3_HUMAN(709)-sp|Q92759|TF2H4_HUMAN(438)
66	File: "E:\user\Aleks\mgf_conversion\250119\Fu\AChernev_220119_GKokic_sample1_BS3_pSEC_12_NCE26-30.raw"; SpectrumID: "15222"; scans: "21839"	1	1	1	1.42e-007	Distinct
*	1.66	MNQKQALQEEFFHNPQAIDIESEDFSSLPPEVK(4)-FGKDVDGK(3):0	1.pFind	null	1.42e-007	4847327474	2012040	414823947	sp|P28715|ERCC5_HUMAN(175)-sp|P18074|ERCC2_HUMAN(131)
67	File: "E:\user\Aleks\mgf_conversion\250119\Fu\AChernev_220119_GKokic_sample1_BS3_pSEC_12_NCE26-30.raw"; SpectrumID: "15229"; scans: "21847"	1	1	1	1.07e-005	Distinct
*	1.67	LAGMEEEDLAFSTKEEQQQLLQK(14)-ELGVLVFENSAKR(12):0	1.pFind	null	1.07e-005	4263161924	0.002330	0.546413	sp|P19447|ERCC3_HUMAN(709)-sp|Q92759|TF2H4_HUMAN(438)
68	File: "E:\user\Aleks\mgf_conversion\250119\Fu\AChernev_220119_GKokic_sample1_BS3_pSEC_12_NCE26-30.raw"; SpectrumID: "15539"; scans: "22184"	1	1	1	1.35e-012	Distinct
*	1.68	GKVSEGIDFVHHYGR(2)-TVPEIEKVIEELR(7):0	1.pFind	null	1.35e-012	3391777454	0.999260	294438303	sp|P18074|ERCC2_HUMAN(606)-sp|P18074|ERCC2_HUMAN(85)
69	File: "E:\user\Aleks\mgf_conversion\250119\Fu\AChernev_220119_GKokic_sample1_BS3_pSEC_12_NCE26-30.raw"; SpectrumID: "15553"; scans: "22199"	1	1	1	2.91e-013	Distinct
*	1.69	GKVSEGIDFVHHYGR(2)-TVPEIEKVIEELR(7):0	1.pFind	null	2.91e-013	3391777454	0.003810	1122970	sp|P18074|ERCC2_HUMAN(606)-sp|P18074|ERCC2_HUMAN(85)
70	File: "E:\user\Aleks\mgf_conversion\250119\Fu\AChernev_220119_GKokic_sample1_BS3_pSEC_12_NCE26-30.raw"; SpectrumID: "15623"; scans: "22274"	1	1	1	3.44e-004	Distinct
*	1.7	DQHVYVCAVCQNVFCVDCDVFVHDSLHCCPGCIHKIPAPSGV(35)-SDIKGQHTETLLAGSLAK(4):0	1.pFind	7,C(Carbamidomethyl[C]);10,C(Carbamidomethyl[C]);15,C(Carbamidomethyl[C]);18,C(Carbamidomethyl[C]);28,C(Carbamidomethyl[C]);29,C(Carbamidomethyl[C]);32,C(Carbamidomethyl[C]);	3.44e-004	6961230984	2012460	288970067	sp|Q13888|TF2H2_HUMAN(391)-sp|Q13889|TF2H3_HUMAN(125)
71	File: "E:\user\Aleks\mgf_conversion\250119\Fu\AChernev_220119_GKokic_sample1_BS3_pSEC_12_NCE26-30.raw"; SpectrumID: "15911"; scans: "22586"	1	1	1	1.32e-011	Distinct
*	1.71	EVPLPAGIYNLDDLKALGR(15)-DVDGKCHSLTASYVR(5):0	1.pFind	25,C(Carbamidomethyl[C]);	1.32e-011	3897993334	0.010730	2751980	sp|P18074|ERCC2_HUMAN(184)-sp|P18074|ERCC2_HUMAN(136)
72	File: "E:\user\Aleks\mgf_conversion\250119\Fu\AChernev_220119_GKokic_sample1_BS3_pSEC_12_NCE26-30.raw"; SpectrumID: "15988"; scans: "22670"	1	1	1	1.66e-007	Distinct
*	1.72	EVPLPAGIYNLDDLKALGR(15)-DVDGKCHSLTASYVR(5):0	1.pFind	25,C(Carbamidomethyl[C]);	1.66e-007	3897993334	3006030	770380545	sp|P18074|ERCC2_HUMAN(184)-sp|P18074|ERCC2_HUMAN(136)
73	File: "E:\user\Aleks\mgf_conversion\250119\Fu\AChernev_220119_GKokic_sample1_BS3_pSEC_12_NCE26-30.raw"; SpectrumID: "16390"; scans: "23102"	1	1	1	2.76e-019	Distinct
*	1.73	EVPLPAGIYNLDDLKALGR(15)-KNLCIHPEVTPLR(1):0	1.pFind	23,C(Carbamidomethyl[C]);	2.76e-019	3767044244	2004470	531681759	sp|P18074|ERCC2_HUMAN(184)-sp|P18074|ERCC2_HUMAN(116)
74	File: "E:\user\Aleks\mgf_conversion\250119\Fu\AChernev_220119_GKokic_sample1_BS3_pSEC_12_NCE26-30.raw"; SpectrumID: "16403"; scans: "23116"	1	1	1	3.45e-013	Distinct
*	1.74	EVPLPAGIYNLDDLKALGR(15)-KNLCIHPEVTPLR(1):0	1.pFind	23,C(Carbamidomethyl[C]);	3.45e-013	3767044244	0.008450	2242533	sp|P18074|ERCC2_HUMAN(184)-sp|P18074|ERCC2_HUMAN(116)
75	File: "E:\user\Aleks\mgf_conversion\250119\Fu\AChernev_220119_GKokic_sample1_BS3_pSEC_12_NCE26-30.raw"; SpectrumID: "16459"; scans: "23176"	1	1	1	1.95e-015	Distinct
*	1.75	EVPLPAGIYNLDDLKALGR(15)-KNLCIHPEVTPLR(1):0	1.pFind	23,C(Carbamidomethyl[C]);	1.95e-015	3767044244	2004880	531790453	sp|P18074|ERCC2_HUMAN(184)-sp|P18074|ERCC2_HUMAN(116)
76	File: "E:\user\Aleks\mgf_conversion\250119\Fu\AChernev_220119_GKokic_sample1_BS3_pSEC_12_NCE26-30.raw"; SpectrumID: "16476"; scans: "23195"	1	1	1	7.45e-016	Distinct
*	1.76	EVPLPAGIYNLDDLKALGR(15)-KNLCIHPEVTPLR(1):0	1.pFind	23,C(Carbamidomethyl[C]);	7.45e-016	3767044244	0.001270	0.337044	sp|P18074|ERCC2_HUMAN(184)-sp|P18074|ERCC2_HUMAN(116)
77	File: "E:\user\Aleks\mgf_conversion\250119\Fu\AChernev_220119_GKokic_sample1_BS3_pSEC_12_NCE26-30.raw"; SpectrumID: "16487"; scans: "23207"	1	1	1	8.79e-008	Distinct
*	1.77	EVPLPAGIYNLDDLKALGR(15)-KNLCIHPEVTPLR(1):0	1.pFind	23,C(Carbamidomethyl[C]);	8.79e-008	3767044244	0.000850	0.225581	sp|P18074|ERCC2_HUMAN(184)-sp|P18074|ERCC2_HUMAN(116)
78	File: "E:\user\Aleks\mgf_conversion\250119\Fu\AChernev_220119_GKokic_sample1_BS3_pSEC_12_NCE26-30.raw"; SpectrumID: "16569"; scans: "23294"	1	1	1	6.82e-013	Distinct
*	1.78	EVPLPAGIYNLDDLKALGR(15)-KNLCIHPEVTPLR(1):0	1.pFind	23,C(Carbamidomethyl[C]);	6.82e-013	3767044244	0.998570	264939435	sp|P18074|ERCC2_HUMAN(184)-sp|P18074|ERCC2_HUMAN(116)
79	File: "E:\user\Aleks\mgf_conversion\250119\Fu\AChernev_220119_GKokic_sample1_BS3_pSEC_12_NCE26-30.raw"; SpectrumID: "16582"; scans: "23308"	1	1	1	9.27e-007	Distinct
*	1.79	MNQKQALQEEFFHNPQAIDIESEDFSSLPPEVK(4)-CQGNLETLQKTVLR(10):0	1.pFind	34,C(Carbamidomethyl[C]);	9.27e-007	5641770744	2008170	355756610	sp|P28715|ERCC5_HUMAN(175)-sp|P18074|ERCC2_HUMAN(271)
80	File: "E:\user\Aleks\mgf_conversion\250119\Fu\AChernev_220119_GKokic_sample1_BS3_pSEC_12_NCE26-30.raw"; SpectrumID: "17148"; scans: "23923"	1	1	1	1.33e-003	Distinct
*	1.8	LLNFYEKQEGEKLPFLGLALSSR(7)-SNAMK(1):0	1.pFind	null	1.33e-003	3338758324	0.000650	0.194624	sp|P18074|ERCC2_HUMAN(99)-sp|P18074|ERCC2_HUMAN(1)
81	File: "E:\user\Aleks\mgf_conversion\250119\Fu\AChernev_220119_GKokic_sample1_BS3_pSEC_12_NCE26-30.raw"; SpectrumID: "1762"; scans: "7346"	1	1	1	6.21e-006	Distinct
*	1.81	KRHYEDEEDDEEDAPGNDPQEAVPSAAGK(1)-DVPSLDKYAEER(7):0	1.pFind	null	6.21e-006	4756117064	2008500	422030666	sp|P19447|ERCC3_HUMAN(19)-sp|Q92759|TF2H4_HUMAN(150)
82	File: "E:\user\Aleks\mgf_conversion\250119\Fu\AChernev_220119_GKokic_sample1_BS3_pSEC_12_NCE26-30.raw"; SpectrumID: "18659"; scans: "25562"	1	1	1	4.47e-006	Distinct
*	1.82	YSILHANVVVYSYHYLLDPKIADLVSK(20)-FGKDVDGK(3):0	1.pFind	null	4.47e-006	4122171614	-0.002500	-0.606329	sp|P18074|ERCC2_HUMAN(219)-sp|P18074|ERCC2_HUMAN(131)
83	File: "E:\user\Aleks\mgf_conversion\250119\Fu\AChernev_220119_GKokic_sample1_BS3_pSEC_12_NCE26-30.raw"; SpectrumID: "18662"; scans: "25565"	1	1	1	5.22e-006	Distinct
*	1.83	YSILHANVVVYSYHYLLDPKIADLVSK(20)-FGKDVDGK(3):0	1.pFind	null	5.22e-006	4122171614	1002010	242959760	sp|P18074|ERCC2_HUMAN(219)-sp|P18074|ERCC2_HUMAN(131)
84	File: "E:\user\Aleks\mgf_conversion\250119\Fu\AChernev_220119_GKokic_sample1_BS3_pSEC_12_NCE26-30.raw"; SpectrumID: "18688"; scans: "25593"	1	1	1	1.46e-007	Distinct
*	1.84	YSILHANVVVYSYHYLLDPKIADLVSK(20)-FGKDVDGK(3):0	1.pFind	null	1.46e-007	4122171614	4012630	972242257	sp|P18074|ERCC2_HUMAN(219)-sp|P18074|ERCC2_HUMAN(131)
85	File: "E:\user\Aleks\mgf_conversion\250119\Fu\AChernev_220119_GKokic_sample1_BS3_pSEC_12_NCE26-30.raw"; SpectrumID: "18689"; scans: "25594"	1	1	1	5.68e-006	Distinct
*	1.85	YSILHANVVVYSYHYLLDPKIADLVSK(20)-FGKDVDGK(3):0	1.pFind	null	5.68e-006	4122171614	-0.007840	-1901449	sp|P18074|ERCC2_HUMAN(219)-sp|P18074|ERCC2_HUMAN(131)
86	File: "E:\user\Aleks\mgf_conversion\250119\Fu\AChernev_220119_GKokic_sample1_BS3_pSEC_12_NCE26-30.raw"; SpectrumID: "18754"; scans: "25664"	1	1	1	7.19e-007	Distinct
*	1.86	YSILHANVVVYSYHYLLDPKIADLVSK(20)-FGKDVDGK(3):0	1.pFind	null	7.19e-007	4122171614	-0.001250	-0.303164	sp|P18074|ERCC2_HUMAN(219)-sp|P18074|ERCC2_HUMAN(131)
87	File: "E:\user\Aleks\mgf_conversion\250119\Fu\AChernev_220119_GKokic_sample1_BS3_pSEC_12_NCE26-30.raw"; SpectrumID: "18780"; scans: "25692"	1	1	1	7.14e-008	Distinct
*	1.87	YSILHANVVVYSYHYLLDPKIADLVSK(20)-FGKDVDGK(3):0	1.pFind	null	7.14e-008	4122171614	1001290	242785222	sp|P18074|ERCC2_HUMAN(219)-sp|P18074|ERCC2_HUMAN(131)
88	File: "E:\user\Aleks\mgf_conversion\250119\Fu\AChernev_220119_GKokic_sample1_BS3_pSEC_12_NCE26-30.raw"; SpectrumID: "18822"; scans: "25736"	1	1	1	7.11e-008	Distinct
*	1.88	YSILHANVVVYSYHYLLDPKIADLVSK(20)-FGKDVDGK(3):0	1.pFind	null	7.11e-008	4122171614	3006670	728680268	sp|P18074|ERCC2_HUMAN(219)-sp|P18074|ERCC2_HUMAN(131)
89	File: "E:\user\Aleks\mgf_conversion\250119\Fu\AChernev_220119_GKokic_sample1_BS3_pSEC_12_NCE26-30.raw"; SpectrumID: "1896"; scans: "7504"	1	1	1	2.43e-005	Distinct
*	1.89	NYLNQHIEHVQKEMNQQHSGHIR(12)-RQYEDEGGFLKEVESR(11):0	1.pFind	14,M(Oxidation[M]);	2.43e-005	4934354164	1972160	399438272	sp|P28715|ERCC5_HUMAN(255)-sp|P28715|ERCC5_HUMAN(277)
90	File: "E:\user\Aleks\mgf_conversion\250119\Fu\AChernev_220119_GKokic_sample1_BS3_pSEC_12_NCE26-30.raw"; SpectrumID: "190"; scans: "4836"	1	1	1	3.06e-004	Distinct
*	1.9	KRHYEDEEDDEEDAPGNDPQEAVPSAAGK(1)-VDEYGAKDYR(7):0	1.pFind	null	3.06e-004	4549990414	2004890	440344578	sp|P19447|ERCC3_HUMAN(19)-sp|P19447|ERCC3_HUMAN(62)
91	File: "E:\user\Aleks\mgf_conversion\250119\Fu\AChernev_220119_GKokic_sample1_BS3_pSEC_12_NCE26-30.raw"; SpectrumID: "19045"; scans: "25975"	1	1	1	7.29e-019	Distinct
*	1.91	LGDFFGDPGNPPEFNPSGSKDGKYELLTSANEVIVEEIK(20)-SNKLAVIASHIQESR(3):0	1.pFind	null	7.29e-019	5999011454	1032070	171981547	sp|Q13889|TF2H3_HUMAN(97)-sp|Q13889|TF2H3_HUMAN(56)
92	File: "E:\user\Aleks\mgf_conversion\250119\Fu\AChernev_220119_GKokic_sample1_BS3_pSEC_12_NCE26-30.raw"; SpectrumID: "19098"; scans: "26031"	1	1	1	9.20e-010	Distinct
*	1.92	LGDFFGDPGNPPEFNPSGSKDGKYELLTSANEVIVEEIK(20)-SNKLAVIASHIQESR(3):0	1.pFind	null	9.20e-010	5999011454	3999060	666063982	sp|Q13889|TF2H3_HUMAN(97)-sp|Q13889|TF2H3_HUMAN(56)
93	File: "E:\user\Aleks\mgf_conversion\250119\Fu\AChernev_220119_GKokic_sample1_BS3_pSEC_12_NCE26-30.raw"; SpectrumID: "194"; scans: "4842"	1	1	1	6.18e-009	Distinct
*	1.93	KRHYEDEEDDEEDAPGNDPQEAVPSAAGK(1)-QVDESGTKVDEYGAK(8):0	1.pFind	null	6.18e-009	4960191684	2005620	404097790	sp|P19447|ERCC3_HUMAN(19)-sp|P19447|ERCC3_HUMAN(55)
94	File: "E:\user\Aleks\mgf_conversion\250119\Fu\AChernev_220119_GKokic_sample1_BS3_pSEC_12_NCE26-30.raw"; SpectrumID: "19567"; scans: "26532"	1	1	1	3.92e-006	Distinct
*	1.94	IIVFADNVFALKEYAIR(12)-LNKPYIYGPTSQGER(3):0	1.pFind	null	3.92e-006	3841045304	2006060	521859885	sp|P19447|ERCC3_HUMAN(572)-sp|P19447|ERCC3_HUMAN(580)
95	File: "E:\user\Aleks\mgf_conversion\250119\Fu\AChernev_220119_GKokic_sample1_BS3_pSEC_12_NCE26-30.raw"; SpectrumID: "19646"; scans: "26617"	1	1	1	6.51e-006	Distinct
*	1.95	TPTIANPILHFSCMDASLAIKPVFER(21)-IADLVSKELAR(7):0	1.pFind	13,C(Carbamidomethyl[C]);	6.51e-006	4279274714	3005500	701680662	sp|P18074|ERCC2_HUMAN(448)-sp|P18074|ERCC2_HUMAN(226)
96	File: "E:\user\Aleks\mgf_conversion\250119\Fu\AChernev_220119_GKokic_sample1_BS3_pSEC_12_NCE26-30.raw"; SpectrumID: "197"; scans: "4846"	1	1	1	9.89e-008	Distinct
*	1.96	KRHYEDEEDDEEDAPGNDPQEAVPSAAGK(1)-QVDESGTKVDEYGAK(8):0	1.pFind	null	9.89e-008	4960191684	4011360	807893270	sp|P19447|ERCC3_HUMAN(19)-sp|P19447|ERCC3_HUMAN(55)
97	File: "E:\user\Aleks\mgf_conversion\250119\Fu\AChernev_220119_GKokic_sample1_BS3_pSEC_12_NCE26-30.raw"; SpectrumID: "20182"; scans: "27190"	1	1	1	4.25e-004	Distinct
*	1.97	EDQLGLSLLSLEQLESEETLKR(21)-LLNFYEKQEGEK(7):0	1.pFind	null	4.25e-004	4164136424	1020990	245067124	sp|P18074|ERCC2_HUMAN(754)-sp|P18074|ERCC2_HUMAN(99)
98	File: "E:\user\Aleks\mgf_conversion\250119\Fu\AChernev_220119_GKokic_sample1_BS3_pSEC_12_NCE26-30.raw"; SpectrumID: "20425"; scans: "27453"	1	1	1	5.62e-017	Distinct
*	1.98	LGDFFGDPGNPPEFNPSGSKDGKYELLTSANEVIVEEIK(20)-IALLGGGKAWSDDTSQLGPDK(8):0	1.pFind	null	5.62e-017	6475190904	3017960	465790913	sp|Q13889|TF2H3_HUMAN(97)-sp|Q92759|TF2H4_HUMAN(127)
99	File: "E:\user\Aleks\mgf_conversion\250119\Fu\AChernev_220119_GKokic_sample1_BS3_pSEC_12_NCE26-30.raw"; SpectrumID: "20470"; scans: "27503"	1	1	1	1.09e-023	Distinct
*	1.99	LGDFFGDPGNPPEFNPSGSKDGKYELLTSANEVIVEEIK(20)-IALLGGGKAWSDDTSQLGPDK(8):0	1.pFind	null	1.09e-023	6475190904	2005360	309554954	sp|Q13889|TF2H3_HUMAN(97)-sp|Q92759|TF2H4_HUMAN(127)
100	File: "E:\user\Aleks\mgf_conversion\250119\Fu\AChernev_220119_GKokic_sample1_BS3_pSEC_12_NCE26-30.raw"; SpectrumID: "206"; scans: "4869"	1	1	1	5.42e-010	Distinct
*	1.1	KRHYEDEEDDEEDAPGNDPQEAVPSAAGK(1)-QVDESGTKVDEYGAK(8):0	1.pFind	null	5.42e-010	4960191684	0.001730	0.348706	sp|P19447|ERCC3_HUMAN(19)-sp|P19447|ERCC3_HUMAN(55)
101	File: "E:\user\Aleks\mgf_conversion\250119\Fu\AChernev_220119_GKokic_sample1_BS3_pSEC_12_NCE26-30.raw"; SpectrumID: "209"; scans: "4876"	1	1	1	1.89e-011	Distinct
*	1.101	KRHYEDEEDDEEDAPGNDPQEAVPSAAGK(1)-QVDESGTKVDEYGAK(8):0	1.pFind	null	1.89e-011	4960191684	0.005040	1015882	sp|P19447|ERCC3_HUMAN(19)-sp|P19447|ERCC3_HUMAN(55)
102	File: "E:\user\Aleks\mgf_conversion\250119\Fu\AChernev_220119_GKokic_sample1_BS3_pSEC_12_NCE26-30.raw"; SpectrumID: "21211"; scans: "28301"	1	1	1	5.39e-003	Distinct
*	1.102	EEQQQLLQKVLAATDLDAEEEVVAGEFGSR(9)-IKSQR(2):0	1.pFind	null	5.39e-003	4070080634	1017220	249801999	sp|P19447|ERCC3_HUMAN(718)-sp|P28715|ERCC5_HUMAN(1014)
103	File: "E:\user\Aleks\mgf_conversion\250119\Fu\AChernev_220119_GKokic_sample1_BS3_pSEC_12_NCE26-30.raw"; SpectrumID: "21292"; scans: "28387"	1	1	1	3.67e-006	Distinct
*	1.103	EDQLGLSLLSLEQLESEETLKR(21)-TVPEIEKVIEELRK(7):0	1.pFind	null	3.67e-006	4349346734	1004770	230909482	sp|P18074|ERCC2_HUMAN(754)-sp|P18074|ERCC2_HUMAN(85)
104	File: "E:\user\Aleks\mgf_conversion\250119\Fu\AChernev_220119_GKokic_sample1_BS3_pSEC_12_NCE26-30.raw"; SpectrumID: "21343"; scans: "28442"	1	1	1	2.53e-004	Distinct
*	1.104	EDQLGLSLLSLEQLESEETLKR(21)-TVPEIEKVIEELRK(7):0	1.pFind	null	2.53e-004	4349346734	4014250	921890332	sp|P18074|ERCC2_HUMAN(754)-sp|P18074|ERCC2_HUMAN(85)
105	File: "E:\user\Aleks\mgf_conversion\250119\Fu\AChernev_220119_GKokic_sample1_BS3_pSEC_12_NCE26-30.raw"; SpectrumID: "21670"; scans: "28797"	1	1	1	1.87e-004	Distinct
*	1.105	DNSERDDVDGEPQEAEKDAEDSLHEWQDINLEELETLESNLLAQQNSLK(17)-AQKQQQER(3):0	1.pFind	null	1.87e-004	6790151234	4014070	590723775	sp|P28715|ERCC5_HUMAN(722)-sp|P28715|ERCC5_HUMAN(757)
106	File: "E:\user\Aleks\mgf_conversion\250119\Fu\AChernev_220119_GKokic_sample1_BS3_pSEC_12_NCE26-30.raw"; SpectrumID: "2176"; scans: "7836"	1	1	1	1.66e-013	Distinct
*	1.106	GKVSEGIDFVHHYGR(2)-GKVSEGIDFVHHYGR(2):0	1.pFind	null	1.66e-013	3537754034	4014980	1133286347	sp|P18074|ERCC2_HUMAN(606)-sp|P18074|ERCC2_HUMAN(606)
107	File: "E:\user\Aleks\mgf_conversion\250119\Fu\AChernev_220119_GKokic_sample1_BS3_pSEC_12_NCE26-30.raw"; SpectrumID: "21808"; scans: "28945"	1	1	1	3.52e-009	Distinct
*	1.107	TDESLFPVLKQLDAQQTQLR(10)-LCKLLFFR(3):0	1.pFind	22,C(Carbamidomethyl[C]);	3.52e-009	3562922034	1001500	280931119	sp|P28715|ERCC5_HUMAN(985)-sp|P28715|ERCC5_HUMAN(67)
108	File: "E:\user\Aleks\mgf_conversion\250119\Fu\AChernev_220119_GKokic_sample1_BS3_pSEC_12_NCE26-30.raw"; SpectrumID: "21827"; scans: "28965"	1	1	1	3.87e-006	Distinct
*	1.108	TDESLFPVLKQLDAQQTQLR(10)-LCKLLFFR(3):0	1.pFind	22,C(Carbamidomethyl[C]);	3.87e-006	3562922034	1996860	559983551	sp|P28715|ERCC5_HUMAN(985)-sp|P28715|ERCC5_HUMAN(67)
109	File: "E:\user\Aleks\mgf_conversion\250119\Fu\AChernev_220119_GKokic_sample1_BS3_pSEC_12_NCE26-30.raw"; SpectrumID: "219"; scans: "4900"	1	1	1	2.21e-006	Distinct
*	1.109	KRHYEDEEDDEEDAPGNDPQEAVPSAAGK(1)-QVDESGTKVDEYGAK(8):0	1.pFind	null	2.21e-006	4960191684	2009180	404814778	sp|P19447|ERCC3_HUMAN(19)-sp|P19447|ERCC3_HUMAN(55)
110	File: "E:\user\Aleks\mgf_conversion\250119\Fu\AChernev_220119_GKokic_sample1_BS3_pSEC_12_NCE26-30.raw"; SpectrumID: "22173"; scans: "29338"	1	1	1	9.12e-004	Distinct
*	1.11	EEQQQLLQKVLAATDLDAEEEVVAGEFGSR(9)-VKELR(2):0	1.pFind	null	9.12e-004	4083101024	4004870	979637753	sp|P19447|ERCC3_HUMAN(718)-sp|P23025|XPA_HUMAN(227)
111	File: "E:\user\Aleks\mgf_conversion\250119\Fu\AChernev_220119_GKokic_sample1_BS3_pSEC_12_NCE26-30.raw"; SpectrumID: "22278"; scans: "29451"	1	1	1	8.43e-006	Distinct
*	1.111	DNSERDDVDGEPQEAEKDAEDSLHEWQDINLEELETLESNLLAQQNSLK(17)-AQKQQQER(3):0	1.pFind	null	8.43e-006	6790151234	1987080	292512500	sp|P28715|ERCC5_HUMAN(722)-sp|P28715|ERCC5_HUMAN(757)
112	File: "E:\user\Aleks\mgf_conversion\250119\Fu\AChernev_220119_GKokic_sample1_BS3_pSEC_12_NCE26-30.raw"; SpectrumID: "2232"; scans: "7898"	1	1	1	9.60e-009	Distinct
*	1.112	GKVSEGIDFVHHYGR(2)-GKVSEGIDFVHHYGR(2):0	1.pFind	null	9.60e-009	3537754034	4020910	1134958276	sp|P18074|ERCC2_HUMAN(606)-sp|P18074|ERCC2_HUMAN(606)
113	File: "E:\user\Aleks\mgf_conversion\250119\Fu\AChernev_220119_GKokic_sample1_BS3_pSEC_12_NCE26-30.raw"; SpectrumID: "22416"; scans: "29601"	1	1	1	9.17e-011	Distinct
*	1.113	TLQLTPGFPNPAVAEAYLKPVVDDSK(19)-IRPIFVFDGDAPLLKK(15):0	1.pFind	null	9.17e-011	4735587874	1007490	212658190	sp|P28715|ERCC5_HUMAN(941)-sp|P28715|ERCC5_HUMAN(87)
114	File: "E:\user\Aleks\mgf_conversion\250119\Fu\AChernev_220119_GKokic_sample1_BS3_pSEC_12_NCE26-30.raw"; SpectrumID: "23828"; scans: "31138"	1	1	1	1.77e-009	Distinct
*	1.114	EDQLGLSLLSLEQLESEETLKR(21)-TVPEIEKVIEELRK(7):0	1.pFind	null	1.77e-009	4349346734	4003730	919476589	sp|P18074|ERCC2_HUMAN(754)-sp|P18074|ERCC2_HUMAN(85)
115	File: "E:\user\Aleks\mgf_conversion\250119\Fu\AChernev_220119_GKokic_sample1_BS3_pSEC_12_NCE26-30.raw"; SpectrumID: "23855"; scans: "31168"	1	1	1	1.17e-012	Distinct
*	1.115	EDQLGLSLLSLEQLESEETLKR(21)-TVPEIEKVIEELRK(7):0	1.pFind	null	1.17e-012	4349346734	1008130	231681475	sp|P18074|ERCC2_HUMAN(754)-sp|P18074|ERCC2_HUMAN(85)
116	File: "E:\user\Aleks\mgf_conversion\250119\Fu\AChernev_220119_GKokic_sample1_BS3_pSEC_12_NCE26-30.raw"; SpectrumID: "23944"; scans: "31266"	1	1	1	1.70e-003	Distinct
*	1.116	DLMTKSDIKGQHTETLLAGSLAK(9)-SDIKGQHTETLLAGSLAK(4):0	1.pFind	3,M(Oxidation[M]);	1.70e-003	4478357654	3994080	890867760	sp|Q13889|TF2H3_HUMAN(125)-sp|Q13889|TF2H3_HUMAN(125)
117	File: "E:\user\Aleks\mgf_conversion\250119\Fu\AChernev_220119_GKokic_sample1_BS3_pSEC_12_NCE26-30.raw"; SpectrumID: "24258"; scans: "31610"	1	1	1	7.16e-006	Distinct
*	1.117	TLQLTPGFPNPAVAEAYLKPVVDDSK(19)-GSFLWGKPDLDK(7):0	1.pFind	null	7.16e-006	4269224754	2003940	469061169	sp|P28715|ERCC5_HUMAN(941)-sp|P28715|ERCC5_HUMAN(955)
118	File: "E:\user\Aleks\mgf_conversion\250119\Fu\AChernev_220119_GKokic_sample1_BS3_pSEC_12_NCE26-30.raw"; SpectrumID: "24279"; scans: "31633"	1	1	1	1.48e-003	Distinct
*	1.118	TLQLTPGFPNPAVAEAYLKPVVDDSK(19)-GSFLWGKPDLDK(7):0	1.pFind	null	1.48e-003	4269224754	1004460	235168435	sp|P28715|ERCC5_HUMAN(941)-sp|P28715|ERCC5_HUMAN(955)
119	File: "E:\user\Aleks\mgf_conversion\250119\Fu\AChernev_220119_GKokic_sample1_BS3_pSEC_12_NCE26-30.raw"; SpectrumID: "24281"; scans: "31635"	1	1	1	1.50e-012	Distinct
*	1.119	ILAVDISIWLNQALKGVR(15)-KDLASSDSR(1):0	1.pFind	null	1.50e-012	3123729064	0.000150	0.048004	sp|P28715|ERCC5_HUMAN(43)-sp|P28715|ERCC5_HUMAN(98)
120	File: "E:\user\Aleks\mgf_conversion\250119\Fu\AChernev_220119_GKokic_sample1_BS3_pSEC_12_NCE26-30.raw"; SpectrumID: "24309"; scans: "31667"	1	1	1	6.90e-013	Distinct
*	1.12	ILAVDISIWLNQALKGVR(15)-KDLASSDSR(1):0	1.pFind	null	6.90e-013	3123729064	3005990	961073414	sp|P28715|ERCC5_HUMAN(43)-sp|P28715|ERCC5_HUMAN(98)
121	File: "E:\user\Aleks\mgf_conversion\250119\Fu\AChernev_220119_GKokic_sample1_BS3_pSEC_12_NCE26-30.raw"; SpectrumID: "24388"; scans: "31754"	1	1	1	3.21e-009	Distinct
*	1.121	ILAVDISIWLNQALKGVR(15)-KDLASSDSR(1):0	1.pFind	null	3.21e-009	3123729064	0.000630	0.201617	sp|P28715|ERCC5_HUMAN(43)-sp|P28715|ERCC5_HUMAN(98)
122	File: "E:\user\Aleks\mgf_conversion\250119\Fu\AChernev_220119_GKokic_sample1_BS3_pSEC_12_NCE26-30.raw"; SpectrumID: "24413"; scans: "31782"	1	1	1	6.94e-005	Distinct
*	1.122	TLQLTPGFPNPAVAEAYLKPVVDDSK(19)-GSFLWGKPDLDK(7):0	1.pFind	null	6.94e-005	4269224754	0.004940	1156844	sp|P28715|ERCC5_HUMAN(941)-sp|P28715|ERCC5_HUMAN(955)
123	File: "E:\user\Aleks\mgf_conversion\250119\Fu\AChernev_220119_GKokic_sample1_BS3_pSEC_12_NCE26-30.raw"; SpectrumID: "24782"; scans: "32186"	1	1	1	1.36e-008	Distinct
*	1.123	LLNFYEKQEGEKLPFLGLALSSR(7)-EDQLGLSLLSLEQLESEETLKR(21):0	1.pFind	null	1.36e-008	5318817574	4015890	754321963	sp|P18074|ERCC2_HUMAN(99)-sp|P18074|ERCC2_HUMAN(754)
124	File: "E:\user\Aleks\mgf_conversion\250119\Fu\AChernev_220119_GKokic_sample1_BS3_pSEC_12_NCE26-30.raw"; SpectrumID: "24857"; scans: "32268"	1	1	1	1.80e-012	Distinct
*	1.124	LLNFYEKQEGEKLPFLGLALSSR(7)-EDQLGLSLLSLEQLESEETLKR(21):0	1.pFind	null	1.80e-012	5318817574	0.002240	0.421066	sp|P18074|ERCC2_HUMAN(99)-sp|P18074|ERCC2_HUMAN(754)
125	File: "E:\user\Aleks\mgf_conversion\250119\Fu\AChernev_220119_GKokic_sample1_BS3_pSEC_12_NCE26-30.raw"; SpectrumID: "25224"; scans: "32671"	1	1	1	3.24e-004	Distinct
*	1.125	EVLIIFSSLTTCDPSNIYDLIKTLK(22)-AAKIR(3):0	1.pFind	12,C(Carbamidomethyl[C]);	3.24e-004	3577967974	0.001200	0.335291	sp|Q13888|TF2H2_HUMAN(190)-sp|Q13888|TF2H2_HUMAN(196)
126	File: "E:\user\Aleks\mgf_conversion\250119\Fu\AChernev_220119_GKokic_sample1_BS3_pSEC_12_NCE26-30.raw"; SpectrumID: "25265"; scans: "32716"	1	1	1	4.80e-003	Distinct
*	1.126	EVLIIFSSLTTCDPSNIYDLIKTLK(22)-AAKIR(3):0	1.pFind	12,C(Carbamidomethyl[C]);	4.80e-003	3577967974	-0.014090	-3936897	sp|Q13888|TF2H2_HUMAN(190)-sp|Q13888|TF2H2_HUMAN(196)
127	File: "E:\user\Aleks\mgf_conversion\250119\Fu\AChernev_220119_GKokic_sample1_BS3_pSEC_12_NCE26-30.raw"; SpectrumID: "25517"; scans: "32990"	1	1	1	2.28e-005	Distinct
*	1.127	EDQLGLSLLSLEQLESEETLKR(21)-EVPLPAGIYNLDDLKALGR(15):0	1.pFind	null	2.28e-005	4720506074	1000460	211849036	sp|P18074|ERCC2_HUMAN(754)-sp|P18074|ERCC2_HUMAN(184)
128	File: "E:\user\Aleks\mgf_conversion\250119\Fu\AChernev_220119_GKokic_sample1_BS3_pSEC_12_NCE26-30.raw"; SpectrumID: "25552"; scans: "33028"	1	1	1	1.02e-006	Distinct
*	1.128	EDQLGLSLLSLEQLESEETLKR(21)-EVPLPAGIYNLDDLKALGR(15):0	1.pFind	null	1.02e-006	4720506074	3007780	636631717	sp|P18074|ERCC2_HUMAN(754)-sp|P18074|ERCC2_HUMAN(184)
129	File: "E:\user\Aleks\mgf_conversion\250119\Fu\AChernev_220119_GKokic_sample1_BS3_pSEC_12_NCE26-30.raw"; SpectrumID: "25732"; scans: "33223"	1	1	1	8.64e-009	Distinct
*	1.129	EDQLGLSLLSLEQLESEETLKR(21)-TVPEIEKVIEELR(7):0	1.pFind	null	8.64e-009	4221251774	0.998400	236405195	sp|P18074|ERCC2_HUMAN(754)-sp|P18074|ERCC2_HUMAN(85)
130	File: "E:\user\Aleks\mgf_conversion\250119\Fu\AChernev_220119_GKokic_sample1_BS3_pSEC_12_NCE26-30.raw"; SpectrumID: "27233"; scans: "34833"	1	1	1	2.14e-018	Distinct
*	1.13	ILAVDISIWLNQALKGVR(15)-IRPIFVFDGDAPLLKK(15):0	1.pFind	null	2.14e-018	3974312324	2008690	505035002	sp|P28715|ERCC5_HUMAN(43)-sp|P28715|ERCC5_HUMAN(87)
131	File: "E:\user\Aleks\mgf_conversion\250119\Fu\AChernev_220119_GKokic_sample1_BS3_pSEC_12_NCE26-30.raw"; SpectrumID: "27248"; scans: "34849"	1	1	1	2.98e-004	Distinct
*	1.131	ILAVDISIWLNQALKGVR(15)-IRPIFVFDGDAPLLKK(15):0	1.pFind	null	2.98e-004	3974312324	3011610	757003337	sp|P28715|ERCC5_HUMAN(43)-sp|P28715|ERCC5_HUMAN(87)
132	File: "E:\user\Aleks\mgf_conversion\250119\Fu\AChernev_220119_GKokic_sample1_BS3_pSEC_12_NCE26-30.raw"; SpectrumID: "28064"; scans: "35731"	1	1	1	9.14e-009	Distinct
*	1.132	EEQQQLLQKVLAATDLDAEEEVVAGEFGSR(9)-IIVFADNVFALKEYAIR(12):0	1.pFind	null	9.14e-009	5420802964	1006290	185565931	sp|P19447|ERCC3_HUMAN(718)-sp|P19447|ERCC3_HUMAN(572)
133	File: "E:\user\Aleks\mgf_conversion\250119\Fu\AChernev_220119_GKokic_sample1_BS3_pSEC_12_NCE26-30.raw"; SpectrumID: "28083"; scans: "35751"	1	1	1	6.51e-009	Distinct
*	1.133	EEQQQLLQKVLAATDLDAEEEVVAGEFGSR(9)-IIVFADNVFALKEYAIR(12):0	1.pFind	null	6.51e-009	5420802964	2006700	369979301	sp|P19447|ERCC3_HUMAN(718)-sp|P19447|ERCC3_HUMAN(572)
134	File: "E:\user\Aleks\mgf_conversion\250119\Fu\AChernev_220119_GKokic_sample1_BS3_pSEC_12_NCE26-30.raw"; SpectrumID: "28147"; scans: "35821"	1	1	1	4.41e-011	Distinct
*	1.134	EEQQQLLQKVLAATDLDAEEEVVAGEFGSR(9)-IIVFADNVFALKEYAIR(12):0	1.pFind	null	4.41e-011	5420802964	3020450	556782354	sp|P19447|ERCC3_HUMAN(718)-sp|P19447|ERCC3_HUMAN(572)
135	File: "E:\user\Aleks\mgf_conversion\250119\Fu\AChernev_220119_GKokic_sample1_BS3_pSEC_12_NCE26-30.raw"; SpectrumID: "28179"; scans: "35855"	1	1	1	2.90e-007	Distinct
*	1.135	EEQQQLLQKVLAATDLDAEEEVVAGEFGSR(9)-IIVFADNVFALKEYAIR(12):0	1.pFind	null	2.90e-007	5420802964	4023950	741627897	sp|P19447|ERCC3_HUMAN(718)-sp|P19447|ERCC3_HUMAN(572)
136	File: "E:\user\Aleks\mgf_conversion\250119\Fu\AChernev_220119_GKokic_sample1_BS3_pSEC_12_NCE26-30.raw"; SpectrumID: "28214"; scans: "35895"	1	1	1	4.51e-007	Distinct
*	1.136	EEQQQLLQKVLAATDLDAEEEVVAGEFGSR(9)-IIVFADNVFALKEYAIR(12):0	1.pFind	null	4.51e-007	5420802964	4014610	739907776	sp|P19447|ERCC3_HUMAN(718)-sp|P19447|ERCC3_HUMAN(572)
137	File: "E:\user\Aleks\mgf_conversion\250119\Fu\AChernev_220119_GKokic_sample1_BS3_pSEC_12_NCE26-30.raw"; SpectrumID: "28228"; scans: "35911"	1	1	1	1.90e-007	Distinct
*	1.137	EEQQQLLQKVLAATDLDAEEEVVAGEFGSR(9)-IIVFADNVFALKEYAIR(12):0	1.pFind	null	1.90e-007	5420802964	3019010	556517055	sp|P19447|ERCC3_HUMAN(718)-sp|P19447|ERCC3_HUMAN(572)
138	File: "E:\user\Aleks\mgf_conversion\250119\Fu\AChernev_220119_GKokic_sample1_BS3_pSEC_12_NCE26-30.raw"; SpectrumID: "28282"; scans: "35980"	1	1	1	1.36e-006	Distinct
*	1.138	EEQQQLLQKVLAATDLDAEEEVVAGEFGSR(9)-IIVFADNVFALKEYAIR(12):0	1.pFind	null	1.36e-006	5420802964	3000450	553097642	sp|P19447|ERCC3_HUMAN(718)-sp|P19447|ERCC3_HUMAN(572)
139	File: "E:\user\Aleks\mgf_conversion\250119\Fu\AChernev_220119_GKokic_sample1_BS3_pSEC_12_NCE26-30.raw"; SpectrumID: "2934"; scans: "8659"	1	1	1	3.41e-006	Distinct
*	1.139	KTCTMCGHELTYEK(1)-ELGVLVFENSAKR(12):0	1.pFind	3,C(Carbamidomethyl[C]);6,C(Carbamidomethyl[C]);	3.41e-006	3355624954	-0.002490	-0.741816	sp|P23025|XPA_HUMAN(262)-sp|Q92759|TF2H4_HUMAN(438)
140	File: "E:\user\Aleks\mgf_conversion\250119\Fu\AChernev_220119_GKokic_sample1_BS3_pSEC_12_NCE26-30.raw"; SpectrumID: "3132"; scans: "8871"	1	1	1	1.43e-007	Distinct
*	1.14	KTCTMCGHELTYEK(1)-ELGVLVFENSAKR(12):0	1.pFind	3,C(Carbamidomethyl[C]);6,C(Carbamidomethyl[C]);	1.43e-007	3355624954	-0.001630	-0.485606	sp|P23025|XPA_HUMAN(262)-sp|Q92759|TF2H4_HUMAN(438)
141	File: "E:\user\Aleks\mgf_conversion\250119\Fu\AChernev_220119_GKokic_sample1_BS3_pSEC_12_NCE26-30.raw"; SpectrumID: "3335"; scans: "9087"	1	1	1	2.19e-008	Distinct
*	1.141	KTCTMCGHELTYEK(1)-ELGVLVFENSAKR(12):0	1.pFind	3,C(Carbamidomethyl[C]);6,C(Carbamidomethyl[C]);	2.19e-008	3355624954	-0.017740	-5285087	sp|P23025|XPA_HUMAN(262)-sp|Q92759|TF2H4_HUMAN(438)
142	File: "E:\user\Aleks\mgf_conversion\250119\Fu\AChernev_220119_GKokic_sample1_BS3_pSEC_12_NCE26-30.raw"; SpectrumID: "3510"; scans: "9274"	1	1	1	1.50e-006	Distinct
*	1.142	ETIVHQHEYGPEENLEDDMYRKTCTMCGHELTYEK(22)-ELGVLVFENSAKR(12):0	1.pFind	24,C(Carbamidomethyl[C]);27,C(Carbamidomethyl[C]);	1.50e-006	5940737804	0.998680	168050322	sp|P23025|XPA_HUMAN(262)-sp|Q92759|TF2H4_HUMAN(438)
143	File: "E:\user\Aleks\mgf_conversion\250119\Fu\AChernev_220119_GKokic_sample1_BS3_pSEC_12_NCE26-30.raw"; SpectrumID: "3525"; scans: "9290"	1	1	1	3.72e-005	Distinct
*	1.143	ETIVHQHEYGPEENLEDDMYRKTCTMCGHELTYEK(22)-ELGVLVFENSAKR(12):0	1.pFind	24,C(Carbamidomethyl[C]);27,C(Carbamidomethyl[C]);	3.72e-005	5940737804	2990860	503110656	sp|P23025|XPA_HUMAN(262)-sp|Q92759|TF2H4_HUMAN(438)
144	File: "E:\user\Aleks\mgf_conversion\250119\Fu\AChernev_220119_GKokic_sample1_BS3_pSEC_12_NCE26-30.raw"; SpectrumID: "3996"; scans: "9797"	1	1	1	3.10e-004	Distinct
*	1.144	SNAMAAADGALPEAAALEQPAELPASVR(1)-KTCTMCGHELTYEK(1):0	1.pFind	31,C(Carbamidomethyl[C]);34,C(Carbamidomethyl[C]);	3.10e-004	4615170134	0.995590	215627615	sp|P23025|XPA_HUMAN(1)-sp|P23025|XPA_HUMAN(262)
145	File: "E:\user\Aleks\mgf_conversion\250119\Fu\AChernev_220119_GKokic_sample1_BS3_pSEC_12_NCE26-30.raw"; SpectrumID: "4078"; scans: "9885"	1	1	1	4.56e-026	Distinct
*	1.145	KQEAQNEQTSEPSNMDGNSGDADCFQPAVKR(30)-AKLQESIEYEDLGK(2):0	1.pFind	15,M(Oxidation[M]);24,C(Carbamidomethyl[C]);	4.56e-026	5213367594	2012870	385874306	sp|P32780|TF2H1_HUMAN(353)-sp|P32780|TF2H1_HUMAN(356)
146	File: "E:\user\Aleks\mgf_conversion\250119\Fu\AChernev_220119_GKokic_sample1_BS3_pSEC_12_NCE26-30.raw"; SpectrumID: "4128"; scans: "9939"	1	1	1	3.32e-009	Distinct
*	1.146	KQEAQNEQTSEPSNMDGNSGDADCFQPAVKR(30)-AKLQESIEYEDLGK(2):0	1.pFind	15,M(Oxidation[M]);24,C(Carbamidomethyl[C]);	3.32e-009	5213367594	4006320	767732340	sp|P32780|TF2H1_HUMAN(353)-sp|P32780|TF2H1_HUMAN(356)
147	File: "E:\user\Aleks\mgf_conversion\250119\Fu\AChernev_220119_GKokic_sample1_BS3_pSEC_12_NCE26-30.raw"; SpectrumID: "4503"; scans: "10344"	1	1	1	4.68e-017	Distinct
*	1.147	KQEAQNEQTSEPSNMDGNSGDADCFQPAVKR(30)-AKLQESIEYEDLGK(2):0	1.pFind	24,C(Carbamidomethyl[C]);	4.68e-017	5197372684	4020980	772908518	sp|P32780|TF2H1_HUMAN(353)-sp|P32780|TF2H1_HUMAN(356)
148	File: "E:\user\Aleks\mgf_conversion\250119\Fu\AChernev_220119_GKokic_sample1_BS3_pSEC_12_NCE26-30.raw"; SpectrumID: "4555"; scans: "10399"	1	1	1	1.04e-005	Distinct
*	1.148	ALDDDEDVKVCAGDDVQTGGPGAEEMR(9)-TLSAIKR(6):0	1.pFind	11,C(Carbamidomethyl[C]);	1.04e-005	3773772244	-0.013270	-3515449	sp|P28715|ERCC5_HUMAN(405)-sp|P28715|ERCC5_HUMAN(395)
149	File: "E:\user\Aleks\mgf_conversion\250119\Fu\AChernev_220119_GKokic_sample1_BS3_pSEC_12_NCE26-30.raw"; SpectrumID: "4585"; scans: "10431"	1	1	1	4.63e-012	Distinct
*	1.149	KQEAQNEQTSEPSNMDGNSGDADCFQPAVKR(30)-AKLQESIEYEDLGK(2):0	1.pFind	24,C(Carbamidomethyl[C]);	4.63e-012	5197372684	0.005480	1054173	sp|P32780|TF2H1_HUMAN(353)-sp|P32780|TF2H1_HUMAN(356)
150	File: "E:\user\Aleks\mgf_conversion\250119\Fu\AChernev_220119_GKokic_sample1_BS3_pSEC_12_NCE26-30.raw"; SpectrumID: "488"; scans: "5447"	1	1	1	1.85e-005	Distinct
*	1.15	KRHYEDEEDDEEDAPGNDPQEAVPSAAGK(1)-AWSDDTSQLGPDKHAR(13):0	1.pFind	null	1.85e-005	5118262164	3010560	587738273	sp|P19447|ERCC3_HUMAN(19)-sp|Q92759|TF2H4_HUMAN(140)
151	File: "E:\user\Aleks\mgf_conversion\250119\Fu\AChernev_220119_GKokic_sample1_BS3_pSEC_12_NCE26-30.raw"; SpectrumID: "5825"; scans: "11755"	1	1	1	2.08e-022	Distinct
*	1.151	GKVSEGIDFVHHYGR(2)-KNLCIHPEVTPLR(1):0	1.pFind	19,C(Carbamidomethyl[C]);	2.08e-022	3413766524	0.002320	0.679400	sp|P18074|ERCC2_HUMAN(606)-sp|P18074|ERCC2_HUMAN(116)
152	File: "E:\user\Aleks\mgf_conversion\250119\Fu\AChernev_220119_GKokic_sample1_BS3_pSEC_12_NCE26-30.raw"; SpectrumID: "5841"; scans: "11772"	1	1	1	1.11e-028	Distinct
*	1.152	GKVSEGIDFVHHYGR(2)-KNLCIHPEVTPLR(1):0	1.pFind	19,C(Carbamidomethyl[C]);	1.11e-028	3413766524	-0.004060	-1188953	sp|P18074|ERCC2_HUMAN(606)-sp|P18074|ERCC2_HUMAN(116)
153	File: "E:\user\Aleks\mgf_conversion\250119\Fu\AChernev_220119_GKokic_sample1_BS3_pSEC_12_NCE26-30.raw"; SpectrumID: "5880"; scans: "11813"	1	1	1	5.63e-003	Distinct
*	1.153	GKVSEGIDFVHHYGR(2)-KNLCIHPEVTPLR(1):0	1.pFind	19,C(Carbamidomethyl[C]);	5.63e-003	3413766524	-0.001190	-0.348486	sp|P18074|ERCC2_HUMAN(606)-sp|P18074|ERCC2_HUMAN(116)
154	File: "E:\user\Aleks\mgf_conversion\250119\Fu\AChernev_220119_GKokic_sample1_BS3_pSEC_12_NCE26-30.raw"; SpectrumID: "5915"; scans: "11850"	1	1	1	2.30e-023	Distinct
*	1.154	GKVSEGIDFVHHYGR(2)-KNLCIHPEVTPLR(1):0	1.pFind	19,C(Carbamidomethyl[C]);	2.30e-023	3413766524	-0.004640	-1358803	sp|P18074|ERCC2_HUMAN(606)-sp|P18074|ERCC2_HUMAN(116)
155	File: "E:\user\Aleks\mgf_conversion\250119\Fu\AChernev_220119_GKokic_sample1_BS3_pSEC_12_NCE26-30.raw"; SpectrumID: "5926"; scans: "11861"	1	1	1	2.86e-005	Distinct
*	1.155	ENDLYVLPPLQEEEKHSSEEEDEKEWQER(15)-FGKDVDGK(3):0	1.pFind	null	2.86e-005	4616135294	1009990	218700008	sp|P28715|ERCC5_HUMAN(157)-sp|P18074|ERCC2_HUMAN(131)
156	File: "E:\user\Aleks\mgf_conversion\250119\Fu\AChernev_220119_GKokic_sample1_BS3_pSEC_12_NCE26-30.raw"; SpectrumID: "6503"; scans: "12484"	1	1	1	7.51e-006	Distinct
*	1.156	DGKGIPFTATLASSSVNSAEEHVASTNEGREPTDSVPK(3)-INSSTENSDEGLKVR(13):0	1.pFind	null	7.51e-006	5670740744	3993970	703691254	sp|P28715|ERCC5_HUMAN(441)-sp|P28715|ERCC5_HUMAN(436)
157	File: "E:\user\Aleks\mgf_conversion\250119\Fu\AChernev_220119_GKokic_sample1_BS3_pSEC_12_NCE26-30.raw"; SpectrumID: "6582"; scans: "12568"	1	1	1	2.67e-005	Distinct
*	1.157	DGKGIPFTATLASSSVNSAEEHVASTNEGREPTDSVPK(3)-INSSTENSDEGLKVR(13):0	1.pFind	null	2.67e-005	5670740744	0.998320	175985306	sp|P28715|ERCC5_HUMAN(441)-sp|P28715|ERCC5_HUMAN(436)
158	File: "E:\user\Aleks\mgf_conversion\250119\Fu\AChernev_220119_GKokic_sample1_BS3_pSEC_12_NCE26-30.raw"; SpectrumID: "6599"; scans: "12586"	1	1	1	4.59e-004	Distinct
*	1.158	ENDLYVLPPLQEEEKHSSEEEDEKEWQER(15)-QAIKTAFR(4):0	1.pFind	null	4.59e-004	4685240774	3009490	641783902	sp|P28715|ERCC5_HUMAN(157)-sp|P28715|ERCC5_HUMAN(123)
159	File: "E:\user\Aleks\mgf_conversion\250119\Fu\AChernev_220119_GKokic_sample1_BS3_pSEC_12_NCE26-30.raw"; SpectrumID: "7022"; scans: "13036"	1	1	1	5.34e-010	Distinct
*	1.159	SDIKGQHTETLLAGSLAK(4)-AKLQESIEYEDLGK(2):0	1.pFind	null	5.34e-010	3627888194	0.009370	2582046	sp|Q13889|TF2H3_HUMAN(125)-sp|P32780|TF2H1_HUMAN(356)
160	File: "E:\user\Aleks\mgf_conversion\250119\Fu\AChernev_220119_GKokic_sample1_BS3_pSEC_12_NCE26-30.raw"; SpectrumID: "7646"; scans: "13703"	1	1	1	8.17e-011	Distinct
*	1.16	DGKGIPFTATLASSSVNSAEEHVASTNEGREPTDSVPK(3)-INSSTENSDEGLKVR(13):0	1.pFind	null	8.17e-011	5670740744	3017620	531761167	sp|P28715|ERCC5_HUMAN(441)-sp|P28715|ERCC5_HUMAN(436)
161	File: "E:\user\Aleks\mgf_conversion\250119\Fu\AChernev_220119_GKokic_sample1_BS3_pSEC_12_NCE26-30.raw"; SpectrumID: "7721"; scans: "13783"	1	1	1	6.64e-013	Distinct
*	1.161	DGKGIPFTATLASSSVNSAEEHVASTNEGREPTDSVPK(3)-INSSTENSDEGLKVR(13):0	1.pFind	null	6.64e-013	5670740744	0.001670	0.294442	sp|P28715|ERCC5_HUMAN(441)-sp|P28715|ERCC5_HUMAN(436)
162	File: "E:\user\Aleks\mgf_conversion\250119\Fu\AChernev_220119_GKokic_sample1_BS3_pSEC_12_NCE26-30.raw"; SpectrumID: "7722"; scans: "13784"	1	1	1	7.61e-018	Distinct
*	1.162	DGKGIPFTATLASSSVNSAEEHVASTNEGREPTDSVPK(3)-INSSTENSDEGLKVR(13):0	1.pFind	null	7.61e-018	5670740744	2009430	354162126	sp|P28715|ERCC5_HUMAN(441)-sp|P28715|ERCC5_HUMAN(436)
163	File: "E:\user\Aleks\mgf_conversion\250119\Fu\AChernev_220119_GKokic_sample1_BS3_pSEC_12_NCE26-30.raw"; SpectrumID: "7737"; scans: "13800"	1	1	1	1.52e-006	Distinct
*	1.163	DGKGIPFTATLASSSVNSAEEHVASTNEGREPTDSVPK(3)-INSSTENSDEGLKVR(13):0	1.pFind	null	1.52e-006	5670740744	0.008800	1551547	sp|P28715|ERCC5_HUMAN(441)-sp|P28715|ERCC5_HUMAN(436)
164	File: "E:\user\Aleks\mgf_conversion\250119\Fu\AChernev_220119_GKokic_sample1_BS3_pSEC_12_NCE26-30.raw"; SpectrumID: "7821"; scans: "13889"	1	1	1	1.82e-004	Distinct
*	1.164	DGKGIPFTATLASSSVNSAEEHVASTNEGREPTDSVPK(3)-INSSTENSDEGLKVR(13):0	1.pFind	null	1.82e-004	5670740744	0.004780	0.842773	sp|P28715|ERCC5_HUMAN(441)-sp|P28715|ERCC5_HUMAN(436)
165	File: "E:\user\Aleks\mgf_conversion\250119\Fu\AChernev_220119_GKokic_sample1_BS3_pSEC_12_NCE26-30.raw"; SpectrumID: "7822"; scans: "13890"	1	1	1	1.12e-008	Distinct
*	1.165	DGKGIPFTATLASSSVNSAEEHVASTNEGREPTDSVPK(3)-INSSTENSDEGLKVR(13):0	1.pFind	null	1.12e-008	5670740744	-0.003830	-0.675277	sp|P28715|ERCC5_HUMAN(441)-sp|P28715|ERCC5_HUMAN(436)
166	File: "E:\user\Aleks\mgf_conversion\250119\Fu\AChernev_220119_GKokic_sample1_BS3_pSEC_12_NCE26-30.raw"; SpectrumID: "7824"; scans: "13892"	1	1	1	7.90e-003	Distinct
*	1.166	DGKGIPFTATLASSSVNSAEEHVASTNEGREPTDSVPK(3)-INSSTENSDEGLKVR(13):0	1.pFind	null	7.90e-003	5670740744	4009430	706413203	sp|P28715|ERCC5_HUMAN(441)-sp|P28715|ERCC5_HUMAN(436)
167	File: "E:\user\Aleks\mgf_conversion\250119\Fu\AChernev_220119_GKokic_sample1_BS3_pSEC_12_NCE26-30.raw"; SpectrumID: "7909"; scans: "13983"	1	1	1	2.60e-016	Distinct
*	1.167	DGKGIPFTATLASSSVNSAEEHVASTNEGREPTDSVPK(3)-INSSTENSDEGLKVR(13):0	1.pFind	null	2.60e-016	5670740744	1998770	352283962	sp|P28715|ERCC5_HUMAN(441)-sp|P28715|ERCC5_HUMAN(436)
168	File: "E:\user\Aleks\mgf_conversion\250119\Fu\AChernev_220119_GKokic_sample1_BS3_pSEC_12_NCE26-30.raw"; SpectrumID: "7994"; scans: "14073"	1	1	1	4.53e-008	Distinct
*	1.168	DGKGIPFTATLASSSVNSAEEHVASTNEGREPTDSVPK(3)-INSSTENSDEGLKVR(13):0	1.pFind	null	4.53e-008	5670740744	3995020	703876122	sp|P28715|ERCC5_HUMAN(441)-sp|P28715|ERCC5_HUMAN(436)
169	File: "E:\user\Aleks\mgf_conversion\250119\Fu\AChernev_220119_GKokic_sample1_BS3_pSEC_12_NCE26-30.raw"; SpectrumID: "8007"; scans: "14087"	1	1	1	5.58e-006	Distinct
*	1.169	DGKGIPFTATLASSSVNSAEEHVASTNEGREPTDSVPK(3)-TLSAIKR(6):0	1.pFind	null	5.58e-006	4810425944	0.007720	1604509	sp|P28715|ERCC5_HUMAN(441)-sp|P28715|ERCC5_HUMAN(395)
170	File: "E:\user\Aleks\mgf_conversion\250119\Fu\AChernev_220119_GKokic_sample1_BS3_pSEC_12_NCE26-30.raw"; SpectrumID: "8019"; scans: "14100"	1	1	1	6.91e-009	Distinct
*	1.17	DGKGIPFTATLASSSVNSAEEHVASTNEGREPTDSVPK(3)-TLSAIKR(6):0	1.pFind	null	6.91e-009	4810425944	-0.002130	-0.442696	sp|P28715|ERCC5_HUMAN(441)-sp|P28715|ERCC5_HUMAN(395)
171	File: "E:\user\Aleks\mgf_conversion\250119\Fu\AChernev_220119_GKokic_sample1_BS3_pSEC_12_NCE26-30.raw"; SpectrumID: "8033"; scans: "14115"	1	1	1	1.36e-002	Distinct
*	1.171	DGKGIPFTATLASSSVNSAEEHVASTNEGREPTDSVPK(3)-TLSAIKR(6):0	1.pFind	null	1.36e-002	4810425944	0.988790	205466187	sp|P28715|ERCC5_HUMAN(441)-sp|P28715|ERCC5_HUMAN(395)
172	File: "E:\user\Aleks\mgf_conversion\250119\Fu\AChernev_220119_GKokic_sample1_BS3_pSEC_12_NCE26-30.raw"; SpectrumID: "8037"; scans: "14119"	1	1	1	6.75e-004	Distinct
*	1.172	ENDLYVLPPLQEEEKHSSEEEDEKEWQER(15)-SKRDEALPSLTQVR(2):0	1.pFind	null	6.75e-004	5350575184	3020300	564056782	sp|P28715|ERCC5_HUMAN(157)-sp|P28715|ERCC5_HUMAN(129)
173	File: "E:\user\Aleks\mgf_conversion\250119\Fu\AChernev_220119_GKokic_sample1_BS3_pSEC_12_NCE26-30.raw"; SpectrumID: "8097"; scans: "14182"	1	1	1	4.63e-008	Distinct
*	1.173	DGKGIPFTATLASSSVNSAEEHVASTNEGREPTDSVPK(3)-TLSAIKR(6):0	1.pFind	null	4.63e-008	4810425944	-0.001460	-0.303444	sp|P28715|ERCC5_HUMAN(441)-sp|P28715|ERCC5_HUMAN(395)
174	File: "E:\user\Aleks\mgf_conversion\250119\Fu\AChernev_220119_GKokic_sample1_BS3_pSEC_12_NCE26-30.raw"; SpectrumID: "8098"; scans: "14183"	1	1	1	2.29e-006	Distinct
*	1.174	DGKGIPFTATLASSSVNSAEEHVASTNEGREPTDSVPK(3)-INSSTENSDEGLKVR(13):0	1.pFind	null	2.29e-006	5670740744	2998900	528464096	sp|P28715|ERCC5_HUMAN(441)-sp|P28715|ERCC5_HUMAN(436)
175	File: "E:\user\Aleks\mgf_conversion\250119\Fu\AChernev_220119_GKokic_sample1_BS3_pSEC_12_NCE26-30.raw"; SpectrumID: "8127"; scans: "14214"	1	1	1	1.87e-007	Distinct
*	1.175	DGKGIPFTATLASSSVNSAEEHVASTNEGREPTDSVPK(3)-INSSTENSDEGLKVR(13):0	1.pFind	null	1.87e-007	5670740744	1984720	349808511	sp|P28715|ERCC5_HUMAN(441)-sp|P28715|ERCC5_HUMAN(436)
176	File: "E:\user\Aleks\mgf_conversion\250119\Fu\AChernev_220119_GKokic_sample1_BS3_pSEC_12_NCE26-30.raw"; SpectrumID: "8186"; scans: "14276"	1	1	1	2.68e-007	Distinct
*	1.176	ENDLYVLPPLQEEEKHSSEEEDEKEWQER(24)-SKRDEALPSLTQVR(2):0	1.pFind	null	2.68e-007	5350575184	4019360	750496421	sp|P28715|ERCC5_HUMAN(166)-sp|P28715|ERCC5_HUMAN(129)
177	File: "E:\user\Aleks\mgf_conversion\250119\Fu\AChernev_220119_GKokic_sample1_BS3_pSEC_12_NCE26-30.raw"; SpectrumID: "8208"; scans: "14299"	1	1	1	1.40e-012	Distinct
*	1.177	LNKPYIYGPTSQGER(3)-ACQFLIKFHER(7):0	1.pFind	17,C(Carbamidomethyl[C]);	1.40e-012	3307681084	0.006830	2064258	sp|P19447|ERCC3_HUMAN(580)-sp|P19447|ERCC3_HUMAN(552)
178	File: "E:\user\Aleks\mgf_conversion\250119\Fu\AChernev_220119_GKokic_sample1_BS3_pSEC_12_NCE26-30.raw"; SpectrumID: "8293"; scans: "14390"	1	1	1	1.18e-004	Distinct
*	1.178	DGKGIPFTATLASSSVNSAEEHVASTNEGREPTDSVPK(3)-INSSTENSDEGLKVR(13):0	1.pFind	null	1.18e-004	5670740744	4007080	705999454	sp|P28715|ERCC5_HUMAN(441)-sp|P28715|ERCC5_HUMAN(436)
179	File: "E:\user\Aleks\mgf_conversion\250119\Fu\AChernev_220119_GKokic_sample1_BS3_pSEC_12_NCE26-30.raw"; SpectrumID: "8310"; scans: "14408"	1	1	1	1.30e-008	Distinct
*	1.179	DGKGIPFTATLASSSVNSAEEHVASTNEGREPTDSVPK(3)-INSSTENSDEGLKVR(13):0	1.pFind	null	1.30e-008	5670740744	4009870	706490671	sp|P28715|ERCC5_HUMAN(441)-sp|P28715|ERCC5_HUMAN(436)
180	File: "E:\user\Aleks\mgf_conversion\250119\Fu\AChernev_220119_GKokic_sample1_BS3_pSEC_12_NCE26-30.raw"; SpectrumID: "8381"; scans: "14484"	1	1	1	5.68e-008	Distinct
*	1.18	DGKGIPFTATLASSSVNSAEEHVASTNEGREPTDSVPK(3)-INSSTENSDEGLKVR(13):0	1.pFind	null	5.68e-008	5670740744	2006500	353645896	sp|P28715|ERCC5_HUMAN(441)-sp|P28715|ERCC5_HUMAN(436)
181	File: "E:\user\Aleks\mgf_conversion\250119\Fu\AChernev_220119_GKokic_sample1_BS3_pSEC_12_NCE26-30.raw"; SpectrumID: "8395"; scans: "14499"	1	1	1	1.08e-010	Distinct
*	1.181	DGKGIPFTATLASSSVNSAEEHVASTNEGR(3)-INSSTENSDEGLKVR(13):0	1.pFind	null	1.08e-010	4817322614	1003750	208275682	sp|P28715|ERCC5_HUMAN(441)-sp|P28715|ERCC5_HUMAN(436)
182	File: "E:\user\Aleks\mgf_conversion\250119\Fu\AChernev_220119_GKokic_sample1_BS3_pSEC_12_NCE26-30.raw"; SpectrumID: "8410"; scans: "14515"	1	1	1	1.21e-012	Distinct
*	1.182	DGKGIPFTATLASSSVNSAEEHVASTNEGR(3)-INSSTENSDEGLKVR(13):0	1.pFind	null	1.21e-012	4817322614	-0.001800	-0.373574	sp|P28715|ERCC5_HUMAN(441)-sp|P28715|ERCC5_HUMAN(436)
183	File: "E:\user\Aleks\mgf_conversion\250119\Fu\AChernev_220119_GKokic_sample1_BS3_pSEC_12_NCE26-30.raw"; SpectrumID: "8499"; scans: "14610"	1	1	1	6.26e-011	Distinct
*	1.183	DGKGIPFTATLASSSVNSAEEHVASTNEGR(3)-INSSTENSDEGLKVR(13):0	1.pFind	null	6.26e-011	4817322614	0.000900	0.186787	sp|P28715|ERCC5_HUMAN(441)-sp|P28715|ERCC5_HUMAN(436)
184	File: "E:\user\Aleks\mgf_conversion\250119\Fu\AChernev_220119_GKokic_sample1_BS3_pSEC_12_NCE26-30.raw"; SpectrumID: "8507"; scans: "14618"	1	1	1	2.35e-008	Distinct
*	1.184	DGKGIPFTATLASSSVNSAEEHVASTNEGR(3)-INSSTENSDEGLKVR(13):0	1.pFind	null	2.35e-008	4817322614	-0.003080	-0.639226	sp|P28715|ERCC5_HUMAN(441)-sp|P28715|ERCC5_HUMAN(436)
185	File: "E:\user\Aleks\mgf_conversion\250119\Fu\AChernev_220119_GKokic_sample1_BS3_pSEC_12_NCE26-30.raw"; SpectrumID: "8906"; scans: "15046"	1	1	1	4.86e-008	Distinct
*	1.185	ENDLYVLPPLQEEEKHSSEEEDEKEWQER(15)-CQGNLETLQKTVLR(10):0	1.pFind	30,C(Carbamidomethyl[C]);	4.86e-008	5410578564	4020000	742299222	sp|P28715|ERCC5_HUMAN(157)-sp|P18074|ERCC2_HUMAN(271)
186	File: "E:\user\Aleks\mgf_conversion\250119\Fu\AChernev_220119_GKokic_sample1_BS3_pSEC_12_NCE26-30.raw"; SpectrumID: "905"; scans: "6175"	1	1	1	3.35e-008	Distinct
*	1.186	HYEDEEDDEEDAPGNDPQEAVPSAAGKQVDESGTK(27)-SAISKTAESSGGPSTSR(5):0	1.pFind	null	3.35e-008	5517420974	2994290	542304085	sp|P19447|ERCC3_HUMAN(47)-sp|P19447|ERCC3_HUMAN(225)
187	File: "E:\user\Aleks\mgf_conversion\250119\Fu\AChernev_220119_GKokic_sample1_BS3_pSEC_12_NCE26-30.raw"; SpectrumID: "9090"; scans: "15243"	1	1	1	5.77e-007	Distinct
*	1.187	NDSVNPDINIDLKPTAVLRPYQEK(13)-SLRKMFGNGR(4):0	1.pFind	null	5.77e-007	4041110454	-0.016410	-4059770	sp|P19447|ERCC3_HUMAN(314)-sp|P19447|ERCC3_HUMAN(329)
188	File: "E:\user\Aleks\mgf_conversion\250119\Fu\AChernev_220119_GKokic_sample1_BS3_pSEC_12_NCE26-30.raw"; SpectrumID: "9106"; scans: "15260"	1	1	1	1.41e-007	Distinct
*	1.188	NDSVNPDINIDLKPTAVLRPYQEK(13)-SLRKMFGNGR(4):0	1.pFind	null	1.41e-007	4041110454	4010070	991088319	sp|P19447|ERCC3_HUMAN(314)-sp|P19447|ERCC3_HUMAN(329)
189	File: "E:\user\Aleks\mgf_conversion\250119\Fu\AChernev_220119_GKokic_sample1_BS3_pSEC_12_NCE26-30.raw"; SpectrumID: "9189"; scans: "15350"	1	1	1	4.69e-008	Distinct
*	1.189	YCELPVECKICGLTLVSAPHLAR(9)-KHITSLKK(1):0	1.pFind	2,C(Carbamidomethyl[C]);8,C(Carbamidomethyl[C]);11,C(Carbamidomethyl[C]);	4.69e-008	3777014234	2000590	529253519	sp|Q13888|TF2H2_HUMAN(309)-sp|Q13888|TF2H2_HUMAN(129)
190	File: "E:\user\Aleks\mgf_conversion\250119\Fu\AChernev_220119_GKokic_sample1_BS3_pSEC_12_NCE26-30.raw"; SpectrumID: "9254"; scans: "15420"	1	1	1	7.35e-007	Distinct
*	1.19	YCELPVECKICGLTLVSAPHLAR(9)-KHITSLKK(1):0	1.pFind	2,C(Carbamidomethyl[C]);8,C(Carbamidomethyl[C]);11,C(Carbamidomethyl[C]);	7.35e-007	3777014234	3004930	794739219	sp|Q13888|TF2H2_HUMAN(309)-sp|Q13888|TF2H2_HUMAN(129)
191	File: "E:\user\Aleks\mgf_conversion\250119\Fu\AChernev_220119_GKokic_sample1_BS3_pSEC_12_NCE26-30.raw"; SpectrumID: "9293"; scans: "15461"	1	1	1	8.69e-010	Distinct
*	1.191	YCELPVECKICGLTLVSAPHLAR(9)-KHITSLKK(1):0	1.pFind	2,C(Carbamidomethyl[C]);8,C(Carbamidomethyl[C]);11,C(Carbamidomethyl[C]);	8.69e-010	3777014234	3003250	794295248	sp|Q13888|TF2H2_HUMAN(309)-sp|Q13888|TF2H2_HUMAN(129)
192	File: "E:\user\Aleks\mgf_conversion\250119\Fu\AChernev_220119_GKokic_sample1_BS3_pSEC_12_NCE26-30.raw"; SpectrumID: "9327"; scans: "15497"	1	1	1	1.74e-009	Distinct
*	1.192	DGKGIPFTATLASSSVNSAEEHVASTNEGREPTDSVPK(3)-KDRLPLESAVVR(1):0	1.pFind	null	1.74e-009	5404738484	0.002800	0.517967	sp|P28715|ERCC5_HUMAN(441)-sp|P28715|ERCC5_HUMAN(501)
193	File: "E:\user\Aleks\mgf_conversion\250119\Fu\AChernev_220119_GKokic_sample1_BS3_pSEC_12_NCE26-30.raw"; SpectrumID: "9384"; scans: "15558"	1	1	1	8.57e-010	Distinct
*	1.193	YCELPVECKICGLTLVSAPHLAR(9)-KHITSLKK(1):0	1.pFind	2,C(Carbamidomethyl[C]);8,C(Carbamidomethyl[C]);11,C(Carbamidomethyl[C]);	8.57e-010	3777014234	-0.000410	-0.108522	sp|Q13888|TF2H2_HUMAN(309)-sp|Q13888|TF2H2_HUMAN(129)
194	File: "E:\user\Aleks\mgf_conversion\250119\Fu\AChernev_220119_GKokic_sample1_BS3_pSEC_12_NCE26-30.raw"; SpectrumID: "9881"; scans: "16086"	1	1	1	3.65e-004	Distinct
*	1.194	LNVNATDSSSTSNHKQDVGISAAFLADVRPQTDGCNGLR(15)-IAWAPEGKDR(8):0	1.pFind	35,C(Carbamidomethyl[C]);	3.65e-004	5394628574	1005730	186362200	sp|P32780|TF2H1_HUMAN(164)-sp|P32780|TF2H1_HUMAN(41)
195	File: "E:\user\Aleks\mgf_conversion\250119\Fu\AChernev_220119_GKokic_sample1_BS3_pSEC_12_NCE28.raw"; SpectrumID: "10087"; scans: "16291"	1	1	1	2.39e-009	Distinct
*	1.195	KRHYEDEEDDEEDAPGNDPQEAVPSAAGK(1)-EDDKIVDLNFLIGPK(4):0	1.pFind	null	2.39e-009	5050347774	1000740	198073937	sp|P19447|ERCC3_HUMAN(19)-sp|P19447|ERCC3_HUMAN(479)
196	File: "E:\user\Aleks\mgf_conversion\250119\Fu\AChernev_220119_GKokic_sample1_BS3_pSEC_12_NCE28.raw"; SpectrumID: "10616"; scans: "16855"	1	1	1	1.94e-005	Distinct
*	1.196	VVSEDTSHYILIKGIQAK(13)-QYEDEGGFLKEVESR(10):0	1.pFind	null	1.94e-005	3922983884	1004380	255893284	sp|P28715|ERCC5_HUMAN(296)-sp|P28715|ERCC5_HUMAN(277)
197	File: "E:\user\Aleks\mgf_conversion\250119\Fu\AChernev_220119_GKokic_sample1_BS3_pSEC_12_NCE28.raw"; SpectrumID: "11011"; scans: "17279"	1	1	1	1.15e-014	Distinct
*	1.197	IRPIFVFDGDAPLLKK(15)-KDLASSDSR(1):0	1.pFind	null	1.15e-014	2943606814	0.005500	1867813	sp|P28715|ERCC5_HUMAN(87)-sp|P28715|ERCC5_HUMAN(98)
198	File: "E:\user\Aleks\mgf_conversion\250119\Fu\AChernev_220119_GKokic_sample1_BS3_pSEC_12_NCE28.raw"; SpectrumID: "11275"; scans: "17563"	1	1	1	2.16e-003	Distinct
*	1.198	NSEGEATELITETFTSKSAISK(17)-LVLKHNR(4):0	1.pFind	null	2.16e-003	3358761894	0.011240	3345457	sp|P19447|ERCC3_HUMAN(220)-sp|P19447|ERCC3_HUMAN(174)
199	File: "E:\user\Aleks\mgf_conversion\250119\Fu\AChernev_220119_GKokic_sample1_BS3_pSEC_12_NCE28.raw"; SpectrumID: "11572"; scans: "17880"	1	1	1	4.10e-009	Distinct
*	1.199	YCELPVECKICGLTLVSAPHLAR(9)-KHITSLK(1):0	1.pFind	2,C(Carbamidomethyl[C]);8,C(Carbamidomethyl[C]);11,C(Carbamidomethyl[C]);	4.10e-009	3648919274	1002910	274699912	sp|Q13888|TF2H2_HUMAN(309)-sp|Q13888|TF2H2_HUMAN(129)
200	File: "E:\user\Aleks\mgf_conversion\250119\Fu\AChernev_220119_GKokic_sample1_BS3_pSEC_12_NCE28.raw"; SpectrumID: "11577"; scans: "17886"	1	1	1	1.14e-002	Distinct
*	1.2	ENDLYVLPPLQEEEKHSSEEEDEKEWQER(15)-LLEYVKWR(6):0	1.pFind	null	1.14e-002	4857329584	2016680	414924549	sp|P28715|ERCC5_HUMAN(157)-sp|P18074|ERCC2_HUMAN(344)
201	File: "E:\user\Aleks\mgf_conversion\250119\Fu\AChernev_220119_GKokic_sample1_BS3_pSEC_12_NCE28.raw"; SpectrumID: "11620"; scans: "17932"	1	1	1	3.62e-007	Distinct
*	1.201	YCELPVECKICGLTLVSAPHLAR(9)-KHITSLK(1):0	1.pFind	2,C(Carbamidomethyl[C]);8,C(Carbamidomethyl[C]);11,C(Carbamidomethyl[C]);	3.62e-007	3648919274	1006460	275671999	sp|Q13888|TF2H2_HUMAN(309)-sp|Q13888|TF2H2_HUMAN(129)
202	File: "E:\user\Aleks\mgf_conversion\250119\Fu\AChernev_220119_GKokic_sample1_BS3_pSEC_12_NCE28.raw"; SpectrumID: "11635"; scans: "17949"	1	1	1	1.33e-006	Distinct
*	1.202	YCELPVECKICGLTLVSAPHLAR(9)-KHITSLK(1):0	1.pFind	2,C(Carbamidomethyl[C]);8,C(Carbamidomethyl[C]);11,C(Carbamidomethyl[C]);	1.33e-006	3648919274	0.003490	0.956183	sp|Q13888|TF2H2_HUMAN(309)-sp|Q13888|TF2H2_HUMAN(129)
203	File: "E:\user\Aleks\mgf_conversion\250119\Fu\AChernev_220119_GKokic_sample1_BS3_pSEC_12_NCE28.raw"; SpectrumID: "11644"; scans: "17958"	1	1	1	1.23e-003	Distinct
*	1.203	YCELPVECKICGLTLVSAPHLAR(9)-KHITSLK(1):0	1.pFind	2,C(Carbamidomethyl[C]);8,C(Carbamidomethyl[C]);11,C(Carbamidomethyl[C]);	1.23e-003	3648919274	4011340	1097812859	sp|Q13888|TF2H2_HUMAN(309)-sp|Q13888|TF2H2_HUMAN(129)
204	File: "E:\user\Aleks\mgf_conversion\250119\Fu\AChernev_220119_GKokic_sample1_BS3_pSEC_12_NCE28.raw"; SpectrumID: "11723"; scans: "18043"	1	1	1	5.04e-007	Distinct
*	1.204	YCELPVECKICGLTLVSAPHLAR(9)-KHITSLK(1):0	1.pFind	2,C(Carbamidomethyl[C]);8,C(Carbamidomethyl[C]);11,C(Carbamidomethyl[C]);	5.04e-007	3648919274	0.002490	0.682205	sp|Q13888|TF2H2_HUMAN(309)-sp|Q13888|TF2H2_HUMAN(129)
205	File: "E:\user\Aleks\mgf_conversion\250119\Fu\AChernev_220119_GKokic_sample1_BS3_pSEC_12_NCE28.raw"; SpectrumID: "11727"; scans: "18047"	1	1	1	3.17e-006	Distinct
*	1.205	YCELPVECKICGLTLVSAPHLAR(9)-KHITSLK(1):0	1.pFind	2,C(Carbamidomethyl[C]);8,C(Carbamidomethyl[C]);11,C(Carbamidomethyl[C]);	3.17e-006	3648919274	0.002410	0.660287	sp|Q13888|TF2H2_HUMAN(309)-sp|Q13888|TF2H2_HUMAN(129)
206	File: "E:\user\Aleks\mgf_conversion\250119\Fu\AChernev_220119_GKokic_sample1_BS3_pSEC_12_NCE28.raw"; SpectrumID: "1176"; scans: "6557"	1	1	1	4.10e-002	Distinct
*	1.206	HYEDEEDDEEDAPGNDPQEAVPSAAGKQVDESGTK(27)-HVHPLFKR(7):0	1.pFind	null	4.10e-002	4928228344	3010580	610387211	sp|P19447|ERCC3_HUMAN(47)-sp|P19447|ERCC3_HUMAN(781)
207	File: "E:\user\Aleks\mgf_conversion\250119\Fu\AChernev_220119_GKokic_sample1_BS3_pSEC_12_NCE28.raw"; SpectrumID: "1214"; scans: "6608"	1	1	1	1.16e-002	Distinct
*	1.207	HYEDEEDDEEDAPGNDPQEAVPSAAGKQVDESGTK(27)-HVHPLFKR(7):0	1.pFind	null	1.16e-002	4928228344	0.004340	0.880460	sp|P19447|ERCC3_HUMAN(47)-sp|P19447|ERCC3_HUMAN(781)
208	File: "E:\user\Aleks\mgf_conversion\250119\Fu\AChernev_220119_GKokic_sample1_BS3_pSEC_12_NCE28.raw"; SpectrumID: "12335"; scans: "18705"	1	1	1	8.09e-008	Distinct
*	1.208	HYEDEEDDEEDAPGNDPQEAVPSAAGKQVDESGTKVDEYGAK(27)-EDDKIVDLNFLIGPK(4):0	1.pFind	null	8.09e-008	6372899154	2013270	315761505	sp|P19447|ERCC3_HUMAN(47)-sp|P19447|ERCC3_HUMAN(479)
209	File: "E:\user\Aleks\mgf_conversion\250119\Fu\AChernev_220119_GKokic_sample1_BS3_pSEC_12_NCE28.raw"; SpectrumID: "1237"; scans: "6637"	1	1	1	1.13e-001	Distinct
*	1.209	HYEDEEDDEEDAPGNDPQEAVPSAAGKQVDESGTK(27)-KNLCIHPEVTPLRFGK(1):0	1.pFind	39,C(Carbamidomethyl[C]);	1.13e-001	5803670584	2970320	511449714	sp|P19447|ERCC3_HUMAN(47)-sp|P18074|ERCC2_HUMAN(116)
210	File: "E:\user\Aleks\mgf_conversion\250119\Fu\AChernev_220119_GKokic_sample1_BS3_pSEC_12_NCE28.raw"; SpectrumID: "12799"; scans: "19212"	1	1	1	1.45e-003	Distinct
*	1.21	DQHVYVCAVCQNVFCVDCDVFVHDSLHCCPGCIHKIPAPSGV(35)-SDIKGQHTETLLAGSLAK(4):0	1.pFind	7,C(Carbamidomethyl[C]);10,C(Carbamidomethyl[C]);15,C(Carbamidomethyl[C]);18,C(Carbamidomethyl[C]);28,C(Carbamidomethyl[C]);29,C(Carbamidomethyl[C]);32,C(Carbamidomethyl[C]);	1.45e-003	6961230984	3034920	435721604	sp|Q13888|TF2H2_HUMAN(391)-sp|Q13889|TF2H3_HUMAN(125)
211	File: "E:\user\Aleks\mgf_conversion\250119\Fu\AChernev_220119_GKokic_sample1_BS3_pSEC_12_NCE28.raw"; SpectrumID: "12983"; scans: "19410"	1	1	1	2.33e-006	Distinct
*	1.211	YCELPVECKICGLTLVSAPHLAR(9)-RAEKLTELSGNPR(4):0	1.pFind	2,C(Carbamidomethyl[C]);8,C(Carbamidomethyl[C]);11,C(Carbamidomethyl[C]);	2.33e-006	4293207064	3029150	704905367	sp|Q13888|TF2H2_HUMAN(309)-sp|Q13888|TF2H2_HUMAN(119)
212	File: "E:\user\Aleks\mgf_conversion\250119\Fu\AChernev_220119_GKokic_sample1_BS3_pSEC_12_NCE28.raw"; SpectrumID: "12993"; scans: "19421"	1	1	1	2.56e-011	Distinct
*	1.212	YCELPVECKICGLTLVSAPHLAR(9)-RAEKLTELSGNPR(4):0	1.pFind	2,C(Carbamidomethyl[C]);8,C(Carbamidomethyl[C]);11,C(Carbamidomethyl[C]);	2.56e-011	4293207064	1008320	234753837	sp|Q13888|TF2H2_HUMAN(309)-sp|Q13888|TF2H2_HUMAN(119)
213	File: "E:\user\Aleks\mgf_conversion\250119\Fu\AChernev_220119_GKokic_sample1_BS3_pSEC_12_NCE28.raw"; SpectrumID: "13053"; scans: "19487"	1	1	1	4.20e-014	Distinct
*	1.213	YCELPVECKICGLTLVSAPHLAR(9)-RAEKLTELSGNPR(4):0	1.pFind	2,C(Carbamidomethyl[C]);8,C(Carbamidomethyl[C]);11,C(Carbamidomethyl[C]);	4.20e-014	4293207064	3015860	701814857	sp|Q13888|TF2H2_HUMAN(309)-sp|Q13888|TF2H2_HUMAN(119)
214	File: "E:\user\Aleks\mgf_conversion\250119\Fu\AChernev_220119_GKokic_sample1_BS3_pSEC_12_NCE28.raw"; SpectrumID: "13074"; scans: "19510"	1	1	1	1.43e-008	Distinct
*	1.214	GKVSEGIDFVHHYGR(2)-TVPEIEKVIEELRK(7):0	1.pFind	null	1.43e-008	3519872414	2008150	570029502	sp|P18074|ERCC2_HUMAN(606)-sp|P18074|ERCC2_HUMAN(85)
215	File: "E:\user\Aleks\mgf_conversion\250119\Fu\AChernev_220119_GKokic_sample1_BS3_pSEC_12_NCE28.raw"; SpectrumID: "1308"; scans: "6729"	1	1	1	7.49e-003	Distinct
*	1.215	HYEDEEDDEEDAPGNDPQEAVPSAAGKQVDESGTK(27)-VDEYGAKDYR(7):0	1.pFind	null	7.49e-003	5110186994	4001410	782259419	sp|P19447|ERCC3_HUMAN(47)-sp|P19447|ERCC3_HUMAN(62)
216	File: "E:\user\Aleks\mgf_conversion\250119\Fu\AChernev_220119_GKokic_sample1_BS3_pSEC_12_NCE28.raw"; SpectrumID: "13095"; scans: "19533"	1	1	1	2.28e-011	Distinct
*	1.216	GKVSEGIDFVHHYGR(2)-TVPEIEKVIEELRK(7):0	1.pFind	null	2.28e-011	3519872414	1005500	285500505	sp|P18074|ERCC2_HUMAN(606)-sp|P18074|ERCC2_HUMAN(85)
217	File: "E:\user\Aleks\mgf_conversion\250119\Fu\AChernev_220119_GKokic_sample1_BS3_pSEC_12_NCE28.raw"; SpectrumID: "1313"; scans: "6737"	1	1	1	1.69e-006	Distinct
*	1.217	HYEDEEDDEEDAPGNDPQEAVPSAAGKQVDESGTK(27)-VDEYGAKDYR(7):0	1.pFind	null	1.69e-006	5110186994	0.002770	0.541947	sp|P19447|ERCC3_HUMAN(47)-sp|P19447|ERCC3_HUMAN(62)
218	File: "E:\user\Aleks\mgf_conversion\250119\Fu\AChernev_220119_GKokic_sample1_BS3_pSEC_12_NCE28.raw"; SpectrumID: "13157"; scans: "19601"	1	1	1	3.80e-008	Distinct
*	1.218	GKVSEGIDFVHHYGR(2)-TVPEIEKVIEELRK(7):0	1.pFind	null	3.80e-008	3519872414	2005570	569297565	sp|P18074|ERCC2_HUMAN(606)-sp|P18074|ERCC2_HUMAN(85)
219	File: "E:\user\Aleks\mgf_conversion\250119\Fu\AChernev_220119_GKokic_sample1_BS3_pSEC_12_NCE28.raw"; SpectrumID: "13180"; scans: "19626"	1	1	1	4.08e-007	Distinct
*	1.219	GKVSEGIDFVHHYGR(2)-TVPEIEKVIEELRK(7):0	1.pFind	null	4.08e-007	3519872414	2004050	568866346	sp|P18074|ERCC2_HUMAN(606)-sp|P18074|ERCC2_HUMAN(85)
220	File: "E:\user\Aleks\mgf_conversion\250119\Fu\AChernev_220119_GKokic_sample1_BS3_pSEC_12_NCE28.raw"; SpectrumID: "13273"; scans: "19726"	1	1	1	3.29e-003	Distinct
*	1.22	DQHVYVCAVCQNVFCVDCDVFVHDSLHCCPGCIHKIPAPSGV(35)-SDIKGQHTETLLAGSLAK(4):0	1.pFind	7,C(Carbamidomethyl[C]);10,C(Carbamidomethyl[C]);15,C(Carbamidomethyl[C]);18,C(Carbamidomethyl[C]);28,C(Carbamidomethyl[C]);29,C(Carbamidomethyl[C]);32,C(Carbamidomethyl[C]);	3.29e-003	6961230984	0.031980	4593329	sp|Q13888|TF2H2_HUMAN(391)-sp|Q13889|TF2H3_HUMAN(125)
221	File: "E:\user\Aleks\mgf_conversion\250119\Fu\AChernev_220119_GKokic_sample1_BS3_pSEC_12_NCE28.raw"; SpectrumID: "1329"; scans: "6757"	1	1	1	1.39e-005	Distinct
*	1.221	HYEDEEDDEEDAPGNDPQEAVPSAAGKQVDESGTK(27)-VDEYGAKDYR(7):0	1.pFind	null	1.39e-005	5110186994	0.001660	0.324777	sp|P19447|ERCC3_HUMAN(47)-sp|P19447|ERCC3_HUMAN(62)
222	File: "E:\user\Aleks\mgf_conversion\250119\Fu\AChernev_220119_GKokic_sample1_BS3_pSEC_12_NCE28.raw"; SpectrumID: "1330"; scans: "6758"	1	1	1	2.82e-001	Distinct
*	1.222	NYLNQHIEHVQKEMNQQHSGHIR(12)-RQYEDEGGFLKEVESR(11):0	1.pFind	14,M(Oxidation[M]);	2.82e-001	4934354164	-0.030640	-6208297	sp|P28715|ERCC5_HUMAN(255)-sp|P28715|ERCC5_HUMAN(277)
223	File: "E:\user\Aleks\mgf_conversion\250119\Fu\AChernev_220119_GKokic_sample1_BS3_pSEC_12_NCE28.raw"; SpectrumID: "13345"; scans: "19803"	1	1	1	5.14e-015	Distinct
*	1.223	DQHVYVCAVCQNVFCVDCDVFVHDSLHCCPGCIHKIPAPSGV(35)-SDIKGQHTETLLAGSLAK(4):0	1.pFind	7,C(Carbamidomethyl[C]);10,C(Carbamidomethyl[C]);15,C(Carbamidomethyl[C]);18,C(Carbamidomethyl[C]);28,C(Carbamidomethyl[C]);29,C(Carbamidomethyl[C]);32,C(Carbamidomethyl[C]);	5.14e-015	6961230984	4015230	576382988	sp|Q13888|TF2H2_HUMAN(391)-sp|Q13889|TF2H3_HUMAN(125)
224	File: "E:\user\Aleks\mgf_conversion\250119\Fu\AChernev_220119_GKokic_sample1_BS3_pSEC_12_NCE28.raw"; SpectrumID: "13379"; scans: "19842"	1	1	1	2.62e-015	Distinct
*	1.224	DQHVYVCAVCQNVFCVDCDVFVHDSLHCCPGCIHKIPAPSGV(35)-SDIKGQHTETLLAGSLAK(4):0	1.pFind	7,C(Carbamidomethyl[C]);10,C(Carbamidomethyl[C]);15,C(Carbamidomethyl[C]);18,C(Carbamidomethyl[C]);28,C(Carbamidomethyl[C]);29,C(Carbamidomethyl[C]);32,C(Carbamidomethyl[C]);	2.62e-015	6961230984	-0.003900	-0.560165	sp|Q13888|TF2H2_HUMAN(391)-sp|Q13889|TF2H3_HUMAN(125)
225	File: "E:\user\Aleks\mgf_conversion\250119\Fu\AChernev_220119_GKokic_sample1_BS3_pSEC_12_NCE28.raw"; SpectrumID: "13425"; scans: "19892"	1	1	1	5.16e-007	Distinct
*	1.225	DQHVYVCAVCQNVFCVDCDVFVHDSLHCCPGCIHKIPAPSGV(35)-SDIKGQHTETLLAGSLAK(4):0	1.pFind	7,C(Carbamidomethyl[C]);10,C(Carbamidomethyl[C]);15,C(Carbamidomethyl[C]);18,C(Carbamidomethyl[C]);28,C(Carbamidomethyl[C]);29,C(Carbamidomethyl[C]);32,C(Carbamidomethyl[C]);	5.16e-007	6961230984	2010230	288649953	sp|Q13888|TF2H2_HUMAN(391)-sp|Q13889|TF2H3_HUMAN(125)
226	File: "E:\user\Aleks\mgf_conversion\250119\Fu\AChernev_220119_GKokic_sample1_BS3_pSEC_12_NCE28.raw"; SpectrumID: "13461"; scans: "19931"	1	1	1	3.84e-007	Distinct
*	1.226	DQHVYVCAVCQNVFCVDCDVFVHDSLHCCPGCIHKIPAPSGV(35)-SDIKGQHTETLLAGSLAK(4):0	1.pFind	7,C(Carbamidomethyl[C]);10,C(Carbamidomethyl[C]);15,C(Carbamidomethyl[C]);18,C(Carbamidomethyl[C]);28,C(Carbamidomethyl[C]);29,C(Carbamidomethyl[C]);32,C(Carbamidomethyl[C]);	3.84e-007	6961230984	4011240	575810556	sp|Q13888|TF2H2_HUMAN(391)-sp|Q13889|TF2H3_HUMAN(125)
227	File: "E:\user\Aleks\mgf_conversion\250119\Fu\AChernev_220119_GKokic_sample1_BS3_pSEC_12_NCE28.raw"; SpectrumID: "13499"; scans: "19972"	1	1	1	4.08e-007	Distinct
*	1.227	TVPEIEKVIEELRK(7)-KNLCIHPEVTPLR(1):0	1.pFind	18,C(Carbamidomethyl[C]);	4.08e-007	3395884904	-0.002540	-0.747743	sp|P18074|ERCC2_HUMAN(85)-sp|P18074|ERCC2_HUMAN(116)
228	File: "E:\user\Aleks\mgf_conversion\250119\Fu\AChernev_220119_GKokic_sample1_BS3_pSEC_12_NCE28.raw"; SpectrumID: "13547"; scans: "20024"	1	1	1	7.98e-002	Distinct
*	1.228	DQHVYVCAVCQNVFCVDCDVFVHDSLHCCPGCIHKIPAPSGV(35)-SDIKGQHTETLLAGSLAK(4):0	1.pFind	7,C(Carbamidomethyl[C]);10,C(Carbamidomethyl[C]);15,C(Carbamidomethyl[C]);18,C(Carbamidomethyl[C]);28,C(Carbamidomethyl[C]);29,C(Carbamidomethyl[C]);32,C(Carbamidomethyl[C]);	7.98e-002	6961230984	4017840	576757435	sp|Q13888|TF2H2_HUMAN(391)-sp|Q13889|TF2H3_HUMAN(125)
229	File: "E:\user\Aleks\mgf_conversion\250119\Fu\AChernev_220119_GKokic_sample1_BS3_pSEC_12_NCE28.raw"; SpectrumID: "13568"; scans: "20046"	1	1	1	5.63e-003	Distinct
*	1.229	IIVFADNVFALKEYAIR(12)-TVPEIEKVIEELR(7):0	1.pFind	null	5.63e-003	3673038074	2997130	815092569	sp|P19447|ERCC3_HUMAN(572)-sp|P18074|ERCC2_HUMAN(85)
230	File: "E:\user\Aleks\mgf_conversion\250119\Fu\AChernev_220119_GKokic_sample1_BS3_pSEC_12_NCE28.raw"; SpectrumID: "13747"; scans: "20240"	1	1	1	6.88e-002	Distinct
*	1.23	NDKIIVFADNVFALKEYAIR(15)-LNKPYIYGPTSQGER(3):0	1.pFind	null	6.88e-002	4198210134	4034670	959892465	sp|P19447|ERCC3_HUMAN(572)-sp|P19447|ERCC3_HUMAN(580)
231	File: "E:\user\Aleks\mgf_conversion\250119\Fu\AChernev_220119_GKokic_sample1_BS3_pSEC_12_NCE28.raw"; SpectrumID: "13749"; scans: "20242"	1	1	1	2.43e-003	Distinct
*	1.231	DQHVYVCAVCQNVFCVDCDVFVHDSLHCCPGCIHKIPAPSGV(35)-SDIKGQHTETLLAGSLAK(4):0	1.pFind	7,C(Carbamidomethyl[C]);10,C(Carbamidomethyl[C]);15,C(Carbamidomethyl[C]);18,C(Carbamidomethyl[C]);28,C(Carbamidomethyl[C]);29,C(Carbamidomethyl[C]);32,C(Carbamidomethyl[C]);	2.43e-003	6961230984	1994160	286343114	sp|Q13888|TF2H2_HUMAN(391)-sp|Q13889|TF2H3_HUMAN(125)
232	File: "E:\user\Aleks\mgf_conversion\250119\Fu\AChernev_220119_GKokic_sample1_BS3_pSEC_12_NCE28.raw"; SpectrumID: "13797"; scans: "20294"	1	1	1	4.55e-005	Distinct
*	1.232	CLVLGNSAVSVEQWKAQFKMWSTIDDSQICR(15)-SGVIVLPCGAGKSLVGVTAACTVRK(12):0	1.pFind	1,C(Carbamidomethyl[C]);30,C(Carbamidomethyl[C]);39,C(Carbamidomethyl[C]);52,C(Carbamidomethyl[C]);	4.55e-005	6293192994	3035310	482006741	sp|P19447|ERCC3_HUMAN(378)-sp|P19447|ERCC3_HUMAN(349)
233	File: "E:\user\Aleks\mgf_conversion\250119\Fu\AChernev_220119_GKokic_sample1_BS3_pSEC_12_NCE28.raw"; SpectrumID: "13800"; scans: "20297"	1	1	1	2.46e-009	Distinct
*	1.233	AAPKIIDTGGGFILEEEEEEEQK(4)-AAPKIIDTGGGFILEEEEEEEQK(4):0	1.pFind	null	2.46e-009	5200523654	0.991200	190522976	sp|P23025|XPA_HUMAN(70)-sp|P23025|XPA_HUMAN(70)
234	File: "E:\user\Aleks\mgf_conversion\250119\Fu\AChernev_220119_GKokic_sample1_BS3_pSEC_12_NCE28.raw"; SpectrumID: "13809"; scans: "20307"	1	1	1	3.01e-001	Distinct
*	1.234	NDKIIVFADNVFALKEYAIR(3)-LNKPYIYGPTSQGER(3):0	1.pFind	null	3.01e-001	4198210134	3031590	721420839	sp|P19447|ERCC3_HUMAN(560)-sp|P19447|ERCC3_HUMAN(580)
235	File: "E:\user\Aleks\mgf_conversion\250119\Fu\AChernev_220119_GKokic_sample1_BS3_pSEC_12_NCE28.raw"; SpectrumID: "13814"; scans: "20312"	1	1	1	1.18e-007	Distinct
*	1.235	YCELPVECKICGLTLVSAPHLAR(9)-KHITSLK(1):0	1.pFind	2,C(Carbamidomethyl[C]);8,C(Carbamidomethyl[C]);11,C(Carbamidomethyl[C]);	1.18e-007	3648919274	0.996310	272892646	sp|Q13888|TF2H2_HUMAN(309)-sp|Q13888|TF2H2_HUMAN(129)
236	File: "E:\user\Aleks\mgf_conversion\250119\Fu\AChernev_220119_GKokic_sample1_BS3_pSEC_12_NCE28.raw"; SpectrumID: "13927"; scans: "20434"	1	1	1	3.00e-002	Distinct
*	1.236	CLVLGNSAVSVEQWKAQFKMWSTIDDSQICR(15)-SGVIVLPCGAGKSLVGVTAACTVRK(12):0	1.pFind	1,C(Carbamidomethyl[C]);30,C(Carbamidomethyl[C]);39,C(Carbamidomethyl[C]);52,C(Carbamidomethyl[C]);	3.00e-002	6293192994	3044130	483406679	sp|P19447|ERCC3_HUMAN(378)-sp|P19447|ERCC3_HUMAN(349)
237	File: "E:\user\Aleks\mgf_conversion\250119\Fu\AChernev_220119_GKokic_sample1_BS3_pSEC_12_NCE28.raw"; SpectrumID: "14064"; scans: "20580"	1	1	1	2.37e-015	Distinct
*	1.237	LGDFFGDPGNPPEFNPSGSKDGK(20)-SNKLAVIASHIQESR(3):0	1.pFind	null	2.37e-015	4168049994	0.001070	0.256653	sp|Q13889|TF2H3_HUMAN(97)-sp|Q13889|TF2H3_HUMAN(56)
238	File: "E:\user\Aleks\mgf_conversion\250119\Fu\AChernev_220119_GKokic_sample1_BS3_pSEC_12_NCE28.raw"; SpectrumID: "14263"; scans: "20795"	1	1	1	4.95e-008	Distinct
*	1.238	KAVVVFDEAHNIDNVCIDSMSVNLTR(1)-IADLVSKELAR(7):0	1.pFind	16,C(Carbamidomethyl[C]);	4.95e-008	4297208494	-0.002730	-0.635148	sp|P18074|ERCC2_HUMAN(231)-sp|P18074|ERCC2_HUMAN(226)
239	File: "E:\user\Aleks\mgf_conversion\250119\Fu\AChernev_220119_GKokic_sample1_BS3_pSEC_12_NCE28.raw"; SpectrumID: "14349"; scans: "20887"	1	1	1	2.76e-001	Distinct
*	1.239	EVPLPAGIYNLDDLKALGRR(15)-KNLCIHPEVTPLR(1):0	1.pFind	24,C(Carbamidomethyl[C]);	2.76e-001	3923145354	0.000210	0.053515	sp|P18074|ERCC2_HUMAN(184)-sp|P18074|ERCC2_HUMAN(116)
240	File: "E:\user\Aleks\mgf_conversion\250119\Fu\AChernev_220119_GKokic_sample1_BS3_pSEC_12_NCE28.raw"; SpectrumID: "14379"; scans: "20919"	1	1	1	1.27e-003	Distinct
*	1.24	EVPLPAGIYNLDDLKALGRR(15)-KNLCIHPEVTPLR(1):0	1.pFind	24,C(Carbamidomethyl[C]);	1.27e-003	3923145354	3013770	767415916	sp|P18074|ERCC2_HUMAN(184)-sp|P18074|ERCC2_HUMAN(116)
241	File: "E:\user\Aleks\mgf_conversion\250119\Fu\AChernev_220119_GKokic_sample1_BS3_pSEC_12_NCE28.raw"; SpectrumID: "14666"; scans: "21226"	1	1	1	1.47e-001	Distinct
*	1.241	LQMPLKDDHTSRPLWVAPDGHIFLEAFSPVYK(6)-KLSK(1):0	1.pFind	null	1.47e-001	4319281514	2007490	464449883	sp|P19447|ERCC3_HUMAN(71)-sp|P19447|ERCC3_HUMAN(145)
242	File: "E:\user\Aleks\mgf_conversion\250119\Fu\AChernev_220119_GKokic_sample1_BS3_pSEC_12_NCE28.raw"; SpectrumID: "14799"; scans: "21370"	1	1	1	2.72e-015	Distinct
*	1.242	YCELPVECKICGLTLVSAPHLAR(9)-AEKLTELSGNPR(3):0	1.pFind	2,C(Carbamidomethyl[C]);8,C(Carbamidomethyl[C]);11,C(Carbamidomethyl[C]);	2.72e-015	4137105954	2993460	722864737	sp|Q13888|TF2H2_HUMAN(309)-sp|Q13888|TF2H2_HUMAN(119)
243	File: "E:\user\Aleks\mgf_conversion\250119\Fu\AChernev_220119_GKokic_sample1_BS3_pSEC_12_NCE28.raw"; SpectrumID: "14822"; scans: "21395"	1	1	1	6.58e-015	Distinct
*	1.243	YCELPVECKICGLTLVSAPHLAR(9)-AEKLTELSGNPR(3):0	1.pFind	2,C(Carbamidomethyl[C]);8,C(Carbamidomethyl[C]);11,C(Carbamidomethyl[C]);	6.58e-015	4137105954	1003710	242493753	sp|Q13888|TF2H2_HUMAN(309)-sp|Q13888|TF2H2_HUMAN(119)
244	File: "E:\user\Aleks\mgf_conversion\250119\Fu\AChernev_220119_GKokic_sample1_BS3_pSEC_12_NCE28.raw"; SpectrumID: "14855"; scans: "21431"	1	1	1	7.79e-014	Distinct
*	1.244	LGDFFGDPGNPPEFNPSGSKDGK(20)-IALLGGGKAWSDDTSQLGPDK(8):0	1.pFind	null	7.79e-014	4644229444	2004130	431251589	sp|Q13889|TF2H3_HUMAN(97)-sp|Q92759|TF2H4_HUMAN(127)
245	File: "E:\user\Aleks\mgf_conversion\250119\Fu\AChernev_220119_GKokic_sample1_BS3_pSEC_12_NCE28.raw"; SpectrumID: "14915"; scans: "21496"	1	1	1	2.24e-018	Distinct
*	1.245	YCELPVECKICGLTLVSAPHLAR(9)-AEKLTELSGNPR(3):0	1.pFind	2,C(Carbamidomethyl[C]);8,C(Carbamidomethyl[C]);11,C(Carbamidomethyl[C]);	2.24e-018	4137105954	1003710	242493753	sp|Q13888|TF2H2_HUMAN(309)-sp|Q13888|TF2H2_HUMAN(119)
246	File: "E:\user\Aleks\mgf_conversion\250119\Fu\AChernev_220119_GKokic_sample1_BS3_pSEC_12_NCE28.raw"; SpectrumID: "14944"; scans: "21528"	1	1	1	3.29e-020	Distinct
*	1.246	LGDFFGDPGNPPEFNPSGSKDGK(20)-IALLGGGKAWSDDTSQLGPDK(8):0	1.pFind	null	3.29e-020	4644229444	0.007090	1526292	sp|Q13889|TF2H3_HUMAN(97)-sp|Q92759|TF2H4_HUMAN(127)
247	File: "E:\user\Aleks\mgf_conversion\250119\Fu\AChernev_220119_GKokic_sample1_BS3_pSEC_12_NCE28.raw"; SpectrumID: "14948"; scans: "21532"	1	1	1	2.67e-012	Distinct
*	1.247	LGDFFGDPGNPPEFNPSGSKDGK(20)-IALLGGGKAWSDDTSQLGPDK(8):0	1.pFind	null	2.67e-012	4644229444	1006370	216598654	sp|Q13889|TF2H3_HUMAN(97)-sp|Q92759|TF2H4_HUMAN(127)
248	File: "E:\user\Aleks\mgf_conversion\250119\Fu\AChernev_220119_GKokic_sample1_BS3_pSEC_12_NCE28.raw"; SpectrumID: "15087"; scans: "21683"	1	1	1	3.72e-005	Distinct
*	1.248	LAGMEEEDLAFSTKEEQQQLLQK(14)-ELGVLVFENSAKR(12):0	1.pFind	null	3.72e-005	4263161924	4009650	939428768	sp|P19447|ERCC3_HUMAN(709)-sp|Q92759|TF2H4_HUMAN(438)
249	File: "E:\user\Aleks\mgf_conversion\250119\Fu\AChernev_220119_GKokic_sample1_BS3_pSEC_12_NCE28.raw"; SpectrumID: "15190"; scans: "21793"	1	1	1	1.48e-004	Distinct
*	1.249	LAGMEEEDLAFSTKEEQQQLLQK(14)-ELGVLVFENSAKR(12):0	1.pFind	null	1.48e-004	4263161924	-0.025990	-6095011	sp|P19447|ERCC3_HUMAN(709)-sp|Q92759|TF2H4_HUMAN(438)
250	File: "E:\user\Aleks\mgf_conversion\250119\Fu\AChernev_220119_GKokic_sample1_BS3_pSEC_12_NCE28.raw"; SpectrumID: "152"; scans: "4717"	1	1	1	1.12e-008	Distinct
*	1.25	KRHYEDEEDDEEDAPGNDPQEAVPSAAGK(1)-QVDESGTKVDEYGAK(8):0	1.pFind	null	1.12e-008	4960191684	4014180	808460762	sp|P19447|ERCC3_HUMAN(19)-sp|P19447|ERCC3_HUMAN(55)
251	File: "E:\user\Aleks\mgf_conversion\250119\Fu\AChernev_220119_GKokic_sample1_BS3_pSEC_12_NCE28.raw"; SpectrumID: "15290"; scans: "21900"	1	1	1	3.94e-003	Distinct
*	1.251	HYEDEEDDEEDAPGNDPQEAVPSAAGKQVDESGTKVDEYGAK(35)-TGVPDGIMQFIKLCTVSYGK(12):0	1.pFind	56,C(Carbamidomethyl[C]);	3.94e-003	6871107464	2001220	291123980	sp|P19447|ERCC3_HUMAN(55)-sp|P19447|ERCC3_HUMAN(160)
252	File: "E:\user\Aleks\mgf_conversion\250119\Fu\AChernev_220119_GKokic_sample1_BS3_pSEC_12_NCE28.raw"; SpectrumID: "153"; scans: "4720"	1	1	1	2.20e-007	Distinct
*	1.252	KRHYEDEEDDEEDAPGNDPQEAVPSAAGK(1)-QVDESGTKVDEYGAK(8):0	1.pFind	null	2.20e-007	4960191684	0.004260	0.858663	sp|P19447|ERCC3_HUMAN(19)-sp|P19447|ERCC3_HUMAN(55)
253	File: "E:\user\Aleks\mgf_conversion\250119\Fu\AChernev_220119_GKokic_sample1_BS3_pSEC_12_NCE28.raw"; SpectrumID: "154"; scans: "4722"	1	1	1	1.04e-003	Distinct
*	1.253	KRHYEDEEDDEEDAPGNDPQEAVPSAAGK(1)-VDEYGAKDYR(7):0	1.pFind	null	1.04e-003	4549990414	0.007910	1738077	sp|P19447|ERCC3_HUMAN(19)-sp|P19447|ERCC3_HUMAN(62)
254	File: "E:\user\Aleks\mgf_conversion\250119\Fu\AChernev_220119_GKokic_sample1_BS3_pSEC_12_NCE28.raw"; SpectrumID: "1562"; scans: "7076"	1	1	1	2.39e-001	Distinct
*	1.254	HYEDEEDDEEDAPGNDPQEAVPSAAGKQVDESGTKVDEYGAK(27)-HVHPLFKR(7):0	1.pFind	null	2.39e-001	5690583144	4024680	706627806	sp|P19447|ERCC3_HUMAN(47)-sp|P19447|ERCC3_HUMAN(781)
255	File: "E:\user\Aleks\mgf_conversion\250119\Fu\AChernev_220119_GKokic_sample1_BS3_pSEC_12_NCE28.raw"; SpectrumID: "15916"; scans: "22581"	1	1	1	5.25e-011	Distinct
*	1.255	EVPLPAGIYNLDDLKALGR(15)-DVDGKCHSLTASYVR(5):0	1.pFind	25,C(Carbamidomethyl[C]);	5.25e-011	3897993334	3004530	769996423	sp|P18074|ERCC2_HUMAN(184)-sp|P18074|ERCC2_HUMAN(136)
256	File: "E:\user\Aleks\mgf_conversion\250119\Fu\AChernev_220119_GKokic_sample1_BS3_pSEC_12_NCE28.raw"; SpectrumID: "15933"; scans: "22600"	1	1	1	2.15e-005	Distinct
*	1.256	EVPLPAGIYNLDDLKALGR(15)-DVDGKCHSLTASYVR(5):0	1.pFind	25,C(Carbamidomethyl[C]);	2.15e-005	3897993334	4013430	1028289921	sp|P18074|ERCC2_HUMAN(184)-sp|P18074|ERCC2_HUMAN(136)
257	File: "E:\user\Aleks\mgf_conversion\250119\Fu\AChernev_220119_GKokic_sample1_BS3_pSEC_12_NCE28.raw"; SpectrumID: "15952"; scans: "22622"	1	1	1	1.53e-001	Distinct
*	1.257	ENSNAAIIKRFNHHSAMVLAAGLR(9)-TLDAKGHGVLEMPSGTGK(5):0	1.pFind	17,M(Oxidation[M]);36,M(Oxidation[M]);	1.53e-001	4586348444	3973360	865405187	sp|P32780|TF2H1_HUMAN(308)-sp|P18074|ERCC2_HUMAN(38)
258	File: "E:\user\Aleks\mgf_conversion\250119\Fu\AChernev_220119_GKokic_sample1_BS3_pSEC_12_NCE28.raw"; SpectrumID: "160"; scans: "4743"	1	1	1	2.53e-011	Distinct
*	1.258	KRHYEDEEDDEEDAPGNDPQEAVPSAAGK(1)-QVDESGTKVDEYGAK(8):0	1.pFind	null	2.53e-011	4960191684	0.002630	0.530114	sp|P19447|ERCC3_HUMAN(19)-sp|P19447|ERCC3_HUMAN(55)
259	File: "E:\user\Aleks\mgf_conversion\250119\Fu\AChernev_220119_GKokic_sample1_BS3_pSEC_12_NCE28.raw"; SpectrumID: "161"; scans: "4746"	1	1	1	2.03e-008	Distinct
*	1.259	KRHYEDEEDDEEDAPGNDPQEAVPSAAGK(1)-QVDESGTKVDEYGAK(8):0	1.pFind	null	2.03e-008	4960191684	0.002100	0.423285	sp|P19447|ERCC3_HUMAN(19)-sp|P19447|ERCC3_HUMAN(55)
260	File: "E:\user\Aleks\mgf_conversion\250119\Fu\AChernev_220119_GKokic_sample1_BS3_pSEC_12_NCE28.raw"; SpectrumID: "1622"; scans: "7149"	1	1	1	1.18e-006	Distinct
*	1.26	KRHYEDEEDDEEDAPGNDPQEAVPSAAGK(1)-DVPSLDKYAEER(7):0	1.pFind	null	1.18e-006	4756117064	0.032150	6758239	sp|P19447|ERCC3_HUMAN(19)-sp|Q92759|TF2H4_HUMAN(150)
261	File: "E:\user\Aleks\mgf_conversion\250119\Fu\AChernev_220119_GKokic_sample1_BS3_pSEC_12_NCE28.raw"; SpectrumID: "16385"; scans: "23090"	1	1	1	1.67e-016	Distinct
*	1.261	EVPLPAGIYNLDDLKALGR(15)-KNLCIHPEVTPLR(1):0	1.pFind	23,C(Carbamidomethyl[C]);	1.67e-016	3767044244	0.007970	2115147	sp|P18074|ERCC2_HUMAN(184)-sp|P18074|ERCC2_HUMAN(116)
262	File: "E:\user\Aleks\mgf_conversion\250119\Fu\AChernev_220119_GKokic_sample1_BS3_pSEC_12_NCE28.raw"; SpectrumID: "16402"; scans: "23108"	1	1	1	1.01e-005	Distinct
*	1.262	EVPLPAGIYNLDDLKALGR(15)-KNLCIHPEVTPLR(1):0	1.pFind	23,C(Carbamidomethyl[C]);	1.01e-005	3767044244	3011610	798610338	sp|P18074|ERCC2_HUMAN(184)-sp|P18074|ERCC2_HUMAN(116)
263	File: "E:\user\Aleks\mgf_conversion\250119\Fu\AChernev_220119_GKokic_sample1_BS3_pSEC_12_NCE28.raw"; SpectrumID: "16437"; scans: "23146"	1	1	1	1.64e-006	Distinct
*	1.263	EVPLPAGIYNLDDLKALGR(15)-KNLCIHPEVTPLR(1):0	1.pFind	23,C(Carbamidomethyl[C]);	1.64e-006	3767044244	-0.004290	-1138521	sp|P18074|ERCC2_HUMAN(184)-sp|P18074|ERCC2_HUMAN(116)
264	File: "E:\user\Aleks\mgf_conversion\250119\Fu\AChernev_220119_GKokic_sample1_BS3_pSEC_12_NCE28.raw"; SpectrumID: "16440"; scans: "23149"	1	1	1	6.40e-015	Distinct
*	1.264	EVPLPAGIYNLDDLKALGR(15)-KNLCIHPEVTPLR(1):0	1.pFind	23,C(Carbamidomethyl[C]);	6.40e-015	3767044244	1001080	265605208	sp|P18074|ERCC2_HUMAN(184)-sp|P18074|ERCC2_HUMAN(116)
265	File: "E:\user\Aleks\mgf_conversion\250119\Fu\AChernev_220119_GKokic_sample1_BS3_pSEC_12_NCE28.raw"; SpectrumID: "16464"; scans: "23176"	1	1	1	1.02e-015	Distinct
*	1.265	EVPLPAGIYNLDDLKALGR(15)-KNLCIHPEVTPLR(1):0	1.pFind	23,C(Carbamidomethyl[C]);	1.02e-015	3767044244	0.001870	0.496277	sp|P18074|ERCC2_HUMAN(184)-sp|P18074|ERCC2_HUMAN(116)
266	File: "E:\user\Aleks\mgf_conversion\250119\Fu\AChernev_220119_GKokic_sample1_BS3_pSEC_12_NCE28.raw"; SpectrumID: "16465"; scans: "23177"	1	1	1	7.72e-015	Distinct
*	1.266	EVPLPAGIYNLDDLKALGR(15)-KNLCIHPEVTPLR(1):0	1.pFind	23,C(Carbamidomethyl[C]);	7.72e-015	3767044244	2004160	531599576	sp|P18074|ERCC2_HUMAN(184)-sp|P18074|ERCC2_HUMAN(116)
267	File: "E:\user\Aleks\mgf_conversion\250119\Fu\AChernev_220119_GKokic_sample1_BS3_pSEC_12_NCE28.raw"; SpectrumID: "16484"; scans: "23198"	1	1	1	3.96e-008	Distinct
*	1.267	EVPLPAGIYNLDDLKALGR(15)-KNLCIHPEVTPLR(1):0	1.pFind	23,C(Carbamidomethyl[C]);	3.96e-008	3767044244	0.003810	1011132	sp|P18074|ERCC2_HUMAN(184)-sp|P18074|ERCC2_HUMAN(116)
268	File: "E:\user\Aleks\mgf_conversion\250119\Fu\AChernev_220119_GKokic_sample1_BS3_pSEC_12_NCE28.raw"; SpectrumID: "16490"; scans: "23204"	1	1	1	3.02e-010	Distinct
*	1.268	MNQKQALQEEFFHNPQAIDIESEDFSSLPPEVK(4)-CQGNLETLQKTVLR(10):0	1.pFind	34,C(Carbamidomethyl[C]);	3.02e-010	5641770744	3004870	532232652	sp|P28715|ERCC5_HUMAN(175)-sp|P18074|ERCC2_HUMAN(271)
269	File: "E:\user\Aleks\mgf_conversion\250119\Fu\AChernev_220119_GKokic_sample1_BS3_pSEC_12_NCE28.raw"; SpectrumID: "16550"; scans: "23269"	1	1	1	2.84e-012	Distinct
*	1.269	EVPLPAGIYNLDDLKALGR(15)-KNLCIHPEVTPLR(1):0	1.pFind	23,C(Carbamidomethyl[C]);	2.84e-012	3767044244	-0.002680	-0.711243	sp|P18074|ERCC2_HUMAN(184)-sp|P18074|ERCC2_HUMAN(116)
270	File: "E:\user\Aleks\mgf_conversion\250119\Fu\AChernev_220119_GKokic_sample1_BS3_pSEC_12_NCE28.raw"; SpectrumID: "1656"; scans: "7193"	1	1	1	1.38e-001	Distinct
*	1.27	HYEDEEDDEEDAPGNDPQEAVPSAAGKQVDESGTKVDEYGAK(35)-HVHPLFKR(7):0	1.pFind	null	1.38e-001	5690583144	3029700	532028465	sp|P19447|ERCC3_HUMAN(55)-sp|P19447|ERCC3_HUMAN(781)
271	File: "E:\user\Aleks\mgf_conversion\250119\Fu\AChernev_220119_GKokic_sample1_BS3_pSEC_12_NCE28.raw"; SpectrumID: "16584"; scans: "23306"	1	1	1	1.07e-010	Distinct
*	1.271	MNQKQALQEEFFHNPQAIDIESEDFSSLPPEVK(4)-CQGNLETLQKTVLR(10):0	1.pFind	34,C(Carbamidomethyl[C]);	1.07e-010	5641770744	3026870	536127277	sp|P28715|ERCC5_HUMAN(175)-sp|P18074|ERCC2_HUMAN(271)
272	File: "E:\user\Aleks\mgf_conversion\250119\Fu\AChernev_220119_GKokic_sample1_BS3_pSEC_12_NCE28.raw"; SpectrumID: "16660"; scans: "23389"	1	1	1	1.47e-002	Distinct
*	1.272	LYEANWMELQNNGYIAKVQCAEVWCPMSPEFYR(17)-FLVDQGYSFKVITK(10):0	1.pFind	20,C(Carbamidomethyl[C]);25,C(Carbamidomethyl[C]);	1.47e-002	5877801854	-0.001010	-0.171804	sp|P19447|ERCC3_HUMAN(507)-sp|P19447|ERCC3_HUMAN(691)
273	File: "E:\user\Aleks\mgf_conversion\250119\Fu\AChernev_220119_GKokic_sample1_BS3_pSEC_12_NCE28.raw"; SpectrumID: "17183"; scans: "23960"	1	1	1	1.58e-001	Distinct
*	1.273	FQSVIITSGTLSPLDIYPKILDFHPVTMATFTMTLAR(19)-RGKLPR(3):0	1.pFind	28,M(Oxidation[M]);	1.58e-001	5003701914	1977090	394889931	sp|P18074|ERCC2_HUMAN(472)-sp|P18074|ERCC2_HUMAN(695)
274	File: "E:\user\Aleks\mgf_conversion\250119\Fu\AChernev_220119_GKokic_sample1_BS3_pSEC_12_NCE28.raw"; SpectrumID: "17317"; scans: "24108"	1	1	1	1.07e-002	Distinct
*	1.274	FQSVIITSGTLSPLDIYPKILDFHPVTMATFTMTLAR(19)-RGKLPR(3):0	1.pFind	28,M(Oxidation[M]);	1.07e-002	5003701914	0.977460	195269914	sp|P18074|ERCC2_HUMAN(472)-sp|P18074|ERCC2_HUMAN(695)
275	File: "E:\user\Aleks\mgf_conversion\250119\Fu\AChernev_220119_GKokic_sample1_BS3_pSEC_12_NCE28.raw"; SpectrumID: "17524"; scans: "24336"	1	1	1	1.08e-001	Distinct
*	1.275	VMEWLKTQEWGLMILDEVHTIPAKMFR(24)-NLCIHPEVTPLRFGKDVDGK(15):0	1.pFind	13,M(Oxidation[M]);30,C(Carbamidomethyl[C]);	1.08e-001	5748933104	0.992020	172497246	sp|P19447|ERCC3_HUMAN(452)-sp|P18074|ERCC2_HUMAN(131)
276	File: "E:\user\Aleks\mgf_conversion\250119\Fu\AChernev_220119_GKokic_sample1_BS3_pSEC_12_NCE28.raw"; SpectrumID: "17562"; scans: "24377"	1	1	1	3.14e-006	Distinct
*	1.276	LLNFYEKQEGEKLPFLGLALSSR(12)-SNAMDEEPER(1):0	1.pFind	null	3.14e-006	3965971944	2016270	508005112	sp|P18074|ERCC2_HUMAN(104)-sp|Q13888|TF2H2_HUMAN(1)
277	File: "E:\user\Aleks\mgf_conversion\250119\Fu\AChernev_220119_GKokic_sample1_BS3_pSEC_12_NCE28.raw"; SpectrumID: "1760"; scans: "7322"	1	1	1	3.70e-003	Distinct
*	1.277	NYLNQHIEHVQKEMNQQHSGHIR(12)-RQYEDEGGFLKEVESR(11):0	1.pFind	14,M(Oxidation[M]);	3.70e-003	4934354164	1981340	401296829	sp|P28715|ERCC5_HUMAN(255)-sp|P28715|ERCC5_HUMAN(277)
278	File: "E:\user\Aleks\mgf_conversion\250119\Fu\AChernev_220119_GKokic_sample1_BS3_pSEC_12_NCE28.raw"; SpectrumID: "17686"; scans: "24512"	1	1	1	7.87e-006	Distinct
*	1.278	MNQKQALQEEFFHNPQAIDIESEDFSSLPPEVK(4)-LLEYVKWR(6):0	1.pFind	null	7.87e-006	5088521764	1000250	196492338	sp|P28715|ERCC5_HUMAN(175)-sp|P18074|ERCC2_HUMAN(344)
279	File: "E:\user\Aleks\mgf_conversion\250119\Fu\AChernev_220119_GKokic_sample1_BS3_pSEC_12_NCE28.raw"; SpectrumID: "17691"; scans: "24518"	1	1	1	4.67e-006	Distinct
*	1.279	EDQLGLSLLSLEQLESEETLKR(21)-KNLCIHPEVTPLR(1):0	1.pFind	26,C(Carbamidomethyl[C]);	4.67e-006	4243240844	1011120	238176267	sp|P18074|ERCC2_HUMAN(754)-sp|P18074|ERCC2_HUMAN(116)
280	File: "E:\user\Aleks\mgf_conversion\250119\Fu\AChernev_220119_GKokic_sample1_BS3_pSEC_12_NCE28.raw"; SpectrumID: "18412"; scans: "25299"	1	1	1	2.87e-001	Distinct
*	1.28	TQEWGLMILDEVHTIPAKMFRR(18)-EDDKIVDLNFLIGPK(4):0	1.pFind	19,M(Oxidation[M]);	2.87e-001	4539354414	1976790	435192139	sp|P19447|ERCC3_HUMAN(452)-sp|P19447|ERCC3_HUMAN(479)
281	File: "E:\user\Aleks\mgf_conversion\250119\Fu\AChernev_220119_GKokic_sample1_BS3_pSEC_12_NCE28.raw"; SpectrumID: "18521"; scans: "25418"	1	1	1	4.25e-002	Distinct
*	1.281	TQEWGLMILDEVHTIPAKMFRR(18)-EDDKIVDLNFLIGPK(4):0	1.pFind	7,M(Oxidation[M]);	4.25e-002	4539354414	0.972630	214172737	sp|P19447|ERCC3_HUMAN(452)-sp|P19447|ERCC3_HUMAN(479)
282	File: "E:\user\Aleks\mgf_conversion\250119\Fu\AChernev_220119_GKokic_sample1_BS3_pSEC_12_NCE28.raw"; SpectrumID: "18531"; scans: "25429"	1	1	1	7.45e-002	Distinct
*	1.282	TQEWGLMILDEVHTIPAKMFRR(18)-EDDKIVDLNFLIGPK(4):0	1.pFind	19,M(Oxidation[M]);	7.45e-002	4539354414	1984470	436882160	sp|P19447|ERCC3_HUMAN(452)-sp|P19447|ERCC3_HUMAN(479)
283	File: "E:\user\Aleks\mgf_conversion\250119\Fu\AChernev_220119_GKokic_sample1_BS3_pSEC_12_NCE28.raw"; SpectrumID: "18557"; scans: "25457"	1	1	1	1.91e-001	Distinct
*	1.283	TQEWGLMILDEVHTIPAKMFRR(18)-EDDKIVDLNFLIGPK(4):0	1.pFind	7,M(Oxidation[M]);	1.91e-001	4539354414	-0.024510	-5398277	sp|P19447|ERCC3_HUMAN(452)-sp|P19447|ERCC3_HUMAN(479)
284	File: "E:\user\Aleks\mgf_conversion\250119\Fu\AChernev_220119_GKokic_sample1_BS3_pSEC_12_NCE28.raw"; SpectrumID: "18655"; scans: "25562"	1	1	1	1.05e-006	Distinct
*	1.284	YSILHANVVVYSYHYLLDPKIADLVSK(20)-FGKDVDGK(3):0	1.pFind	null	1.05e-006	4122171614	0.997270	241810718	sp|P18074|ERCC2_HUMAN(219)-sp|P18074|ERCC2_HUMAN(131)
285	File: "E:\user\Aleks\mgf_conversion\250119\Fu\AChernev_220119_GKokic_sample1_BS3_pSEC_12_NCE28.raw"; SpectrumID: "18659"; scans: "25566"	1	1	1	1.13e-006	Distinct
*	1.285	YSILHANVVVYSYHYLLDPKIADLVSK(20)-FGKDVDGK(3):0	1.pFind	null	1.13e-006	4122171614	2000700	484997067	sp|P18074|ERCC2_HUMAN(219)-sp|P18074|ERCC2_HUMAN(131)
286	File: "E:\user\Aleks\mgf_conversion\250119\Fu\AChernev_220119_GKokic_sample1_BS3_pSEC_12_NCE28.raw"; SpectrumID: "18664"; scans: "25571"	1	1	1	3.82e-001	Distinct
*	1.286	EEQQQLLQKVLAATDLDAEEEVVAGEFGSRSSQASR(9)-LSKTGVPDGIMQFIK(3):0	1.pFind	null	3.82e-001	5688883104	4050780	711419364	sp|P19447|ERCC3_HUMAN(718)-sp|P19447|ERCC3_HUMAN(148)
287	File: "E:\user\Aleks\mgf_conversion\250119\Fu\AChernev_220119_GKokic_sample1_BS3_pSEC_12_NCE28.raw"; SpectrumID: "18690"; scans: "25599"	1	1	1	1.91e-005	Distinct
*	1.287	YSILHANVVVYSYHYLLDPKIADLVSK(20)-FGKDVDGK(3):0	1.pFind	null	1.91e-005	4122171614	2001440	485176366	sp|P18074|ERCC2_HUMAN(219)-sp|P18074|ERCC2_HUMAN(131)
288	File: "E:\user\Aleks\mgf_conversion\250119\Fu\AChernev_220119_GKokic_sample1_BS3_pSEC_12_NCE28.raw"; SpectrumID: "18741"; scans: "25656"	1	1	1	2.52e-007	Distinct
*	1.288	YSILHANVVVYSYHYLLDPKIADLVSK(20)-FGKDVDGK(3):0	1.pFind	null	2.52e-007	4122171614	-0.001900	-0.460810	sp|P18074|ERCC2_HUMAN(219)-sp|P18074|ERCC2_HUMAN(131)
289	File: "E:\user\Aleks\mgf_conversion\250119\Fu\AChernev_220119_GKokic_sample1_BS3_pSEC_12_NCE28.raw"; SpectrumID: "18742"; scans: "25657"	1	1	1	2.07e-009	Distinct
*	1.289	YSILHANVVVYSYHYLLDPKIADLVSK(20)-FGKDVDGK(3):0	1.pFind	null	2.07e-009	4122171614	-0.001010	-0.244957	sp|P18074|ERCC2_HUMAN(219)-sp|P18074|ERCC2_HUMAN(131)
290	File: "E:\user\Aleks\mgf_conversion\250119\Fu\AChernev_220119_GKokic_sample1_BS3_pSEC_12_NCE28.raw"; SpectrumID: "18777"; scans: "25694"	1	1	1	9.81e-005	Distinct
*	1.29	YSILHANVVVYSYHYLLDPKIADLVSK(20)-FGKDVDGK(3):0	1.pFind	null	9.81e-005	4122171614	4012640	972244678	sp|P18074|ERCC2_HUMAN(219)-sp|P18074|ERCC2_HUMAN(131)
291	File: "E:\user\Aleks\mgf_conversion\250119\Fu\AChernev_220119_GKokic_sample1_BS3_pSEC_12_NCE28.raw"; SpectrumID: "19086"; scans: "26026"	1	1	1	2.13e-007	Distinct
*	1.291	LGDFFGDPGNPPEFNPSGSKDGKYELLTSANEVIVEEIK(20)-SNKLAVIASHIQESR(3):0	1.pFind	null	2.13e-007	5999011454	3003560	500341304	sp|Q13889|TF2H3_HUMAN(97)-sp|Q13889|TF2H3_HUMAN(56)
292	File: "E:\user\Aleks\mgf_conversion\250119\Fu\AChernev_220119_GKokic_sample1_BS3_pSEC_12_NCE28.raw"; SpectrumID: "19116"; scans: "26058"	1	1	1	8.57e-012	Distinct
*	1.292	LGDFFGDPGNPPEFNPSGSKDGKYELLTSANEVIVEEIK(20)-SNKLAVIASHIQESR(3):0	1.pFind	null	8.57e-012	5999011454	1021450	170212158	sp|Q13889|TF2H3_HUMAN(97)-sp|Q13889|TF2H3_HUMAN(56)
293	File: "E:\user\Aleks\mgf_conversion\250119\Fu\AChernev_220119_GKokic_sample1_BS3_pSEC_12_NCE28.raw"; SpectrumID: "1972"; scans: "7578"	1	1	1	2.54e-002	Distinct
*	1.293	NYLNQHIEHVQKEMNQQHSGHIR(12)-QYEDEGGFLKEVESR(10):0	1.pFind	14,M(Oxidation[M]);	2.54e-002	4778253054	3014430	630333921	sp|P28715|ERCC5_HUMAN(255)-sp|P28715|ERCC5_HUMAN(277)
294	File: "E:\user\Aleks\mgf_conversion\250119\Fu\AChernev_220119_GKokic_sample1_BS3_pSEC_12_NCE28.raw"; SpectrumID: "19993"; scans: "26994"	1	1	1	2.86e-001	Distinct
*	1.294	KFIIQDIDDTHVFVIAELVNVLQER(1)-HFWSCFPVNTPFLEEKVVKMK(19):0	1.pFind	30,C(Carbamidomethyl[C]);45,M(Oxidation[M]);	2.86e-001	5729966824	3969140	692097521	sp|Q6ZYL4|TF2H5_HUMAN(32)-sp|P32780|TF2H1_HUMAN(495)
295	File: "E:\user\Aleks\mgf_conversion\250119\Fu\AChernev_220119_GKokic_sample1_BS3_pSEC_12_NCE28.raw"; SpectrumID: "20201"; scans: "27216"	1	1	1	8.61e-002	Distinct
*	1.295	TQEWGLMILDEVHTIPAKMFRR(18)-EDDKIVDLNFLIGPK(4):0	1.pFind	null	8.61e-002	4523359504	-0.038920	-8602383	sp|P19447|ERCC3_HUMAN(452)-sp|P19447|ERCC3_HUMAN(479)
296	File: "E:\user\Aleks\mgf_conversion\250119\Fu\AChernev_220119_GKokic_sample1_BS3_pSEC_12_NCE28.raw"; SpectrumID: "2024"; scans: "7636"	1	1	1	1.21e-014	Distinct
*	1.296	GKVSEGIDFVHHYGR(2)-GKVSEGIDFVHHYGR(2):0	1.pFind	null	1.21e-014	3537754034	4015330	1133385028	sp|P18074|ERCC2_HUMAN(606)-sp|P18074|ERCC2_HUMAN(606)
297	File: "E:\user\Aleks\mgf_conversion\250119\Fu\AChernev_220119_GKokic_sample1_BS3_pSEC_12_NCE28.raw"; SpectrumID: "20461"; scans: "27499"	1	1	1	2.65e-017	Distinct
*	1.297	LGDFFGDPGNPPEFNPSGSKDGKYELLTSANEVIVEEIK(20)-IALLGGGKAWSDDTSQLGPDK(8):0	1.pFind	null	2.65e-017	6475190904	4005510	618114830	sp|Q13889|TF2H3_HUMAN(97)-sp|Q92759|TF2H4_HUMAN(127)
298	File: "E:\user\Aleks\mgf_conversion\250119\Fu\AChernev_220119_GKokic_sample1_BS3_pSEC_12_NCE28.raw"; SpectrumID: "20496"; scans: "27538"	1	1	1	5.67e-022	Distinct
*	1.298	LGDFFGDPGNPPEFNPSGSKDGKYELLTSANEVIVEEIK(20)-IALLGGGKAWSDDTSQLGPDK(8):0	1.pFind	null	5.67e-022	6475190904	2004160	309369775	sp|Q13889|TF2H3_HUMAN(97)-sp|Q92759|TF2H4_HUMAN(127)
299	File: "E:\user\Aleks\mgf_conversion\250119\Fu\AChernev_220119_GKokic_sample1_BS3_pSEC_12_NCE28.raw"; SpectrumID: "20587"; scans: "27636"	1	1	1	1.05e-006	Distinct
*	1.299	LGDFFGDPGNPPEFNPSGSKDGKYELLTSANEVIVEEIK(20)-IALLGGGKAWSDDTSQLGPDK(8):0	1.pFind	null	1.05e-006	6475190904	4018310	620088851	sp|Q13889|TF2H3_HUMAN(97)-sp|Q92759|TF2H4_HUMAN(127)
300	File: "E:\user\Aleks\mgf_conversion\250119\Fu\AChernev_220119_GKokic_sample1_BS3_pSEC_12_NCE28.raw"; SpectrumID: "2085"; scans: "7704"	1	1	1	7.69e-006	Distinct
*	1.3	GKVSEGIDFVHHYGR(2)-GKVSEGIDFVHHYGR(2):0	1.pFind	null	7.69e-006	3537754034	4022930	1135527802	sp|P18074|ERCC2_HUMAN(606)-sp|P18074|ERCC2_HUMAN(606)
301	File: "E:\user\Aleks\mgf_conversion\250119\Fu\AChernev_220119_GKokic_sample1_BS3_pSEC_12_NCE28.raw"; SpectrumID: "2103"; scans: "7724"	1	1	1	2.17e-008	Distinct
*	1.301	GKVSEGIDFVHHYGR(2)-GKVSEGIDFVHHYGR(2):0	1.pFind	null	2.17e-008	3537754034	4016530	1133723361	sp|P18074|ERCC2_HUMAN(606)-sp|P18074|ERCC2_HUMAN(606)
302	File: "E:\user\Aleks\mgf_conversion\250119\Fu\AChernev_220119_GKokic_sample1_BS3_pSEC_12_NCE28.raw"; SpectrumID: "21271"; scans: "28374"	1	1	1	6.53e-004	Distinct
*	1.302	EEQQQLLQKVLAATDLDAEEEVVAGEFGSR(9)-IKSQR(2):0	1.pFind	null	6.53e-004	4070080634	2018940	495675678	sp|P19447|ERCC3_HUMAN(718)-sp|P28715|ERCC5_HUMAN(1014)
303	File: "E:\user\Aleks\mgf_conversion\250119\Fu\AChernev_220119_GKokic_sample1_BS3_pSEC_12_NCE28.raw"; SpectrumID: "21287"; scans: "28391"	1	1	1	2.12e-002	Distinct
*	1.303	EEQQQLLQKVLAATDLDAEEEVVAGEFGSR(9)-IKSQR(2):0	1.pFind	null	2.12e-002	4070080634	2996460	735492869	sp|P19447|ERCC3_HUMAN(718)-sp|P28715|ERCC5_HUMAN(1014)
304	File: "E:\user\Aleks\mgf_conversion\250119\Fu\AChernev_220119_GKokic_sample1_BS3_pSEC_12_NCE28.raw"; SpectrumID: "21347"; scans: "28456"	1	1	1	1.95e-006	Distinct
*	1.304	EDQLGLSLLSLEQLESEETLKR(21)-TVPEIEKVIEELRK(7):0	1.pFind	null	1.95e-006	4349346734	1003630	230647555	sp|P18074|ERCC2_HUMAN(754)-sp|P18074|ERCC2_HUMAN(85)
305	File: "E:\user\Aleks\mgf_conversion\250119\Fu\AChernev_220119_GKokic_sample1_BS3_pSEC_12_NCE28.raw"; SpectrumID: "21375"; scans: "28486"	1	1	1	1.98e-006	Distinct
*	1.305	EDQLGLSLLSLEQLESEETLKR(21)-TVPEIEKVIEELRK(7):0	1.pFind	null	1.98e-006	4349346734	1002190	230316700	sp|P18074|ERCC2_HUMAN(754)-sp|P18074|ERCC2_HUMAN(85)
306	File: "E:\user\Aleks\mgf_conversion\250119\Fu\AChernev_220119_GKokic_sample1_BS3_pSEC_12_NCE28.raw"; SpectrumID: "21769"; scans: "28914"	1	1	1	1.53e-004	Distinct
*	1.306	DNSERDDVDGEPQEAEKDAEDSLHEWQDINLEELETLESNLLAQQNSLK(17)-AQKQQQER(3):0	1.pFind	null	1.53e-004	6790151234	4009690	590079580	sp|P28715|ERCC5_HUMAN(722)-sp|P28715|ERCC5_HUMAN(757)
307	File: "E:\user\Aleks\mgf_conversion\250119\Fu\AChernev_220119_GKokic_sample1_BS3_pSEC_12_NCE28.raw"; SpectrumID: "21879"; scans: "29033"	1	1	1	5.21e-004	Distinct
*	1.307	DNSERDDVDGEPQEAEKDAEDSLHEWQDINLEELETLESNLLAQQNSLK(17)-AQKQQQER(3):0	1.pFind	null	5.21e-004	6790151234	3995770	588032271	sp|P28715|ERCC5_HUMAN(722)-sp|P28715|ERCC5_HUMAN(757)
308	File: "E:\user\Aleks\mgf_conversion\250119\Fu\AChernev_220119_GKokic_sample1_BS3_pSEC_12_NCE28.raw"; SpectrumID: "21880"; scans: "29034"	1	1	1	1.11e-006	Distinct
*	1.308	TDESLFPVLKQLDAQQTQLR(10)-LCKLLFFR(3):0	1.pFind	22,C(Carbamidomethyl[C]);	1.11e-006	3562922034	2014420	564905156	sp|P28715|ERCC5_HUMAN(985)-sp|P28715|ERCC5_HUMAN(67)
309	File: "E:\user\Aleks\mgf_conversion\250119\Fu\AChernev_220119_GKokic_sample1_BS3_pSEC_12_NCE28.raw"; SpectrumID: "22236"; scans: "29416"	1	1	1	6.67e-003	Distinct
*	1.309	EEQQQLLQKVLAATDLDAEEEVVAGEFGSR(9)-VKELR(2):0	1.pFind	null	6.67e-003	4083101024	3017070	738188758	sp|P19447|ERCC3_HUMAN(718)-sp|P23025|XPA_HUMAN(227)
310	File: "E:\user\Aleks\mgf_conversion\250119\Fu\AChernev_220119_GKokic_sample1_BS3_pSEC_12_NCE28.raw"; SpectrumID: "22404"; scans: "29595"	1	1	1	1.90e-005	Distinct
*	1.31	DNSERDDVDGEPQEAEKDAEDSLHEWQDINLEELETLESNLLAQQNSLK(17)-AQKQQQER(3):0	1.pFind	null	1.90e-005	6790151234	4009180	590004571	sp|P28715|ERCC5_HUMAN(722)-sp|P28715|ERCC5_HUMAN(757)
311	File: "E:\user\Aleks\mgf_conversion\250119\Fu\AChernev_220119_GKokic_sample1_BS3_pSEC_12_NCE28.raw"; SpectrumID: "22433"; scans: "29626"	1	1	1	3.97e-006	Distinct
*	1.311	TLQLTPGFPNPAVAEAYLKPVVDDSK(19)-GSFLWGKPDLDKIR(7):0	1.pFind	null	3.97e-006	4538409924	1020840	224832933	sp|P28715|ERCC5_HUMAN(941)-sp|P28715|ERCC5_HUMAN(955)
312	File: "E:\user\Aleks\mgf_conversion\250119\Fu\AChernev_220119_GKokic_sample1_BS3_pSEC_12_NCE28.raw"; SpectrumID: "22435"; scans: "29628"	1	1	1	4.88e-017	Distinct
*	1.312	INTIFISKVGDTSFDLPEANVLIQISSHGGSR(8)-SGVIVLPCGAGKSLVGVTAACTVR(12):0	1.pFind	40,C(Carbamidomethyl[C]);53,C(Carbamidomethyl[C]);	4.88e-017	5924117794	4052620	683504562	sp|P19447|ERCC3_HUMAN(612)-sp|P19447|ERCC3_HUMAN(349)
313	File: "E:\user\Aleks\mgf_conversion\250119\Fu\AChernev_220119_GKokic_sample1_BS3_pSEC_12_NCE28.raw"; SpectrumID: "22444"; scans: "29638"	1	1	1	3.30e-012	Distinct
*	1.313	INTIFISKVGDTSFDLPEANVLIQISSHGGSR(8)-SGVIVLPCGAGKSLVGVTAACTVR(12):0	1.pFind	40,C(Carbamidomethyl[C]);53,C(Carbamidomethyl[C]);	3.30e-012	5924117794	3004020	506739977	sp|P19447|ERCC3_HUMAN(612)-sp|P19447|ERCC3_HUMAN(349)
314	File: "E:\user\Aleks\mgf_conversion\250119\Fu\AChernev_220119_GKokic_sample1_BS3_pSEC_12_NCE28.raw"; SpectrumID: "22450"; scans: "29645"	1	1	1	1.34e-002	Distinct
*	1.314	DNSERDDVDGEPQEAEKDAEDSLHEWQDINLEELETLESNLLAQQNSLK(17)-AQKQQQER(3):0	1.pFind	null	1.34e-002	6790151234	4039750	594500682	sp|P28715|ERCC5_HUMAN(722)-sp|P28715|ERCC5_HUMAN(757)
315	File: "E:\user\Aleks\mgf_conversion\250119\Fu\AChernev_220119_GKokic_sample1_BS3_pSEC_12_NCE28.raw"; SpectrumID: "22471"; scans: "29668"	1	1	1	1.55e-008	Distinct
*	1.315	TLQLTPGFPNPAVAEAYLKPVVDDSK(19)-IRPIFVFDGDAPLLKK(15):0	1.pFind	null	1.55e-008	4735587874	4017140	847388429	sp|P28715|ERCC5_HUMAN(941)-sp|P28715|ERCC5_HUMAN(87)
316	File: "E:\user\Aleks\mgf_conversion\250119\Fu\AChernev_220119_GKokic_sample1_BS3_pSEC_12_NCE28.raw"; SpectrumID: "22515"; scans: "29716"	1	1	1	9.03e-011	Distinct
*	1.316	TLQLTPGFPNPAVAEAYLKPVVDDSK(19)-IRPIFVFDGDAPLLKK(15):0	1.pFind	null	9.03e-011	4735587874	2006340	423403404	sp|P28715|ERCC5_HUMAN(941)-sp|P28715|ERCC5_HUMAN(87)
317	File: "E:\user\Aleks\mgf_conversion\250119\Fu\AChernev_220119_GKokic_sample1_BS3_pSEC_12_NCE28.raw"; SpectrumID: "2274"; scans: "7917"	1	1	1	5.82e-002	Distinct
*	1.317	HYEDEEDDEEDAPGNDPQEAVPSAAGKQVDESGTKVDEYGAK(27)-LCTVSYGKVK(8):0	1.pFind	44,C(Carbamidomethyl[C]);	5.82e-002	5811601564	2979920	512402118	sp|P19447|ERCC3_HUMAN(47)-sp|P19447|ERCC3_HUMAN(168)
318	File: "E:\user\Aleks\mgf_conversion\250119\Fu\AChernev_220119_GKokic_sample1_BS3_pSEC_12_NCE28.raw"; SpectrumID: "23403"; scans: "30679"	1	1	1	1.63e-004	Distinct
*	1.318	TLQLTPGFPNPAVAEAYLKPVVDDSK(19)-GSFLWGKPDLDK(7):0	1.pFind	null	1.63e-004	4269224754	2026420	474320555	sp|P28715|ERCC5_HUMAN(941)-sp|P28715|ERCC5_HUMAN(955)
319	File: "E:\user\Aleks\mgf_conversion\250119\Fu\AChernev_220119_GKokic_sample1_BS3_pSEC_12_NCE28.raw"; SpectrumID: "23482"; scans: "30766"	1	1	1	2.10e-005	Distinct
*	1.319	TLQLTPGFPNPAVAEAYLKPVVDDSK(19)-GSFLWGKPDLDK(7):0	1.pFind	null	2.10e-005	4269224754	0.021410	5013754	sp|P28715|ERCC5_HUMAN(941)-sp|P28715|ERCC5_HUMAN(955)
320	File: "E:\user\Aleks\mgf_conversion\250119\Fu\AChernev_220119_GKokic_sample1_BS3_pSEC_12_NCE28.raw"; SpectrumID: "23675"; scans: "30978"	1	1	1	3.08e-001	Distinct
*	1.32	FQSVIITSGTLSPLDIYPKILDFHPVTMATFTMTLAR(19)-RGKLPR(3):0	1.pFind	33,M(Oxidation[M]);	3.08e-001	5003701914	1977810	395033682	sp|P18074|ERCC2_HUMAN(472)-sp|P18074|ERCC2_HUMAN(695)
321	File: "E:\user\Aleks\mgf_conversion\250119\Fu\AChernev_220119_GKokic_sample1_BS3_pSEC_12_NCE28.raw"; SpectrumID: "23676"; scans: "30979"	1	1	1	1.78e-001	Distinct
*	1.321	LLEYFVEEYFDQNPISQIGIIVTKSKR(26)-KAVDMTCHGEPSLYNSLSIAMQTLK(1):0	1.pFind	32,M(Oxidation[M]);34,C(Carbamidomethyl[C]);	1.78e-001	6176119864	0.951500	154012284	sp|Q13888|TF2H2_HUMAN(115)-sp|Q13888|TF2H2_HUMAN(136)
322	File: "E:\user\Aleks\mgf_conversion\250119\Fu\AChernev_220119_GKokic_sample1_BS3_pSEC_12_NCE28.raw"; SpectrumID: "23893"; scans: "31220"	1	1	1	2.86e-008	Distinct
*	1.322	EDQLGLSLLSLEQLESEETLKR(21)-TVPEIEKVIEELRK(7):0	1.pFind	null	2.86e-008	4349346734	3008830	691150752	sp|P18074|ERCC2_HUMAN(754)-sp|P18074|ERCC2_HUMAN(85)
323	File: "E:\user\Aleks\mgf_conversion\250119\Fu\AChernev_220119_GKokic_sample1_BS3_pSEC_12_NCE28.raw"; SpectrumID: "23964"; scans: "31298"	1	1	1	5.54e-012	Distinct
*	1.323	EDQLGLSLLSLEQLESEETLKR(21)-TVPEIEKVIEELRK(7):0	1.pFind	null	5.54e-012	4349346734	3012830	692068946	sp|P18074|ERCC2_HUMAN(754)-sp|P18074|ERCC2_HUMAN(85)
324	File: "E:\user\Aleks\mgf_conversion\250119\Fu\AChernev_220119_GKokic_sample1_BS3_pSEC_12_NCE28.raw"; SpectrumID: "23996"; scans: "31333"	1	1	1	6.92e-005	Distinct
*	1.324	GFTIIIEPFDDRTPTIANPILHFSCMDASLAIKPVFER(33)-IADLVSKELAR(7):0	1.pFind	25,C(Carbamidomethyl[C]);	6.92e-005	5682983194	3005150	528424884	sp|P18074|ERCC2_HUMAN(448)-sp|P18074|ERCC2_HUMAN(226)
325	File: "E:\user\Aleks\mgf_conversion\250119\Fu\AChernev_220119_GKokic_sample1_BS3_pSEC_12_NCE28.raw"; SpectrumID: "24017"; scans: "31356"	1	1	1	1.54e-007	Distinct
*	1.325	GFTIIIEPFDDRTPTIANPILHFSCMDASLAIKPVFER(33)-IADLVSKELAR(7):0	1.pFind	25,C(Carbamidomethyl[C]);	1.54e-007	5682983194	2000630	351852468	sp|P18074|ERCC2_HUMAN(448)-sp|P18074|ERCC2_HUMAN(226)
326	File: "E:\user\Aleks\mgf_conversion\250119\Fu\AChernev_220119_GKokic_sample1_BS3_pSEC_12_NCE28.raw"; SpectrumID: "24086"; scans: "31432"	1	1	1	3.72e-001	Distinct
*	1.326	MLQEDPVLFQLYKDLVVSQVISAEEFWANR(13)-DGKYELLTSANEVIVEEIK(3):0	1.pFind	1,M(Oxidation[M]);	3.72e-001	5869990184	0.016180	2755913	sp|P32780|TF2H1_HUMAN(132)-sp|Q13889|TF2H3_HUMAN(100)
327	File: "E:\user\Aleks\mgf_conversion\250119\Fu\AChernev_220119_GKokic_sample1_BS3_pSEC_12_NCE28.raw"; SpectrumID: "24366"; scans: "31741"	1	1	1	2.52e-002	Distinct
*	1.327	TLQLTPGFPNPAVAEAYLKPVVDDSK(19)-GSFLWGKPDLDK(7):0	1.pFind	null	2.52e-002	4269224754	3012740	705023972	sp|P28715|ERCC5_HUMAN(941)-sp|P28715|ERCC5_HUMAN(955)
328	File: "E:\user\Aleks\mgf_conversion\250119\Fu\AChernev_220119_GKokic_sample1_BS3_pSEC_12_NCE28.raw"; SpectrumID: "24378"; scans: "31754"	1	1	1	1.48e-011	Distinct
*	1.328	ILAVDISIWLNQALKGVR(15)-KDLASSDSR(1):0	1.pFind	null	1.48e-011	3123729064	0.000870	0.278423	sp|P28715|ERCC5_HUMAN(43)-sp|P28715|ERCC5_HUMAN(98)
329	File: "E:\user\Aleks\mgf_conversion\250119\Fu\AChernev_220119_GKokic_sample1_BS3_pSEC_12_NCE28.raw"; SpectrumID: "24400"; scans: "31778"	1	1	1	7.85e-011	Distinct
*	1.329	ILAVDISIWLNQALKGVR(15)-KDLASSDSR(1):0	1.pFind	null	7.85e-011	3123729064	1005990	321840348	sp|P28715|ERCC5_HUMAN(43)-sp|P28715|ERCC5_HUMAN(98)
330	File: "E:\user\Aleks\mgf_conversion\250119\Fu\AChernev_220119_GKokic_sample1_BS3_pSEC_12_NCE28.raw"; SpectrumID: "24432"; scans: "31813"	1	1	1	3.47e-002	Distinct
*	1.33	TLQLTPGFPNPAVAEAYLKPVVDDSK(19)-GSFLWGKPDLDK(7):0	1.pFind	null	3.47e-002	4269224754	0.003460	0.810260	sp|P28715|ERCC5_HUMAN(941)-sp|P28715|ERCC5_HUMAN(955)
331	File: "E:\user\Aleks\mgf_conversion\250119\Fu\AChernev_220119_GKokic_sample1_BS3_pSEC_12_NCE28.raw"; SpectrumID: "24453"; scans: "31836"	1	1	1	8.15e-006	Distinct
*	1.331	TLQLTPGFPNPAVAEAYLKPVVDDSK(19)-GSFLWGKPDLDK(7):0	1.pFind	null	8.15e-006	4269224754	1000710	234290675	sp|P28715|ERCC5_HUMAN(941)-sp|P28715|ERCC5_HUMAN(955)
332	File: "E:\user\Aleks\mgf_conversion\250119\Fu\AChernev_220119_GKokic_sample1_BS3_pSEC_12_NCE28.raw"; SpectrumID: "24468"; scans: "31853"	1	1	1	5.88e-008	Distinct
*	1.332	ILAVDISIWLNQALKGVR(15)-KDLASSDSR(1):0	1.pFind	null	5.88e-008	3123729064	3009150	962082756	sp|P28715|ERCC5_HUMAN(43)-sp|P28715|ERCC5_HUMAN(98)
333	File: "E:\user\Aleks\mgf_conversion\250119\Fu\AChernev_220119_GKokic_sample1_BS3_pSEC_12_NCE28.raw"; SpectrumID: "24505"; scans: "31895"	1	1	1	6.03e-004	Distinct
*	1.333	TLQLTPGFPNPAVAEAYLKPVVDDSK(19)-GSFLWGKPDLDK(7):0	1.pFind	null	6.03e-004	4269224754	0.002980	0.697854	sp|P28715|ERCC5_HUMAN(941)-sp|P28715|ERCC5_HUMAN(955)
334	File: "E:\user\Aleks\mgf_conversion\250119\Fu\AChernev_220119_GKokic_sample1_BS3_pSEC_12_NCE28.raw"; SpectrumID: "24531"; scans: "31924"	1	1	1	2.70e-001	Distinct
*	1.334	FQSVIITSGTLSPLDIYPKILDFHPVTMATFTMTLAR(19)-RGKLPR(3):0	1.pFind	28,M(Oxidation[M]);	2.70e-001	5003701914	-0.034890	-6971483	sp|P18074|ERCC2_HUMAN(472)-sp|P18074|ERCC2_HUMAN(695)
335	File: "E:\user\Aleks\mgf_conversion\250119\Fu\AChernev_220119_GKokic_sample1_BS3_pSEC_12_NCE28.raw"; SpectrumID: "24609"; scans: "32009"	1	1	1	2.99e-001	Distinct
*	1.335	FQSVIITSGTLSPLDIYPKILDFHPVTMATFTMTLAR(19)-RGKLPR(3):0	1.pFind	33,M(Oxidation[M]);	2.99e-001	5003701914	1981830	395836290	sp|P18074|ERCC2_HUMAN(472)-sp|P18074|ERCC2_HUMAN(695)
336	File: "E:\user\Aleks\mgf_conversion\250119\Fu\AChernev_220119_GKokic_sample1_BS3_pSEC_12_NCE28.raw"; SpectrumID: "24895"; scans: "32325"	1	1	1	4.47e-010	Distinct
*	1.336	LLNFYEKQEGEKLPFLGLALSSR(7)-EDQLGLSLLSLEQLESEETLKR(21):0	1.pFind	null	4.47e-010	5318817574	3002740	564124979	sp|P18074|ERCC2_HUMAN(99)-sp|P18074|ERCC2_HUMAN(754)
337	File: "E:\user\Aleks\mgf_conversion\250119\Fu\AChernev_220119_GKokic_sample1_BS3_pSEC_12_NCE28.raw"; SpectrumID: "24951"; scans: "32387"	1	1	1	3.02e-002	Distinct
*	1.337	LLNFYEKQEGEKLPFLGLALSSR(7)-EDQLGLSLLSLEQLESEETLKR(21):0	1.pFind	null	3.02e-002	5318817574	-0.036120	-6789743	sp|P18074|ERCC2_HUMAN(99)-sp|P18074|ERCC2_HUMAN(754)
338	File: "E:\user\Aleks\mgf_conversion\250119\Fu\AChernev_220119_GKokic_sample1_BS3_pSEC_12_NCE28.raw"; SpectrumID: "24970"; scans: "32408"	1	1	1	2.11e-011	Distinct
*	1.338	LLNFYEKQEGEKLPFLGLALSSR(7)-EDQLGLSLLSLEQLESEETLKR(21):0	1.pFind	null	2.11e-011	5318817574	0.006490	1219963	sp|P18074|ERCC2_HUMAN(99)-sp|P18074|ERCC2_HUMAN(754)
339	File: "E:\user\Aleks\mgf_conversion\250119\Fu\AChernev_220119_GKokic_sample1_BS3_pSEC_12_NCE28.raw"; SpectrumID: "25335"; scans: "32809"	1	1	1	3.89e-002	Distinct
*	1.339	EVLIIFSSLTTCDPSNIYDLIKTLK(22)-AAKIR(3):0	1.pFind	12,C(Carbamidomethyl[C]);	3.89e-002	3577967974	2006080	560203982	sp|Q13888|TF2H2_HUMAN(190)-sp|Q13888|TF2H2_HUMAN(196)
340	File: "E:\user\Aleks\mgf_conversion\250119\Fu\AChernev_220119_GKokic_sample1_BS3_pSEC_12_NCE28.raw"; SpectrumID: "25371"; scans: "32848"	1	1	1	2.66e-003	Distinct
*	1.34	EVLIIFSSLTTCDPSNIYDLIKTLK(22)-AAKIR(3):0	1.pFind	12,C(Carbamidomethyl[C]);	2.66e-003	3577967974	0.001440	0.402350	sp|Q13888|TF2H2_HUMAN(190)-sp|Q13888|TF2H2_HUMAN(196)
341	File: "E:\user\Aleks\mgf_conversion\250119\Fu\AChernev_220119_GKokic_sample1_BS3_pSEC_12_NCE28.raw"; SpectrumID: "25451"; scans: "32934"	1	1	1	1.58e-004	Distinct
*	1.341	EVLIIFSSLTTCDPSNIYDLIKTLK(22)-AAKIR(3):0	1.pFind	12,C(Carbamidomethyl[C]);	1.58e-004	3577967974	0.006840	1911158	sp|Q13888|TF2H2_HUMAN(190)-sp|Q13888|TF2H2_HUMAN(196)
342	File: "E:\user\Aleks\mgf_conversion\250119\Fu\AChernev_220119_GKokic_sample1_BS3_pSEC_12_NCE28.raw"; SpectrumID: "25554"; scans: "33045"	1	1	1	3.98e-003	Distinct
*	1.342	EVLIIFSSLTTCDPSNIYDLIKTLK(22)-AAKIR(3):0	1.pFind	12,C(Carbamidomethyl[C]);	3.98e-003	3577967974	1010480	282258108	sp|Q13888|TF2H2_HUMAN(190)-sp|Q13888|TF2H2_HUMAN(196)
343	File: "E:\user\Aleks\mgf_conversion\250119\Fu\AChernev_220119_GKokic_sample1_BS3_pSEC_12_NCE28.raw"; SpectrumID: "25569"; scans: "33060"	1	1	1	3.73e-003	Distinct
*	1.343	EDQLGLSLLSLEQLESEETLKR(21)-QEGEKLPFLGLALSSR(5):0	1.pFind	null	3.73e-003	4411337234	0.974980	220917611	sp|P18074|ERCC2_HUMAN(754)-sp|P18074|ERCC2_HUMAN(104)
344	File: "E:\user\Aleks\mgf_conversion\250119\Fu\AChernev_220119_GKokic_sample1_BS3_pSEC_12_NCE28.raw"; SpectrumID: "25593"; scans: "33086"	1	1	1	1.00e-002	Distinct
*	1.344	LLEYFVEEYFDQNPISQIGIIVTKSK(24)-KDLASSDSR(1):0	1.pFind	null	1.00e-002	4188151684	1000370	238742711	sp|Q13888|TF2H2_HUMAN(113)-sp|P28715|ERCC5_HUMAN(98)
345	File: "E:\user\Aleks\mgf_conversion\250119\Fu\AChernev_220119_GKokic_sample1_BS3_pSEC_12_NCE28.raw"; SpectrumID: "25638"; scans: "33136"	1	1	1	1.68e-006	Distinct
*	1.345	EDQLGLSLLSLEQLESEETLKR(21)-EVPLPAGIYNLDDLKALGR(15):0	1.pFind	null	1.68e-006	4720506074	2000940	423612564	sp|P18074|ERCC2_HUMAN(754)-sp|P18074|ERCC2_HUMAN(184)
346	File: "E:\user\Aleks\mgf_conversion\250119\Fu\AChernev_220119_GKokic_sample1_BS3_pSEC_12_NCE28.raw"; SpectrumID: "25709"; scans: "33213"	1	1	1	3.51e-004	Distinct
*	1.346	EDQLGLSLLSLEQLESEETLKR(21)-EVPLPAGIYNLDDLKALGR(15):0	1.pFind	null	3.51e-004	4720506074	2015100	426609053	sp|P18074|ERCC2_HUMAN(754)-sp|P18074|ERCC2_HUMAN(184)
347	File: "E:\user\Aleks\mgf_conversion\250119\Fu\AChernev_220119_GKokic_sample1_BS3_pSEC_12_NCE28.raw"; SpectrumID: "25877"; scans: "33395"	1	1	1	2.74e-004	Distinct
*	1.347	EDQLGLSLLSLEQLESEETLKR(21)-TVPEIEKVIEELR(7):0	1.pFind	null	2.74e-004	4221251774	0.011120	2633654	sp|P18074|ERCC2_HUMAN(754)-sp|P18074|ERCC2_HUMAN(85)
348	File: "E:\user\Aleks\mgf_conversion\250119\Fu\AChernev_220119_GKokic_sample1_BS3_pSEC_12_NCE28.raw"; SpectrumID: "26365"; scans: "33922"	1	1	1	1.89e-003	Distinct
*	1.348	LLEYFVEEYFDQNPISQIGIIVTKSK(24)-IAWAPEGKDR(8):0	1.pFind	null	1.89e-003	4352261884	2005890	460565631	sp|Q13888|TF2H2_HUMAN(113)-sp|P32780|TF2H1_HUMAN(41)
349	File: "E:\user\Aleks\mgf_conversion\250119\Fu\AChernev_220119_GKokic_sample1_BS3_pSEC_12_NCE28.raw"; SpectrumID: "26407"; scans: "33967"	1	1	1	2.51e-002	Distinct
*	1.349	LVLKHNRYFVESCHPDVIQHLLQDPVIR(4)-TGVPDGIMQFIKLCTVSYGK(12):0	1.pFind	13,C(Carbamidomethyl[C]);36,M(Oxidation[M]);42,C(Carbamidomethyl[C]);	2.51e-002	5792004314	3063970	528628374	sp|P19447|ERCC3_HUMAN(174)-sp|P19447|ERCC3_HUMAN(160)
350	File: "E:\user\Aleks\mgf_conversion\250119\Fu\AChernev_220119_GKokic_sample1_BS3_pSEC_12_NCE28.raw"; SpectrumID: "26600"; scans: "34172"	1	1	1	6.82e-003	Distinct
*	1.35	LVLKHNRYFVESCHPDVIQHLLQDPVIR(4)-TGVPDGIMQFIKLCTVSYGK(12):0	1.pFind	13,C(Carbamidomethyl[C]);36,M(Oxidation[M]);42,C(Carbamidomethyl[C]);	6.82e-003	5792004314	2038930	351839901	sp|P19447|ERCC3_HUMAN(174)-sp|P19447|ERCC3_HUMAN(160)
351	File: "E:\user\Aleks\mgf_conversion\250119\Fu\AChernev_220119_GKokic_sample1_BS3_pSEC_12_NCE28.raw"; SpectrumID: "26694"; scans: "34273"	1	1	1	3.26e-002	Distinct
*	1.351	LLEYFVEEYFDQNPISQIGIIVTKSK(24)-NFFNKNK(5):0	1.pFind	null	3.26e-002	4121140004	1004730	243680077	sp|Q13888|TF2H2_HUMAN(113)-sp|P28715|ERCC5_HUMAN(831)
352	File: "E:\user\Aleks\mgf_conversion\250119\Fu\AChernev_220119_GKokic_sample1_BS3_pSEC_12_NCE28.raw"; SpectrumID: "27405"; scans: "35035"	1	1	1	2.33e-013	Distinct
*	1.352	ILAVDISIWLNQALKGVR(15)-IRPIFVFDGDAPLLKK(15):0	1.pFind	null	2.33e-013	3974312324	4003640	1006110778	sp|P28715|ERCC5_HUMAN(43)-sp|P28715|ERCC5_HUMAN(87)
353	File: "E:\user\Aleks\mgf_conversion\250119\Fu\AChernev_220119_GKokic_sample1_BS3_pSEC_12_NCE28.raw"; SpectrumID: "27411"; scans: "35042"	1	1	1	5.17e-014	Distinct
*	1.353	ILAVDISIWLNQALKGVR(15)-IRPIFVFDGDAPLLKK(15):0	1.pFind	null	5.17e-014	3974312324	1003300	252318543	sp|P28715|ERCC5_HUMAN(43)-sp|P28715|ERCC5_HUMAN(87)
354	File: "E:\user\Aleks\mgf_conversion\250119\Fu\AChernev_220119_GKokic_sample1_BS3_pSEC_12_NCE28.raw"; SpectrumID: "27431"; scans: "35063"	1	1	1	1.10e-004	Distinct
*	1.354	ILAVDISIWLNQALKGVR(15)-IRPIFVFDGDAPLLKK(15):0	1.pFind	null	1.10e-004	3974312324	1013290	254830274	sp|P28715|ERCC5_HUMAN(43)-sp|P28715|ERCC5_HUMAN(87)
355	File: "E:\user\Aleks\mgf_conversion\250119\Fu\AChernev_220119_GKokic_sample1_BS3_pSEC_12_NCE28.raw"; SpectrumID: "27621"; scans: "35267"	1	1	1	4.14e-008	Distinct
*	1.355	QVSPEALEGKILAVDISIWLNQALKGVR(25)-KDLASSDSR(1):0	1.pFind	null	4.14e-008	4162263614	1005950	241566553	sp|P28715|ERCC5_HUMAN(43)-sp|P28715|ERCC5_HUMAN(98)
356	File: "E:\user\Aleks\mgf_conversion\250119\Fu\AChernev_220119_GKokic_sample1_BS3_pSEC_12_NCE28.raw"; SpectrumID: "27668"; scans: "35318"	1	1	1	1.94e-010	Distinct
*	1.356	TQEWGLMILDEVHTIPAKMFR(18)-EDDKIVDLNFLIGPK(4):0	1.pFind	null	1.94e-010	4367258394	1005370	230100168	sp|P19447|ERCC3_HUMAN(452)-sp|P19447|ERCC3_HUMAN(479)
357	File: "E:\user\Aleks\mgf_conversion\250119\Fu\AChernev_220119_GKokic_sample1_BS3_pSEC_12_NCE28.raw"; SpectrumID: "28390"; scans: "36097"	1	1	1	4.42e-002	Distinct
*	1.357	TLQLTPGFPNPAVAEAYLKPVVDDSKGSFLWGK(19)-TAAKEPK(4):0	1.pFind	null	4.42e-002	4426346264	2970830	670567153	sp|P28715|ERCC5_HUMAN(941)-sp|P28715|ERCC5_HUMAN(1123)
358	File: "E:\user\Aleks\mgf_conversion\250119\Fu\AChernev_220119_GKokic_sample1_BS3_pSEC_12_NCE28.raw"; SpectrumID: "28465"; scans: "36179"	1	1	1	2.41e-017	Distinct
*	1.358	EEQQQLLQKVLAATDLDAEEEVVAGEFGSR(9)-IIVFADNVFALKEYAIR(12):0	1.pFind	null	2.41e-017	5420802964	0.039010	7194962	sp|P19447|ERCC3_HUMAN(718)-sp|P19447|ERCC3_HUMAN(572)
359	File: "E:\user\Aleks\mgf_conversion\250119\Fu\AChernev_220119_GKokic_sample1_BS3_pSEC_12_NCE28.raw"; SpectrumID: "28490"; scans: "36205"	1	1	1	9.81e-013	Distinct
*	1.359	EEQQQLLQKVLAATDLDAEEEVVAGEFGSR(9)-IIVFADNVFALKEYAIR(12):0	1.pFind	null	9.81e-013	5420802964	3012600	555336108	sp|P19447|ERCC3_HUMAN(718)-sp|P19447|ERCC3_HUMAN(572)
360	File: "E:\user\Aleks\mgf_conversion\250119\Fu\AChernev_220119_GKokic_sample1_BS3_pSEC_12_NCE28.raw"; SpectrumID: "28544"; scans: "36266"	1	1	1	1.21e-016	Distinct
*	1.36	EEQQQLLQKVLAATDLDAEEEVVAGEFGSR(9)-IIVFADNVFALKEYAIR(12):0	1.pFind	null	1.21e-016	5420802964	2013130	371164373	sp|P19447|ERCC3_HUMAN(718)-sp|P19447|ERCC3_HUMAN(572)
361	File: "E:\user\Aleks\mgf_conversion\250119\Fu\AChernev_220119_GKokic_sample1_BS3_pSEC_12_NCE28.raw"; SpectrumID: "2857"; scans: "8552"	1	1	1	8.01e-004	Distinct
*	1.361	HYEDEEDDEEDAPGNDPQEAVPSAAGKQVDESGTK(27)-VIEELRKLLNFYEK(7):0	1.pFind	null	8.01e-004	5688638934	-0.030030	-5278036	sp|P19447|ERCC3_HUMAN(47)-sp|P18074|ERCC2_HUMAN(92)
362	File: "E:\user\Aleks\mgf_conversion\250119\Fu\AChernev_220119_GKokic_sample1_BS3_pSEC_12_NCE28.raw"; SpectrumID: "28578"; scans: "36302"	1	1	1	1.54e-009	Distinct
*	1.362	EEQQQLLQKVLAATDLDAEEEVVAGEFGSR(9)-IIVFADNVFALKEYAIR(12):0	1.pFind	null	1.54e-009	5420802964	1962150	361768500	sp|P19447|ERCC3_HUMAN(718)-sp|P19447|ERCC3_HUMAN(572)
363	File: "E:\user\Aleks\mgf_conversion\250119\Fu\AChernev_220119_GKokic_sample1_BS3_pSEC_12_NCE28.raw"; SpectrumID: "28611"; scans: "36339"	1	1	1	4.43e-005	Distinct
*	1.363	EEQQQLLQKVLAATDLDAEEEVVAGEFGSR(9)-IIVFADNVFALKEYAIR(12):0	1.pFind	null	4.43e-005	5420802964	1989210	366755817	sp|P19447|ERCC3_HUMAN(718)-sp|P19447|ERCC3_HUMAN(572)
364	File: "E:\user\Aleks\mgf_conversion\250119\Fu\AChernev_220119_GKokic_sample1_BS3_pSEC_12_NCE28.raw"; SpectrumID: "28629"; scans: "36364"	1	1	1	1.71e-005	Distinct
*	1.364	EEQQQLLQKVLAATDLDAEEEVVAGEFGSR(9)-IIVFADNVFALKEYAIR(12):0	1.pFind	null	1.71e-005	5420802964	3992800	735891069	sp|P19447|ERCC3_HUMAN(718)-sp|P19447|ERCC3_HUMAN(572)
365	File: "E:\user\Aleks\mgf_conversion\250119\Fu\AChernev_220119_GKokic_sample1_BS3_pSEC_12_NCE28.raw"; SpectrumID: "28634"; scans: "36371"	1	1	1	1.24e-004	Distinct
*	1.365	EEQQQLLQKVLAATDLDAEEEVVAGEFGSR(9)-IIVFADNVFALKEYAIR(12):0	1.pFind	null	1.24e-004	5420802964	3008250	554534683	sp|P19447|ERCC3_HUMAN(718)-sp|P19447|ERCC3_HUMAN(572)
366	File: "E:\user\Aleks\mgf_conversion\250119\Fu\AChernev_220119_GKokic_sample1_BS3_pSEC_12_NCE28.raw"; SpectrumID: "28665"; scans: "36419"	1	1	1	6.38e-005	Distinct
*	1.366	EEQQQLLQKVLAATDLDAEEEVVAGEFGSR(9)-IIVFADNVFALKEYAIR(12):0	1.pFind	null	6.38e-005	5420802964	3007770	554446250	sp|P19447|ERCC3_HUMAN(718)-sp|P19447|ERCC3_HUMAN(572)
367	File: "E:\user\Aleks\mgf_conversion\250119\Fu\AChernev_220119_GKokic_sample1_BS3_pSEC_12_NCE28.raw"; SpectrumID: "28708"; scans: "36476"	1	1	1	4.40e-002	Distinct
*	1.367	EEQQQLLQKVLAATDLDAEEEVVAGEFGSR(9)-IIVFADNVFALKEYAIR(12):0	1.pFind	null	4.40e-002	5420802964	4002410	737660929	sp|P19447|ERCC3_HUMAN(718)-sp|P19447|ERCC3_HUMAN(572)
368	File: "E:\user\Aleks\mgf_conversion\250119\Fu\AChernev_220119_GKokic_sample1_BS3_pSEC_12_NCE28.raw"; SpectrumID: "2871"; scans: "8567"	1	1	1	3.02e-001	Distinct
*	1.368	AVDMTCHGEPSLYNSLSIAMQTLKHMPGHTSR(24)-RAEKLTELSGNPR(4):0	1.pFind	4,M(Oxidation[M]);6,C(Carbamidomethyl[C]);	3.02e-001	5192526254	-0.021470	-4134004	sp|Q13888|TF2H2_HUMAN(160)-sp|Q13888|TF2H2_HUMAN(119)
369	File: "E:\user\Aleks\mgf_conversion\250119\Fu\AChernev_220119_GKokic_sample1_BS3_pSEC_12_NCE28.raw"; SpectrumID: "28743"; scans: "36525"	1	1	1	1.57e-004	Distinct
*	1.369	EEQQQLLQKVLAATDLDAEEEVVAGEFGSR(9)-IIVFADNVFALKEYAIR(12):0	1.pFind	null	1.57e-004	5420802964	1003850	185116064	sp|P19447|ERCC3_HUMAN(718)-sp|P19447|ERCC3_HUMAN(572)
370	File: "E:\user\Aleks\mgf_conversion\250119\Fu\AChernev_220119_GKokic_sample1_BS3_pSEC_12_NCE28.raw"; SpectrumID: "28772"; scans: "36563"	1	1	1	4.72e-007	Distinct
*	1.37	EEQQQLLQKVLAATDLDAEEEVVAGEFGSR(9)-IIVFADNVFALKEYAIR(12):0	1.pFind	null	4.72e-007	5420802964	0.983150	181299550	sp|P19447|ERCC3_HUMAN(718)-sp|P19447|ERCC3_HUMAN(572)
371	File: "E:\user\Aleks\mgf_conversion\250119\Fu\AChernev_220119_GKokic_sample1_BS3_pSEC_12_NCE28.raw"; SpectrumID: "28823"; scans: "36643"	1	1	1	1.27e-002	Distinct
*	1.371	EEQQQLLQKVLAATDLDAEEEVVAGEFGSR(9)-IIVFADNVFALKEYAIR(12):0	1.pFind	null	1.27e-002	5420802964	1989210	366755817	sp|P19447|ERCC3_HUMAN(718)-sp|P19447|ERCC3_HUMAN(572)
372	File: "E:\user\Aleks\mgf_conversion\250119\Fu\AChernev_220119_GKokic_sample1_BS3_pSEC_12_NCE28.raw"; SpectrumID: "28831"; scans: "36653"	1	1	1	4.58e-004	Distinct
*	1.372	EEQQQLLQKVLAATDLDAEEEVVAGEFGSR(9)-IIVFADNVFALKEYAIR(12):0	1.pFind	null	4.58e-004	5420802964	4017050	740357145	sp|P19447|ERCC3_HUMAN(718)-sp|P19447|ERCC3_HUMAN(572)
373	File: "E:\user\Aleks\mgf_conversion\250119\Fu\AChernev_220119_GKokic_sample1_BS3_pSEC_12_NCE28.raw"; SpectrumID: "28860"; scans: "36700"	1	1	1	7.63e-003	Distinct
*	1.373	EEQQQLLQKVLAATDLDAEEEVVAGEFGSR(9)-IIVFADNVFALKEYAIR(12):0	1.pFind	null	7.63e-003	5420802964	2007290	370088040	sp|P19447|ERCC3_HUMAN(718)-sp|P19447|ERCC3_HUMAN(572)
374	File: "E:\user\Aleks\mgf_conversion\250119\Fu\AChernev_220119_GKokic_sample1_BS3_pSEC_12_NCE28.raw"; SpectrumID: "2887"; scans: "8584"	1	1	1	7.98e-005	Distinct
*	1.374	KQEAQNEQTSEPSNMDGNSGDADCFQPAVKR(30)-RAKLQESIEYEDLGK(3):0	1.pFind	15,M(Oxidation[M]);24,C(Carbamidomethyl[C]);	7.98e-005	5369468704	2987420	555958007	sp|P32780|TF2H1_HUMAN(353)-sp|P32780|TF2H1_HUMAN(356)
375	File: "E:\user\Aleks\mgf_conversion\250119\Fu\AChernev_220119_GKokic_sample1_BS3_pSEC_12_NCE28.raw"; SpectrumID: "28927"; scans: "36809"	1	1	1	2.01e-002	Distinct
*	1.375	EEQQQLLQKVLAATDLDAEEEVVAGEFGSR(9)-IIVFADNVFALKEYAIR(12):0	1.pFind	null	2.01e-002	5420802964	0.998970	184216328	sp|P19447|ERCC3_HUMAN(718)-sp|P19447|ERCC3_HUMAN(572)
376	File: "E:\user\Aleks\mgf_conversion\250119\Fu\AChernev_220119_GKokic_sample1_BS3_pSEC_12_NCE28.raw"; SpectrumID: "28978"; scans: "36902"	1	1	1	1.73e-002	Distinct
*	1.376	EEQQQLLQKVLAATDLDAEEEVVAGEFGSR(9)-IIVFADNVFALKEYAIR(12):0	1.pFind	null	1.73e-002	5420802964	3005810	554085147	sp|P19447|ERCC3_HUMAN(718)-sp|P19447|ERCC3_HUMAN(572)
377	File: "E:\user\Aleks\mgf_conversion\250119\Fu\AChernev_220119_GKokic_sample1_BS3_pSEC_12_NCE28.raw"; SpectrumID: "28999"; scans: "36949"	1	1	1	1.06e-008	Distinct
*	1.377	EEQQQLLQKVLAATDLDAEEEVVAGEFGSR(9)-IIVFADNVFALKEYAIR(12):0	1.pFind	null	1.06e-008	5420802964	3022930	557239256	sp|P19447|ERCC3_HUMAN(718)-sp|P19447|ERCC3_HUMAN(572)
378	File: "E:\user\Aleks\mgf_conversion\250119\Fu\AChernev_220119_GKokic_sample1_BS3_pSEC_12_NCE28.raw"; SpectrumID: "2909"; scans: "8608"	1	1	1	6.73e-005	Distinct
*	1.378	KQEAQNEQTSEPSNMDGNSGDADCFQPAVKR(30)-RAKLQESIEYEDLGK(3):0	1.pFind	15,M(Oxidation[M]);24,C(Carbamidomethyl[C]);	6.73e-005	5369468704	-0.013720	-2554715	sp|P32780|TF2H1_HUMAN(353)-sp|P32780|TF2H1_HUMAN(356)
379	File: "E:\user\Aleks\mgf_conversion\250119\Fu\AChernev_220119_GKokic_sample1_BS3_pSEC_12_NCE28.raw"; SpectrumID: "2944"; scans: "8645"	1	1	1	4.26e-004	Distinct
*	1.379	KTCTMCGHELTYEK(1)-ELGVLVFENSAKR(12):0	1.pFind	3,C(Carbamidomethyl[C]);6,C(Carbamidomethyl[C]);	4.26e-004	3355624954	-0.010740	-3199646	sp|P23025|XPA_HUMAN(262)-sp|Q92759|TF2H4_HUMAN(438)
380	File: "E:\user\Aleks\mgf_conversion\250119\Fu\AChernev_220119_GKokic_sample1_BS3_pSEC_12_NCE28.raw"; SpectrumID: "3008"; scans: "8712"	1	1	1	2.96e-001	Distinct
*	1.38	KQEAQNEQTSEPSNMDGNSGDADCFQPAVKR(1)-RAKLQESIEYEDLGK(3):0	1.pFind	15,M(Oxidation[M]);24,C(Carbamidomethyl[C]);	2.96e-001	5369468704	0.983480	183093628	sp|P32780|TF2H1_HUMAN(324)-sp|P32780|TF2H1_HUMAN(356)
381	File: "E:\user\Aleks\mgf_conversion\250119\Fu\AChernev_220119_GKokic_sample1_BS3_pSEC_12_NCE28.raw"; SpectrumID: "3204"; scans: "8922"	1	1	1	1.03e-004	Distinct
*	1.381	KTCTMCGHELTYEK(1)-ELGVLVFENSAKR(12):0	1.pFind	3,C(Carbamidomethyl[C]);6,C(Carbamidomethyl[C]);	1.03e-004	3355624954	-0.010260	-3056644	sp|P23025|XPA_HUMAN(262)-sp|Q92759|TF2H4_HUMAN(438)
382	File: "E:\user\Aleks\mgf_conversion\250119\Fu\AChernev_220119_GKokic_sample1_BS3_pSEC_12_NCE28.raw"; SpectrumID: "3225"; scans: "8944"	1	1	1	1.35e-002	Distinct
*	1.382	NYLNQHIEHVQKEMNQQHSGHIR(12)-QYEDEGGFLKEVESR(10):0	1.pFind	null	1.35e-002	4762258144	0.995780	209010371	sp|P28715|ERCC5_HUMAN(255)-sp|P28715|ERCC5_HUMAN(277)
383	File: "E:\user\Aleks\mgf_conversion\250119\Fu\AChernev_220119_GKokic_sample1_BS3_pSEC_12_NCE28.raw"; SpectrumID: "3369"; scans: "9098"	1	1	1	1.82e-004	Distinct
*	1.383	ETIVHQHEYGPEENLEDDMYRKTCTMCGHELTYEK(22)-ELGVLVFENSAKR(12):0	1.pFind	24,C(Carbamidomethyl[C]);27,C(Carbamidomethyl[C]);	1.82e-004	5940737804	-0.012440	-2093665	sp|P23025|XPA_HUMAN(262)-sp|Q92759|TF2H4_HUMAN(438)
384	File: "E:\user\Aleks\mgf_conversion\250119\Fu\AChernev_220119_GKokic_sample1_BS3_pSEC_12_NCE28.raw"; SpectrumID: "3382"; scans: "9112"	1	1	1	1.26e-005	Distinct
*	1.384	ETIVHQHEYGPEENLEDDMYRKTCTMCGHELTYEK(22)-ELGVLVFENSAKR(12):0	1.pFind	24,C(Carbamidomethyl[C]);27,C(Carbamidomethyl[C]);	1.26e-005	5940737804	1004920	169100164	sp|P23025|XPA_HUMAN(262)-sp|Q92759|TF2H4_HUMAN(438)
385	File: "E:\user\Aleks\mgf_conversion\250119\Fu\AChernev_220119_GKokic_sample1_BS3_pSEC_12_NCE28.raw"; SpectrumID: "3410"; scans: "9142"	1	1	1	2.39e-003	Distinct
*	1.385	RENDLYVLPPLQEEEKHSSEEEDEK(16)-KPLRFCAER(1):0	1.pFind	31,C(Carbamidomethyl[C]);	2.39e-003	4355101444	-0.037180	-8535213	sp|P28715|ERCC5_HUMAN(157)-sp|P18074|ERCC2_HUMAN(373)
386	File: "E:\user\Aleks\mgf_conversion\250119\Fu\AChernev_220119_GKokic_sample1_BS3_pSEC_12_NCE28.raw"; SpectrumID: "3436"; scans: "9170"	1	1	1	1.67e-001	Distinct
*	1.386	HYEDEEDDEEDAPGNDPQEAVPSAAGKQVDESGTK(27)-IIVFADNVFALKEYAIR(12):0	1.pFind	null	1.67e-001	5876733884	3011860	512155499	sp|P19447|ERCC3_HUMAN(47)-sp|P19447|ERCC3_HUMAN(572)
387	File: "E:\user\Aleks\mgf_conversion\250119\Fu\AChernev_220119_GKokic_sample1_BS3_pSEC_12_NCE28.raw"; SpectrumID: "3777"; scans: "9543"	1	1	1	1.18e-002	Distinct
*	1.387	TVAEVDSESLPSSSKMHGMSFDVK(15)-RVVSEDTSHYILIKGIQAK(14):0	1.pFind	16,M(Oxidation[M]);	1.18e-002	4877446554	2986470	611800988	sp|P28715|ERCC5_HUMAN(316)-sp|P28715|ERCC5_HUMAN(296)
388	File: "E:\user\Aleks\mgf_conversion\250119\Fu\AChernev_220119_GKokic_sample1_BS3_pSEC_12_NCE28.raw"; SpectrumID: "3862"; scans: "9634"	1	1	1	1.82e-002	Distinct
*	1.388	SNAMAAADGALPEAAALEQPAELPASVR(1)-KTCTMCGHELTYEK(1):0	1.pFind	31,C(Carbamidomethyl[C]);34,C(Carbamidomethyl[C]);	1.82e-002	4615170134	0.984550	213237051	sp|P23025|XPA_HUMAN(1)-sp|P23025|XPA_HUMAN(262)
389	File: "E:\user\Aleks\mgf_conversion\250119\Fu\AChernev_220119_GKokic_sample1_BS3_pSEC_12_NCE28.raw"; SpectrumID: "3986"; scans: "9767"	1	1	1	2.10e-016	Distinct
*	1.389	KQEAQNEQTSEPSNMDGNSGDADCFQPAVKR(30)-AKLQESIEYEDLGK(2):0	1.pFind	15,M(Oxidation[M]);24,C(Carbamidomethyl[C]);	2.10e-016	5213367594	2008620	385059880	sp|P32780|TF2H1_HUMAN(353)-sp|P32780|TF2H1_HUMAN(356)
390	File: "E:\user\Aleks\mgf_conversion\250119\Fu\AChernev_220119_GKokic_sample1_BS3_pSEC_12_NCE28.raw"; SpectrumID: "403"; scans: "5263"	1	1	1	3.69e-001	Distinct
*	1.39	KRHYEDEEDDEEDAPGNDPQEAVPSAAGK(1)-AWSDDTSQLGPDKHAR(13):0	1.pFind	null	3.69e-001	5118262164	2003520	391215234	sp|P19447|ERCC3_HUMAN(19)-sp|Q92759|TF2H4_HUMAN(140)
391	File: "E:\user\Aleks\mgf_conversion\250119\Fu\AChernev_220119_GKokic_sample1_BS3_pSEC_12_NCE28.raw"; SpectrumID: "4040"; scans: "9825"	1	1	1	6.13e-007	Distinct
*	1.391	HYEDEEDDEEDAPGNDPQEAVPSAAGKQVDESGTKVDEYGAK(27)-GITNTLEESSSLKR(13):0	1.pFind	null	6.13e-007	6191784884	4000540	645582351	sp|P19447|ERCC3_HUMAN(47)-sp|P28715|ERCC5_HUMAN(1074)
392	File: "E:\user\Aleks\mgf_conversion\250119\Fu\AChernev_220119_GKokic_sample1_BS3_pSEC_12_NCE28.raw"; SpectrumID: "4084"; scans: "9872"	1	1	1	1.56e-002	Distinct
*	1.392	ALDDDEDVKVCAGDDVQTGGPGAEEMR(9)-INSSTENSDEGLKVR(13):0	1.pFind	11,C(Carbamidomethyl[C]);	1.56e-002	4634087044	0.992730	214131009	sp|P28715|ERCC5_HUMAN(405)-sp|P28715|ERCC5_HUMAN(436)
393	File: "E:\user\Aleks\mgf_conversion\250119\Fu\AChernev_220119_GKokic_sample1_BS3_pSEC_12_NCE28.raw"; SpectrumID: "4249"; scans: "10051"	1	1	1	5.90e-006	Distinct
*	1.393	ELTPASPTCTNSVSKNETHAEVLEQQNELCPYESK(15)-INSSTENSDEGLKVR(13):0	1.pFind	9,C(Carbamidomethyl[C]);30,C(Carbamidomethyl[C]);	5.90e-006	5775700234	3011530	521051279	sp|P28715|ERCC5_HUMAN(538)-sp|P28715|ERCC5_HUMAN(436)
394	File: "E:\user\Aleks\mgf_conversion\250119\Fu\AChernev_220119_GKokic_sample1_BS3_pSEC_12_NCE28.raw"; SpectrumID: "4395"; scans: "10207"	1	1	1	6.94e-021	Distinct
*	1.394	KQEAQNEQTSEPSNMDGNSGDADCFQPAVKR(30)-AKLQESIEYEDLGK(2):0	1.pFind	24,C(Carbamidomethyl[C]);	6.94e-021	5197372684	2025130	389417741	sp|P32780|TF2H1_HUMAN(353)-sp|P32780|TF2H1_HUMAN(356)
395	File: "E:\user\Aleks\mgf_conversion\250119\Fu\AChernev_220119_GKokic_sample1_BS3_pSEC_12_NCE28.raw"; SpectrumID: "44"; scans: "3785"	1	1	1	3.50e-001	Distinct
*	1.395	PYSATAAAATGGMANVKAAPK(17)-KTCTMCGHELTYEK(1):0	1.pFind	24,C(Carbamidomethyl[C]);27,C(Carbamidomethyl[C]);	3.50e-001	3841814614	-0.011830	-3078476	sp|P23025|XPA_HUMAN(66)-sp|P23025|XPA_HUMAN(262)
396	File: "E:\user\Aleks\mgf_conversion\250119\Fu\AChernev_220119_GKokic_sample1_BS3_pSEC_12_NCE28.raw"; SpectrumID: "4430"; scans: "10244"	1	1	1	1.95e-006	Distinct
*	1.396	ALDDDEDVKVCAGDDVQTGGPGAEEMR(9)-TLSAIKR(6):0	1.pFind	11,C(Carbamidomethyl[C]);	1.95e-006	3773772244	2001130	529850734	sp|P28715|ERCC5_HUMAN(405)-sp|P28715|ERCC5_HUMAN(395)
397	File: "E:\user\Aleks\mgf_conversion\250119\Fu\AChernev_220119_GKokic_sample1_BS3_pSEC_12_NCE28.raw"; SpectrumID: "4440"; scans: "10255"	1	1	1	6.43e-002	Distinct
*	1.397	VQCAEVWCPMSPEFYREYVAIKTK(22)-KRILLYTMNPNK(1):0	1.pFind	3,C(Carbamidomethyl[C]);8,C(Carbamidomethyl[C]);32,M(Oxidation[M]);	6.43e-002	4634319674	3006070	648092749	sp|P19447|ERCC3_HUMAN(529)-sp|P19447|ERCC3_HUMAN(532)
398	File: "E:\user\Aleks\mgf_conversion\250119\Fu\AChernev_220119_GKokic_sample1_BS3_pSEC_12_NCE28.raw"; SpectrumID: "4483"; scans: "10301"	1	1	1	2.44e-012	Distinct
*	1.398	KQEAQNEQTSEPSNMDGNSGDADCFQPAVKR(30)-AKLQESIEYEDLGK(2):0	1.pFind	24,C(Carbamidomethyl[C]);	2.44e-012	5197372684	1003430	192990192	sp|P32780|TF2H1_HUMAN(353)-sp|P32780|TF2H1_HUMAN(356)
399	File: "E:\user\Aleks\mgf_conversion\250119\Fu\AChernev_220119_GKokic_sample1_BS3_pSEC_12_NCE28.raw"; SpectrumID: "465"; scans: "5372"	1	1	1	5.19e-002	Distinct
*	1.399	HYEDEEDDEEDAPGNDPQEAVPSAAGKQVDESGTKVDEYGAK(27)-SKAPSK(2):0	1.pFind	null	5.19e-002	5274339464	3005080	569321656	sp|P19447|ERCC3_HUMAN(47)-sp|P19447|ERCC3_HUMAN(770)
400	File: "E:\user\Aleks\mgf_conversion\250119\Fu\AChernev_220119_GKokic_sample1_BS3_pSEC_12_NCE28.raw"; SpectrumID: "4843"; scans: "10685"	1	1	1	1.04e-011	Distinct
*	1.4	GKVSEGIDFVHHYGR(2)-KNLCIHPEVTPLR(1):0	1.pFind	19,C(Carbamidomethyl[C]);	1.04e-011	3413766524	0.982300	287579081	sp|P18074|ERCC2_HUMAN(606)-sp|P18074|ERCC2_HUMAN(116)
401	File: "E:\user\Aleks\mgf_conversion\250119\Fu\AChernev_220119_GKokic_sample1_BS3_pSEC_12_NCE28.raw"; SpectrumID: "487"; scans: "5415"	1	1	1	1.12e-002	Distinct
*	1.401	HYEDEEDDEEDAPGNDPQEAVPSAAGKQVDESGTKVDEYGAK(27)-SKAPSK(2):0	1.pFind	null	1.12e-002	5274339464	1003360	190161756	sp|P19447|ERCC3_HUMAN(47)-sp|P19447|ERCC3_HUMAN(770)
402	File: "E:\user\Aleks\mgf_conversion\250119\Fu\AChernev_220119_GKokic_sample1_BS3_pSEC_12_NCE28.raw"; SpectrumID: "525"; scans: "5491"	1	1	1	2.15e-001	Distinct
*	1.402	KRHYEDEEDDEEDAPGNDPQEAVPSAAGK(1)-QVDESGTKVDEYGAKDYR(15):0	1.pFind	null	2.15e-001	5394383064	1996140	369834550	sp|P19447|ERCC3_HUMAN(19)-sp|P19447|ERCC3_HUMAN(62)
403	File: "E:\user\Aleks\mgf_conversion\250119\Fu\AChernev_220119_GKokic_sample1_BS3_pSEC_12_NCE28.raw"; SpectrumID: "5757"; scans: "11662"	1	1	1	1.24e-026	Distinct
*	1.403	GKVSEGIDFVHHYGR(2)-KNLCIHPEVTPLR(1):0	1.pFind	19,C(Carbamidomethyl[C]);	1.24e-026	3413766524	0.001240	0.363128	sp|P18074|ERCC2_HUMAN(606)-sp|P18074|ERCC2_HUMAN(116)
404	File: "E:\user\Aleks\mgf_conversion\250119\Fu\AChernev_220119_GKokic_sample1_BS3_pSEC_12_NCE28.raw"; SpectrumID: "5758"; scans: "11663"	1	1	1	1.51e-026	Distinct
*	1.404	GKVSEGIDFVHHYGR(2)-KNLCIHPEVTPLR(1):0	1.pFind	19,C(Carbamidomethyl[C]);	1.51e-026	3413766524	0.001090	0.319201	sp|P18074|ERCC2_HUMAN(606)-sp|P18074|ERCC2_HUMAN(116)
405	File: "E:\user\Aleks\mgf_conversion\250119\Fu\AChernev_220119_GKokic_sample1_BS3_pSEC_12_NCE28.raw"; SpectrumID: "5854"; scans: "11764"	1	1	1	1.54e-006	Distinct
*	1.405	ENDLYVLPPLQEEEKHSSEEEDEKEWQER(15)-FGKDVDGK(3):0	1.pFind	null	1.54e-006	4616135294	2009410	435017079	sp|P28715|ERCC5_HUMAN(157)-sp|P18074|ERCC2_HUMAN(131)
406	File: "E:\user\Aleks\mgf_conversion\250119\Fu\AChernev_220119_GKokic_sample1_BS3_pSEC_12_NCE28.raw"; SpectrumID: "5857"; scans: "11767"	1	1	1	5.55e-016	Distinct
*	1.406	GKVSEGIDFVHHYGR(2)-KNLCIHPEVTPLR(1):0	1.pFind	19,C(Carbamidomethyl[C]);	5.55e-016	3413766524	0.000880	0.257704	sp|P18074|ERCC2_HUMAN(606)-sp|P18074|ERCC2_HUMAN(116)
407	File: "E:\user\Aleks\mgf_conversion\250119\Fu\AChernev_220119_GKokic_sample1_BS3_pSEC_12_NCE28.raw"; SpectrumID: "5859"; scans: "11769"	1	1	1	3.44e-019	Distinct
*	1.407	GKVSEGIDFVHHYGR(2)-KNLCIHPEVTPLR(1):0	1.pFind	19,C(Carbamidomethyl[C]);	3.44e-019	3413766524	0.001390	0.407055	sp|P18074|ERCC2_HUMAN(606)-sp|P18074|ERCC2_HUMAN(116)
408	File: "E:\user\Aleks\mgf_conversion\250119\Fu\AChernev_220119_GKokic_sample1_BS3_pSEC_12_NCE28.raw"; SpectrumID: "6412"; scans: "12368"	1	1	1	6.42e-005	Distinct
*	1.408	DGKGIPFTATLASSSVNSAEEHVASTNEGREPTDSVPK(3)-INSSTENSDEGLKVR(13):0	1.pFind	null	6.42e-005	5670740744	3002560	529108717	sp|P28715|ERCC5_HUMAN(441)-sp|P28715|ERCC5_HUMAN(436)
409	File: "E:\user\Aleks\mgf_conversion\250119\Fu\AChernev_220119_GKokic_sample1_BS3_pSEC_12_NCE28.raw"; SpectrumID: "6440"; scans: "12398"	1	1	1	1.69e-011	Distinct
*	1.409	DGKGIPFTATLASSSVNSAEEHVASTNEGREPTDSVPK(3)-INSSTENSDEGLKVR(13):0	1.pFind	null	1.69e-011	5670740744	3996880	704203602	sp|P28715|ERCC5_HUMAN(441)-sp|P28715|ERCC5_HUMAN(436)
410	File: "E:\user\Aleks\mgf_conversion\250119\Fu\AChernev_220119_GKokic_sample1_BS3_pSEC_12_NCE28.raw"; SpectrumID: "6449"; scans: "12407"	1	1	1	1.97e-009	Distinct
*	1.41	DGKGIPFTATLASSSVNSAEEHVASTNEGREPTDSVPK(3)-INSSTENSDEGLKVR(13):0	1.pFind	null	1.97e-009	5670740744	3001570	528934353	sp|P28715|ERCC5_HUMAN(441)-sp|P28715|ERCC5_HUMAN(436)
411	File: "E:\user\Aleks\mgf_conversion\250119\Fu\AChernev_220119_GKokic_sample1_BS3_pSEC_12_NCE28.raw"; SpectrumID: "6510"; scans: "12473"	1	1	1	1.99e-006	Distinct
*	1.411	DGKGIPFTATLASSSVNSAEEHVASTNEGREPTDSVPK(3)-INSSTENSDEGLKVR(13):0	1.pFind	null	1.99e-006	5670740744	3989500	702904246	sp|P28715|ERCC5_HUMAN(441)-sp|P28715|ERCC5_HUMAN(436)
412	File: "E:\user\Aleks\mgf_conversion\250119\Fu\AChernev_220119_GKokic_sample1_BS3_pSEC_12_NCE28.raw"; SpectrumID: "6566"; scans: "12533"	1	1	1	7.23e-003	Distinct
*	1.412	ENDLYVLPPLQEEEKHSSEEEDEKEWQER(15)-QAIKTAFR(4):0	1.pFind	null	7.23e-003	4685240774	3000370	639840275	sp|P28715|ERCC5_HUMAN(157)-sp|P28715|ERCC5_HUMAN(123)
413	File: "E:\user\Aleks\mgf_conversion\250119\Fu\AChernev_220119_GKokic_sample1_BS3_pSEC_12_NCE28.raw"; SpectrumID: "6765"; scans: "12746"	1	1	1	3.44e-002	Distinct
*	1.413	DGKGIPFTATLASSSVNSAEEHVASTNEGREPTDSVPK(3)-KPLR(1):0	1.pFind	null	3.44e-002	4535277824	2006020	442021005	sp|P28715|ERCC5_HUMAN(441)-sp|P18074|ERCC2_HUMAN(373)
414	File: "E:\user\Aleks\mgf_conversion\250119\Fu\AChernev_220119_GKokic_sample1_BS3_pSEC_12_NCE28.raw"; SpectrumID: "6823"; scans: "12808"	1	1	1	1.04e-002	Distinct
*	1.414	NDSVNPDINIDLKPTAVLRPYQEK(13)-GKTQKR(5):0	1.pFind	null	1.04e-002	3592921184	0.021630	6018448	sp|P19447|ERCC3_HUMAN(314)-sp|P28715|ERCC5_HUMAN(1060)
415	File: "E:\user\Aleks\mgf_conversion\250119\Fu\AChernev_220119_GKokic_sample1_BS3_pSEC_12_NCE28.raw"; SpectrumID: "7233"; scans: "13243"	1	1	1	3.36e-001	Distinct
*	1.415	LNVNATDSSSTSNHKQDVGISAAFLADVRPQTDGCNGLR(15)-ELEEKNR(5):0	1.pFind	35,C(Carbamidomethyl[C]);	3.36e-001	5169501994	2005370	387697308	sp|P32780|TF2H1_HUMAN(164)-sp|P32780|TF2H1_HUMAN(117)
416	File: "E:\user\Aleks\mgf_conversion\250119\Fu\AChernev_220119_GKokic_sample1_BS3_pSEC_12_NCE28.raw"; SpectrumID: "7612"; scans: "13649"	1	1	1	2.16e-009	Distinct
*	1.416	DGKGIPFTATLASSSVNSAEEHVASTNEGREPTDSVPK(3)-INSSTENSDEGLKVR(13):0	1.pFind	null	2.16e-009	5670740744	1000120	176302557	sp|P28715|ERCC5_HUMAN(441)-sp|P28715|ERCC5_HUMAN(436)
417	File: "E:\user\Aleks\mgf_conversion\250119\Fu\AChernev_220119_GKokic_sample1_BS3_pSEC_12_NCE28.raw"; SpectrumID: "7629"; scans: "13667"	1	1	1	9.41e-011	Distinct
*	1.417	DGKGIPFTATLASSSVNSAEEHVASTNEGREPTDSVPK(3)-INSSTENSDEGLKVR(13):0	1.pFind	null	9.41e-011	5670740744	3007670	530008720	sp|P28715|ERCC5_HUMAN(441)-sp|P28715|ERCC5_HUMAN(436)
418	File: "E:\user\Aleks\mgf_conversion\250119\Fu\AChernev_220119_GKokic_sample1_BS3_pSEC_12_NCE28.raw"; SpectrumID: "7647"; scans: "13686"	1	1	1	2.67e-012	Distinct
*	1.418	DGKGIPFTATLASSSVNSAEEHVASTNEGREPTDSVPK(3)-INSSTENSDEGLKVR(13):0	1.pFind	null	2.67e-012	5670740744	2010970	354433455	sp|P28715|ERCC5_HUMAN(441)-sp|P28715|ERCC5_HUMAN(436)
419	File: "E:\user\Aleks\mgf_conversion\250119\Fu\AChernev_220119_GKokic_sample1_BS3_pSEC_12_NCE28.raw"; SpectrumID: "7656"; scans: "13695"	1	1	1	2.87e-007	Distinct
*	1.419	DGKGIPFTATLASSSVNSAEEHVASTNEGREPTDSVPK(3)-INSSTENSDEGLKVR(13):0	1.pFind	null	2.87e-007	5670740744	1017270	179325241	sp|P28715|ERCC5_HUMAN(441)-sp|P28715|ERCC5_HUMAN(436)
420	File: "E:\user\Aleks\mgf_conversion\250119\Fu\AChernev_220119_GKokic_sample1_BS3_pSEC_12_NCE28.raw"; SpectrumID: "7680"; scans: "13721"	1	1	1	3.19e-011	Distinct
*	1.42	DGKGIPFTATLASSSVNSAEEHVASTNEGREPTDSVPK(3)-INSSTENSDEGLKVR(13):0	1.pFind	null	3.19e-011	5670740744	3010910	530579367	sp|P28715|ERCC5_HUMAN(441)-sp|P28715|ERCC5_HUMAN(436)
421	File: "E:\user\Aleks\mgf_conversion\250119\Fu\AChernev_220119_GKokic_sample1_BS3_pSEC_12_NCE28.raw"; SpectrumID: "7693"; scans: "13735"	1	1	1	3.24e-008	Distinct
*	1.421	DGKGIPFTATLASSSVNSAEEHVASTNEGREPTDSVPK(3)-INSSTENSDEGLKVR(13):0	1.pFind	null	3.24e-008	5670740744	0.006220	1096662	sp|P28715|ERCC5_HUMAN(441)-sp|P28715|ERCC5_HUMAN(436)
422	File: "E:\user\Aleks\mgf_conversion\250119\Fu\AChernev_220119_GKokic_sample1_BS3_pSEC_12_NCE28.raw"; SpectrumID: "7728"; scans: "13773"	1	1	1	2.04e-007	Distinct
*	1.422	DGKGIPFTATLASSSVNSAEEHVASTNEGREPTDSVPK(3)-INSSTENSDEGLKVR(13):0	1.pFind	null	2.04e-007	5670740744	0.001070	0.188654	sp|P28715|ERCC5_HUMAN(441)-sp|P28715|ERCC5_HUMAN(436)
423	File: "E:\user\Aleks\mgf_conversion\250119\Fu\AChernev_220119_GKokic_sample1_BS3_pSEC_12_NCE28.raw"; SpectrumID: "7755"; scans: "13802"	1	1	1	2.60e-016	Distinct
*	1.423	DGKGIPFTATLASSSVNSAEEHVASTNEGREPTDSVPK(3)-INSSTENSDEGLKVR(13):0	1.pFind	null	2.60e-016	5670740744	2010430	354338313	sp|P28715|ERCC5_HUMAN(441)-sp|P28715|ERCC5_HUMAN(436)
424	File: "E:\user\Aleks\mgf_conversion\250119\Fu\AChernev_220119_GKokic_sample1_BS3_pSEC_12_NCE28.raw"; SpectrumID: "7777"; scans: "13825"	1	1	1	4.51e-002	Distinct
*	1.424	DGKGIPFTATLASSSVNSAEEHVASTNEGREPTDSVPK(3)-INSSTENSDEGLKVR(13):0	1.pFind	null	4.51e-002	5670740744	0.017260	3043144	sp|P28715|ERCC5_HUMAN(441)-sp|P28715|ERCC5_HUMAN(436)
425	File: "E:\user\Aleks\mgf_conversion\250119\Fu\AChernev_220119_GKokic_sample1_BS3_pSEC_12_NCE28.raw"; SpectrumID: "7827"; scans: "13878"	1	1	1	2.52e-007	Distinct
*	1.425	DGKGIPFTATLASSSVNSAEEHVASTNEGREPTDSVPK(3)-INSSTENSDEGLKVR(13):0	1.pFind	null	2.52e-007	5670740744	-0.003830	-0.675277	sp|P28715|ERCC5_HUMAN(441)-sp|P28715|ERCC5_HUMAN(436)
426	File: "E:\user\Aleks\mgf_conversion\250119\Fu\AChernev_220119_GKokic_sample1_BS3_pSEC_12_NCE28.raw"; SpectrumID: "7862"; scans: "13916"	1	1	1	5.85e-008	Distinct
*	1.426	DGKGIPFTATLASSSVNSAEEHVASTNEGREPTDSVPK(3)-INSSTENSDEGLKVR(13):0	1.pFind	null	5.85e-008	5670740744	2002480	352937620	sp|P28715|ERCC5_HUMAN(441)-sp|P28715|ERCC5_HUMAN(436)
427	File: "E:\user\Aleks\mgf_conversion\250119\Fu\AChernev_220119_GKokic_sample1_BS3_pSEC_12_NCE28.raw"; SpectrumID: "7907"; scans: "13965"	1	1	1	3.12e-009	Distinct
*	1.427	DGKGIPFTATLASSSVNSAEEHVASTNEGREPTDSVPK(3)-INSSTENSDEGLKVR(13):0	1.pFind	null	3.12e-009	5670740744	2001170	352706814	sp|P28715|ERCC5_HUMAN(441)-sp|P28715|ERCC5_HUMAN(436)
428	File: "E:\user\Aleks\mgf_conversion\250119\Fu\AChernev_220119_GKokic_sample1_BS3_pSEC_12_NCE28.raw"; SpectrumID: "7957"; scans: "14018"	1	1	1	3.59e-004	Distinct
*	1.428	DGKGIPFTATLASSSVNSAEEHVASTNEGREPTDSVPK(3)-INSSTENSDEGLKVR(13):0	1.pFind	null	3.59e-004	5670740744	2000620	352609910	sp|P28715|ERCC5_HUMAN(441)-sp|P28715|ERCC5_HUMAN(436)
429	File: "E:\user\Aleks\mgf_conversion\250119\Fu\AChernev_220119_GKokic_sample1_BS3_pSEC_12_NCE28.raw"; SpectrumID: "7981"; scans: "14043"	1	1	1	2.82e-006	Distinct
*	1.429	DGKGIPFTATLASSSVNSAEEHVASTNEGREPTDSVPK(3)-TLSAIKR(6):0	1.pFind	null	2.82e-006	4810425944	4001980	831073378	sp|P28715|ERCC5_HUMAN(441)-sp|P28715|ERCC5_HUMAN(395)
430	File: "E:\user\Aleks\mgf_conversion\250119\Fu\AChernev_220119_GKokic_sample1_BS3_pSEC_12_NCE28.raw"; SpectrumID: "8000"; scans: "14063"	1	1	1	3.51e-009	Distinct
*	1.43	DGKGIPFTATLASSSVNSAEEHVASTNEGREPTDSVPK(3)-INSSTENSDEGLKVR(13):0	1.pFind	null	3.51e-009	5670740744	0.995320	175456554	sp|P28715|ERCC5_HUMAN(441)-sp|P28715|ERCC5_HUMAN(436)
431	File: "E:\user\Aleks\mgf_conversion\250119\Fu\AChernev_220119_GKokic_sample1_BS3_pSEC_12_NCE28.raw"; SpectrumID: "8002"; scans: "14065"	1	1	1	7.67e-008	Distinct
*	1.431	DGKGIPFTATLASSSVNSAEEHVASTNEGREPTDSVPK(3)-TLSAIKR(6):0	1.pFind	null	7.67e-008	4810425944	4010920	832928362	sp|P28715|ERCC5_HUMAN(441)-sp|P28715|ERCC5_HUMAN(395)
432	File: "E:\user\Aleks\mgf_conversion\250119\Fu\AChernev_220119_GKokic_sample1_BS3_pSEC_12_NCE28.raw"; SpectrumID: "8008"; scans: "14071"	1	1	1	6.12e-002	Distinct
*	1.432	ENDLYVLPPLQEEEKHSSEEEDEKEWQER(15)-SKRDEALPSLTQVR(2):0	1.pFind	null	6.12e-002	5350575184	3002000	560641077	sp|P28715|ERCC5_HUMAN(157)-sp|P28715|ERCC5_HUMAN(129)
433	File: "E:\user\Aleks\mgf_conversion\250119\Fu\AChernev_220119_GKokic_sample1_BS3_pSEC_12_NCE28.raw"; SpectrumID: "8030"; scans: "14094"	1	1	1	1.98e-002	Distinct
*	1.433	DGKGIPFTATLASSSVNSAEEHVASTNEGREPTDSVPK(3)-TLSAIKR(6):0	1.pFind	null	1.98e-002	4810425944	2020550	419771353	sp|P28715|ERCC5_HUMAN(441)-sp|P28715|ERCC5_HUMAN(395)
434	File: "E:\user\Aleks\mgf_conversion\250119\Fu\AChernev_220119_GKokic_sample1_BS3_pSEC_12_NCE28.raw"; SpectrumID: "8040"; scans: "14105"	1	1	1	1.20e-001	Distinct
*	1.434	ENDLYVLPPLQEEEKHSSEEEDEKEWQER(15)-SKRDEALPSLTQVR(2):0	1.pFind	null	1.20e-001	5350575184	2008820	375228495	sp|P28715|ERCC5_HUMAN(157)-sp|P28715|ERCC5_HUMAN(129)
435	File: "E:\user\Aleks\mgf_conversion\250119\Fu\AChernev_220119_GKokic_sample1_BS3_pSEC_12_NCE28.raw"; SpectrumID: "8066"; scans: "14132"	1	1	1	3.99e-005	Distinct
*	1.435	DGKGIPFTATLASSSVNSAEEHVASTNEGREPTDSVPK(3)-INSSTENSDEGLKVR(13):0	1.pFind	null	3.99e-005	5670740744	4001260	704974762	sp|P28715|ERCC5_HUMAN(441)-sp|P28715|ERCC5_HUMAN(436)
436	File: "E:\user\Aleks\mgf_conversion\250119\Fu\AChernev_220119_GKokic_sample1_BS3_pSEC_12_NCE28.raw"; SpectrumID: "8081"; scans: "14148"	1	1	1	2.40e-001	Distinct
*	1.436	DGKGIPFTATLASSSVNSAEEHVASTNEGREPTDSVPK(3)-TLSAIKR(6):0	1.pFind	null	2.40e-001	4810425944	0.002920	0.606887	sp|P28715|ERCC5_HUMAN(441)-sp|P28715|ERCC5_HUMAN(395)
437	File: "E:\user\Aleks\mgf_conversion\250119\Fu\AChernev_220119_GKokic_sample1_BS3_pSEC_12_NCE28.raw"; SpectrumID: "8148"; scans: "14219"	1	1	1	2.27e-004	Distinct
*	1.437	DGKGIPFTATLASSSVNSAEEHVASTNEGREPTDSVPK(3)-INSSTENSDEGLKVR(13):0	1.pFind	null	2.27e-004	5670740744	2993800	527565851	sp|P28715|ERCC5_HUMAN(441)-sp|P28715|ERCC5_HUMAN(436)
438	File: "E:\user\Aleks\mgf_conversion\250119\Fu\AChernev_220119_GKokic_sample1_BS3_pSEC_12_NCE28.raw"; SpectrumID: "8169"; scans: "14241"	1	1	1	1.63e-007	Distinct
*	1.438	ENDLYVLPPLQEEEKHSSEEEDEKEWQER(24)-SKRDEALPSLTQVR(2):0	1.pFind	null	1.63e-007	5350575184	2000780	373727261	sp|P28715|ERCC5_HUMAN(166)-sp|P28715|ERCC5_HUMAN(129)
439	File: "E:\user\Aleks\mgf_conversion\250119\Fu\AChernev_220119_GKokic_sample1_BS3_pSEC_12_NCE28.raw"; SpectrumID: "8183"; scans: "14256"	1	1	1	1.20e-005	Distinct
*	1.439	ENDLYVLPPLQEEEKHSSEEEDEKEWQER(24)-SKRDEALPSLTQVR(2):0	1.pFind	null	1.20e-005	5350575184	4008020	748380597	sp|P28715|ERCC5_HUMAN(166)-sp|P28715|ERCC5_HUMAN(129)
440	File: "E:\user\Aleks\mgf_conversion\250119\Fu\AChernev_220119_GKokic_sample1_BS3_pSEC_12_NCE28.raw"; SpectrumID: "8199"; scans: "14273"	1	1	1	6.51e-006	Distinct
*	1.44	DGKGIPFTATLASSSVNSAEEHVASTNEGREPTDSVPK(3)-INSSTENSDEGLKVR(13):0	1.pFind	null	6.51e-006	5670740744	2993620	527534149	sp|P28715|ERCC5_HUMAN(441)-sp|P28715|ERCC5_HUMAN(436)
441	File: "E:\user\Aleks\mgf_conversion\250119\Fu\AChernev_220119_GKokic_sample1_BS3_pSEC_12_NCE28.raw"; SpectrumID: "8234"; scans: "14310"	1	1	1	6.04e-009	Distinct
*	1.441	DGKGIPFTATLASSSVNSAEEHVASTNEGREPTDSVPK(3)-INSSTENSDEGLKVR(13):0	1.pFind	null	6.04e-009	5670740744	0.023800	4196220	sp|P28715|ERCC5_HUMAN(441)-sp|P28715|ERCC5_HUMAN(436)
442	File: "E:\user\Aleks\mgf_conversion\250119\Fu\AChernev_220119_GKokic_sample1_BS3_pSEC_12_NCE28.raw"; SpectrumID: "8236"; scans: "14312"	1	1	1	4.16e-010	Distinct
*	1.442	LNKPYIYGPTSQGER(3)-ACQFLIKFHER(7):0	1.pFind	17,C(Carbamidomethyl[C]);	4.16e-010	3307681084	0.004080	1233116	sp|P19447|ERCC3_HUMAN(580)-sp|P19447|ERCC3_HUMAN(552)
443	File: "E:\user\Aleks\mgf_conversion\250119\Fu\AChernev_220119_GKokic_sample1_BS3_pSEC_12_NCE28.raw"; SpectrumID: "8325"; scans: "14406"	1	1	1	5.44e-004	Distinct
*	1.443	DGKGIPFTATLASSSVNSAEEHVASTNEGREPTDSVPK(3)-INSSTENSDEGLKVR(13):0	1.pFind	null	5.44e-004	5670740744	-0.014240	-2510696	sp|P28715|ERCC5_HUMAN(441)-sp|P28715|ERCC5_HUMAN(436)
444	File: "E:\user\Aleks\mgf_conversion\250119\Fu\AChernev_220119_GKokic_sample1_BS3_pSEC_12_NCE28.raw"; SpectrumID: "8374"; scans: "14459"	1	1	1	1.16e-010	Distinct
*	1.444	DGKGIPFTATLASSSVNSAEEHVASTNEGR(3)-INSSTENSDEGLKVR(13):0	1.pFind	null	1.16e-010	4817322614	3004450	623157364	sp|P28715|ERCC5_HUMAN(441)-sp|P28715|ERCC5_HUMAN(436)
445	File: "E:\user\Aleks\mgf_conversion\250119\Fu\AChernev_220119_GKokic_sample1_BS3_pSEC_12_NCE28.raw"; SpectrumID: "8391"; scans: "14477"	1	1	1	1.21e-018	Distinct
*	1.445	DGKGIPFTATLASSSVNSAEEHVASTNEGR(3)-INSSTENSDEGLKVR(13):0	1.pFind	null	1.21e-018	4817322614	1004720	208476913	sp|P28715|ERCC5_HUMAN(441)-sp|P28715|ERCC5_HUMAN(436)
446	File: "E:\user\Aleks\mgf_conversion\250119\Fu\AChernev_220119_GKokic_sample1_BS3_pSEC_12_NCE28.raw"; SpectrumID: "8408"; scans: "14495"	1	1	1	3.20e-003	Distinct
*	1.446	DGKGIPFTATLASSSVNSAEEHVASTNEGREPTDSVPK(3)-INSSTENSDEGLKVR(13):0	1.pFind	null	3.20e-003	5670740744	0.986620	173923172	sp|P28715|ERCC5_HUMAN(441)-sp|P28715|ERCC5_HUMAN(436)
447	File: "E:\user\Aleks\mgf_conversion\250119\Fu\AChernev_220119_GKokic_sample1_BS3_pSEC_12_NCE28.raw"; SpectrumID: "8409"; scans: "14496"	1	1	1	2.83e-002	Distinct
*	1.447	DGKGIPFTATLASSSVNSAEEHVASTNEGR(3)-INSSTENSDEGLKVR(13):0	1.pFind	null	2.83e-002	4817322614	0.998830	207255005	sp|P28715|ERCC5_HUMAN(441)-sp|P28715|ERCC5_HUMAN(436)
448	File: "E:\user\Aleks\mgf_conversion\250119\Fu\AChernev_220119_GKokic_sample1_BS3_pSEC_12_NCE28.raw"; SpectrumID: "8457"; scans: "14547"	1	1	1	2.08e-009	Distinct
*	1.448	DGKGIPFTATLASSSVNSAEEHVASTNEGR(3)-INSSTENSDEGLKVR(13):0	1.pFind	null	2.08e-009	4817322614	0.001250	0.259426	sp|P28715|ERCC5_HUMAN(441)-sp|P28715|ERCC5_HUMAN(436)
449	File: "E:\user\Aleks\mgf_conversion\250119\Fu\AChernev_220119_GKokic_sample1_BS3_pSEC_12_NCE28.raw"; SpectrumID: "8477"; scans: "14568"	1	1	1	6.91e-018	Distinct
*	1.449	DGKGIPFTATLASSSVNSAEEHVASTNEGR(3)-INSSTENSDEGLKVR(13):0	1.pFind	null	6.91e-018	4817322614	-0.000640	-0.132826	sp|P28715|ERCC5_HUMAN(441)-sp|P28715|ERCC5_HUMAN(436)
450	File: "E:\user\Aleks\mgf_conversion\250119\Fu\AChernev_220119_GKokic_sample1_BS3_pSEC_12_NCE28.raw"; SpectrumID: "8564"; scans: "14661"	1	1	1	2.44e-001	Distinct
*	1.45	ENDLYVLPPLQEEEKHSSEEEDEKEWQER(15)-KNLCIHPEVTPLR(1):0	1.pFind	33,C(Carbamidomethyl[C]);	2.44e-001	5327556694	0.980450	183965068	sp|P28715|ERCC5_HUMAN(157)-sp|P18074|ERCC2_HUMAN(116)
451	File: "E:\user\Aleks\mgf_conversion\250119\Fu\AChernev_220119_GKokic_sample1_BS3_pSEC_12_NCE28.raw"; SpectrumID: "86"; scans: "4291"	1	1	1	9.34e-006	Distinct
*	1.451	KRHYEDEEDDEEDAPGNDPQEAVPSAAGK(1)-SAISKTAESSGGPSTSR(5):0	1.pFind	null	9.34e-006	4957224394	-0.004030	-0.812790	sp|P19447|ERCC3_HUMAN(19)-sp|P19447|ERCC3_HUMAN(225)
452	File: "E:\user\Aleks\mgf_conversion\250119\Fu\AChernev_220119_GKokic_sample1_BS3_pSEC_12_NCE28.raw"; SpectrumID: "8807"; scans: "14922"	1	1	1	7.57e-003	Distinct
*	1.452	ETGGTYHVILDESHYKELLTHHVSPPPASSSSECSLIR(16)-TMEDQDLKPNR(8):0	1.pFind	34,C(Carbamidomethyl[C]);	7.57e-003	5716741234	4003070	699623174	sp|Q13888|TF2H2_HUMAN(232)-sp|Q13888|TF2H2_HUMAN(80)
453	File: "E:\user\Aleks\mgf_conversion\250119\Fu\AChernev_220119_GKokic_sample1_BS3_pSEC_12_NCE28.raw"; SpectrumID: "8842"; scans: "14960"	1	1	1	1.44e-002	Distinct
*	1.453	ETGGTYHVILDESHYKELLTHHVSPPPASSSSECSLIR(16)-TMEDQDLKPNR(8):0	1.pFind	34,C(Carbamidomethyl[C]);	1.44e-002	5716741234	3013190	526711329	sp|Q13888|TF2H2_HUMAN(232)-sp|Q13888|TF2H2_HUMAN(80)
454	File: "E:\user\Aleks\mgf_conversion\250119\Fu\AChernev_220119_GKokic_sample1_BS3_pSEC_12_NCE28.raw"; SpectrumID: "8873"; scans: "14994"	1	1	1	1.32e-007	Distinct
*	1.454	ENDLYVLPPLQEEEKHSSEEEDEKEWQER(15)-CQGNLETLQKTVLR(10):0	1.pFind	30,C(Carbamidomethyl[C]);	1.32e-007	5410578564	1001850	185096308	sp|P28715|ERCC5_HUMAN(157)-sp|P18074|ERCC2_HUMAN(271)
455	File: "E:\user\Aleks\mgf_conversion\250119\Fu\AChernev_220119_GKokic_sample1_BS3_pSEC_12_NCE28.raw"; SpectrumID: "8882"; scans: "15003"	1	1	1	1.76e-007	Distinct
*	1.455	ENDLYVLPPLQEEEKHSSEEEDEKEWQER(15)-CQGNLETLQKTVLR(10):0	1.pFind	30,C(Carbamidomethyl[C]);	1.76e-007	5410578564	3007080	555365850	sp|P28715|ERCC5_HUMAN(157)-sp|P18074|ERCC2_HUMAN(271)
456	File: "E:\user\Aleks\mgf_conversion\250119\Fu\AChernev_220119_GKokic_sample1_BS3_pSEC_12_NCE28.raw"; SpectrumID: "9076"; scans: "15212"	1	1	1	9.31e-009	Distinct
*	1.456	NDSVNPDINIDLKPTAVLRPYQEK(13)-SLRKMFGNGR(4):0	1.pFind	null	9.31e-009	4041110454	1007130	249096932	sp|P19447|ERCC3_HUMAN(314)-sp|P19447|ERCC3_HUMAN(329)
457	File: "E:\user\Aleks\mgf_conversion\250119\Fu\AChernev_220119_GKokic_sample1_BS3_pSEC_12_NCE28.raw"; SpectrumID: "9088"; scans: "15225"	1	1	1	7.57e-007	Distinct
*	1.457	NDSVNPDINIDLKPTAVLRPYQEK(13)-SLRKMFGNGR(4):0	1.pFind	null	7.57e-007	4041110454	2007990	496520172	sp|P19447|ERCC3_HUMAN(314)-sp|P19447|ERCC3_HUMAN(329)
458	File: "E:\user\Aleks\mgf_conversion\250119\Fu\AChernev_220119_GKokic_sample1_BS3_pSEC_12_NCE28.raw"; SpectrumID: "9195"; scans: "15340"	1	1	1	2.20e-010	Distinct
*	1.458	YCELPVECKICGLTLVSAPHLAR(9)-KHITSLKK(1):0	1.pFind	2,C(Carbamidomethyl[C]);8,C(Carbamidomethyl[C]);11,C(Carbamidomethyl[C]);	2.20e-010	3777014234	2005690	530602002	sp|Q13888|TF2H2_HUMAN(309)-sp|Q13888|TF2H2_HUMAN(129)
459	File: "E:\user\Aleks\mgf_conversion\250119\Fu\AChernev_220119_GKokic_sample1_BS3_pSEC_12_NCE28.raw"; SpectrumID: "9224"; scans: "15371"	1	1	1	1.19e-005	Distinct
*	1.459	YCELPVECKICGLTLVSAPHLAR(9)-KHITSLKK(1):0	1.pFind	2,C(Carbamidomethyl[C]);8,C(Carbamidomethyl[C]);11,C(Carbamidomethyl[C]);	1.19e-005	3777014234	2006680	530863766	sp|Q13888|TF2H2_HUMAN(309)-sp|Q13888|TF2H2_HUMAN(129)
460	File: "E:\user\Aleks\mgf_conversion\250119\Fu\AChernev_220119_GKokic_sample1_BS3_pSEC_12_NCE28.raw"; SpectrumID: "9288"; scans: "15439"	1	1	1	2.14e-008	Distinct
*	1.46	YCELPVECKICGLTLVSAPHLAR(9)-KHITSLKK(1):0	1.pFind	2,C(Carbamidomethyl[C]);8,C(Carbamidomethyl[C]);11,C(Carbamidomethyl[C]);	2.14e-008	3777014234	-0.000050	-0.013234	sp|Q13888|TF2H2_HUMAN(309)-sp|Q13888|TF2H2_HUMAN(129)
461	File: "E:\user\Aleks\mgf_conversion\250119\Fu\AChernev_220119_GKokic_sample1_BS3_pSEC_12_NCE28.raw"; SpectrumID: "9289"; scans: "15440"	1	1	1	6.06e-008	Distinct
*	1.461	DGKGIPFTATLASSSVNSAEEHVASTNEGREPTDSVPK(3)-KDRLPLESAVVR(1):0	1.pFind	null	6.06e-008	5404738484	2011420	371950872	sp|P28715|ERCC5_HUMAN(441)-sp|P28715|ERCC5_HUMAN(501)
462	File: "E:\user\Aleks\mgf_conversion\250119\Fu\AChernev_220119_GKokic_sample1_BS3_pSEC_12_NCE28.raw"; SpectrumID: "9384"; scans: "15541"	1	1	1	7.79e-005	Distinct
*	1.462	YCELPVECKICGLTLVSAPHLAR(9)-KHITSLKK(1):0	1.pFind	2,C(Carbamidomethyl[C]);8,C(Carbamidomethyl[C]);11,C(Carbamidomethyl[C]);	7.79e-005	3777014234	1005610	266102880	sp|Q13888|TF2H2_HUMAN(309)-sp|Q13888|TF2H2_HUMAN(129)
463	File: "E:\user\Aleks\mgf_conversion\250119\Fu\AChernev_220119_GKokic_sample1_BS3_pSEC_12_NCE28.raw"; SpectrumID: "958"; scans: "6241"	1	1	1	1.18e-002	Distinct
*	1.463	KRHYEDEEDDEEDAPGNDPQEAVPSAAGK(1)-QVDESGTKVDEYGAK(8):0	1.pFind	null	1.18e-002	4960191684	1001460	201817725	sp|P19447|ERCC3_HUMAN(19)-sp|P19447|ERCC3_HUMAN(55)
464	File: "E:\user\Aleks\mgf_conversion\250119\Fu\AChernev_220119_GKokic_sample1_BS3_pSEC_12_NCE28.raw"; SpectrumID: "9868"; scans: "16058"	1	1	1	4.37e-002	Distinct
*	1.464	LNVNATDSSSTSNHKQDVGISAAFLADVRPQTDGCNGLR(15)-IAWAPEGKDR(8):0	1.pFind	35,C(Carbamidomethyl[C]);	4.37e-002	5394628574	2018350	373930957	sp|P32780|TF2H1_HUMAN(164)-sp|P32780|TF2H1_HUMAN(41)
465	File: "E:\user\Aleks\mgf_conversion\250119\Fu\AChernev_220119_GKokic_sample1_BS3_pSEC_12_NCE28.raw"; SpectrumID: "987"; scans: "6286"	1	1	1	2.68e-001	Distinct
*	1.465	KRHYEDEEDDEEDAPGNDPQEAVPSAAGK(1)-QVDESGTKVDEYGAK(8):0	1.pFind	null	2.68e-001	4960191684	2005620	404097790	sp|P19447|ERCC3_HUMAN(19)-sp|P19447|ERCC3_HUMAN(55)
466	File: "E:\user\Aleks\mgf_conversion\250119\Fu\AChernev_220119_GKokic_sample1_BS3_pSEC_12_NCE30.raw"; SpectrumID: "10189"; scans: "16396"	1	1	1	2.72e-010	Distinct
*	1.466	ENDLYVLPPLQEEEKHSSEEEDEKEWQER(15)-CQGNLETLQKTVLR(10):0	1.pFind	30,C(Carbamidomethyl[C]);	2.72e-010	5410578564	2004720	370312453	sp|P28715|ERCC5_HUMAN(157)-sp|P18074|ERCC2_HUMAN(271)
467	File: "E:\user\Aleks\mgf_conversion\250119\Fu\AChernev_220119_GKokic_sample1_BS3_pSEC_12_NCE30.raw"; SpectrumID: "1087"; scans: "6472"	1	1	1	1.97e-003	Distinct
*	1.467	HYEDEEDDEEDAPGNDPQEAVPSAAGKQVDESGTK(27)-HVHPLFKR(7):0	1.pFind	null	1.97e-003	4928228344	3005420	609341672	sp|P19447|ERCC3_HUMAN(47)-sp|P19447|ERCC3_HUMAN(781)
468	File: "E:\user\Aleks\mgf_conversion\250119\Fu\AChernev_220119_GKokic_sample1_BS3_pSEC_12_NCE30.raw"; SpectrumID: "1092"; scans: "6478"	1	1	1	3.87e-004	Distinct
*	1.468	HYEDEEDDEEDAPGNDPQEAVPSAAGKQVDESGTK(27)-HVHPLFKR(7):0	1.pFind	null	3.87e-004	4928228344	1011070	205074931	sp|P19447|ERCC3_HUMAN(47)-sp|P19447|ERCC3_HUMAN(781)
469	File: "E:\user\Aleks\mgf_conversion\250119\Fu\AChernev_220119_GKokic_sample1_BS3_pSEC_12_NCE30.raw"; SpectrumID: "11037"; scans: "17305"	1	1	1	5.68e-007	Distinct
*	1.469	NSEGEATELITETFTSKSAISK(17)-LVLKHNR(4):0	1.pFind	null	5.68e-007	3358761894	-0.000680	-0.202395	sp|P19447|ERCC3_HUMAN(220)-sp|P19447|ERCC3_HUMAN(174)
470	File: "E:\user\Aleks\mgf_conversion\250119\Fu\AChernev_220119_GKokic_sample1_BS3_pSEC_12_NCE30.raw"; SpectrumID: "1128"; scans: "6528"	1	1	1	1.11e-004	Distinct
*	1.47	HYEDEEDDEEDAPGNDPQEAVPSAAGKQVDESGTK(27)-HVHPLFKR(7):0	1.pFind	null	1.11e-004	4928228344	0.004620	0.937264	sp|P19447|ERCC3_HUMAN(47)-sp|P19447|ERCC3_HUMAN(781)
471	File: "E:\user\Aleks\mgf_conversion\250119\Fu\AChernev_220119_GKokic_sample1_BS3_pSEC_12_NCE30.raw"; SpectrumID: "11372"; scans: "17663"	1	1	1	7.63e-007	Distinct
*	1.471	YCELPVECKICGLTLVSAPHLAR(9)-KHITSLK(1):0	1.pFind	2,C(Carbamidomethyl[C]);8,C(Carbamidomethyl[C]);11,C(Carbamidomethyl[C]);	7.63e-007	3648919274	3002940	822063500	sp|Q13888|TF2H2_HUMAN(309)-sp|Q13888|TF2H2_HUMAN(129)
472	File: "E:\user\Aleks\mgf_conversion\250119\Fu\AChernev_220119_GKokic_sample1_BS3_pSEC_12_NCE30.raw"; SpectrumID: "11387"; scans: "17679"	1	1	1	8.70e-007	Distinct
*	1.472	YCELPVECKICGLTLVSAPHLAR(9)-KHITSLK(1):0	1.pFind	2,C(Carbamidomethyl[C]);8,C(Carbamidomethyl[C]);11,C(Carbamidomethyl[C]);	8.70e-007	3648919274	2007430	549689565	sp|Q13888|TF2H2_HUMAN(309)-sp|Q13888|TF2H2_HUMAN(129)
473	File: "E:\user\Aleks\mgf_conversion\250119\Fu\AChernev_220119_GKokic_sample1_BS3_pSEC_12_NCE30.raw"; SpectrumID: "11456"; scans: "17754"	1	1	1	2.65e-008	Distinct
*	1.473	YCELPVECKICGLTLVSAPHLAR(9)-KHITSLK(1):0	1.pFind	2,C(Carbamidomethyl[C]);8,C(Carbamidomethyl[C]);11,C(Carbamidomethyl[C]);	2.65e-008	3648919274	1006050	275559730	sp|Q13888|TF2H2_HUMAN(309)-sp|Q13888|TF2H2_HUMAN(129)
474	File: "E:\user\Aleks\mgf_conversion\250119\Fu\AChernev_220119_GKokic_sample1_BS3_pSEC_12_NCE30.raw"; SpectrumID: "11460"; scans: "17758"	1	1	1	9.33e-005	Distinct
*	1.474	YCELPVECKICGLTLVSAPHLAR(9)-KHITSLK(1):0	1.pFind	2,C(Carbamidomethyl[C]);8,C(Carbamidomethyl[C]);11,C(Carbamidomethyl[C]);	9.33e-005	3648919274	0.001840	0.504119	sp|Q13888|TF2H2_HUMAN(309)-sp|Q13888|TF2H2_HUMAN(129)
475	File: "E:\user\Aleks\mgf_conversion\250119\Fu\AChernev_220119_GKokic_sample1_BS3_pSEC_12_NCE30.raw"; SpectrumID: "11473"; scans: "17772"	1	1	1	7.55e-005	Distinct
*	1.475	YCELPVECKICGLTLVSAPHLAR(9)-KHITSLK(1):0	1.pFind	2,C(Carbamidomethyl[C]);8,C(Carbamidomethyl[C]);11,C(Carbamidomethyl[C]);	7.55e-005	3648919274	-0.000530	-0.145208	sp|Q13888|TF2H2_HUMAN(309)-sp|Q13888|TF2H2_HUMAN(129)
476	File: "E:\user\Aleks\mgf_conversion\250119\Fu\AChernev_220119_GKokic_sample1_BS3_pSEC_12_NCE30.raw"; SpectrumID: "11515"; scans: "17817"	1	1	1	2.71e-008	Distinct
*	1.476	YCELPVECKICGLTLVSAPHLAR(9)-KHITSLK(1):0	1.pFind	2,C(Carbamidomethyl[C]);8,C(Carbamidomethyl[C]);11,C(Carbamidomethyl[C]);	2.71e-008	3648919274	-0.006740	-1846616	sp|Q13888|TF2H2_HUMAN(309)-sp|Q13888|TF2H2_HUMAN(129)
477	File: "E:\user\Aleks\mgf_conversion\250119\Fu\AChernev_220119_GKokic_sample1_BS3_pSEC_12_NCE30.raw"; SpectrumID: "11554"; scans: "17859"	1	1	1	3.52e-007	Distinct
*	1.477	YCELPVECKICGLTLVSAPHLAR(9)-KHITSLK(1):0	1.pFind	2,C(Carbamidomethyl[C]);8,C(Carbamidomethyl[C]);11,C(Carbamidomethyl[C]);	3.52e-007	3648919274	-0.005460	-1495923	sp|Q13888|TF2H2_HUMAN(309)-sp|Q13888|TF2H2_HUMAN(129)
478	File: "E:\user\Aleks\mgf_conversion\250119\Fu\AChernev_220119_GKokic_sample1_BS3_pSEC_12_NCE30.raw"; SpectrumID: "11644"; scans: "17955"	1	1	1	4.52e-004	Distinct
*	1.478	YCELPVECKICGLTLVSAPHLAR(9)-KHITSLK(1):0	1.pFind	2,C(Carbamidomethyl[C]);8,C(Carbamidomethyl[C]);11,C(Carbamidomethyl[C]);	4.52e-004	3648919274	4004840	1096035906	sp|Q13888|TF2H2_HUMAN(309)-sp|Q13888|TF2H2_HUMAN(129)
479	File: "E:\user\Aleks\mgf_conversion\250119\Fu\AChernev_220119_GKokic_sample1_BS3_pSEC_12_NCE30.raw"; SpectrumID: "1168"; scans: "6580"	1	1	1	3.21e-004	Distinct
*	1.479	HYEDEEDDEEDAPGNDPQEAVPSAAGKQVDESGTK(27)-HVHPLFKR(7):0	1.pFind	null	3.21e-004	4928228344	3009970	610263610	sp|P19447|ERCC3_HUMAN(47)-sp|P19447|ERCC3_HUMAN(781)
480	File: "E:\user\Aleks\mgf_conversion\250119\Fu\AChernev_220119_GKokic_sample1_BS3_pSEC_12_NCE30.raw"; SpectrumID: "1182"; scans: "6599"	1	1	1	3.63e-004	Distinct
*	1.48	HYEDEEDDEEDAPGNDPQEAVPSAAGKQVDESGTK(27)-VDEYGAKDYR(7):0	1.pFind	null	3.63e-004	5110186994	1006170	196817400	sp|P19447|ERCC3_HUMAN(47)-sp|P19447|ERCC3_HUMAN(62)
481	File: "E:\user\Aleks\mgf_conversion\250119\Fu\AChernev_220119_GKokic_sample1_BS3_pSEC_12_NCE30.raw"; SpectrumID: "12170"; scans: "18522"	1	1	1	1.37e-009	Distinct
*	1.481	HYEDEEDDEEDAPGNDPQEAVPSAAGKQVDESGTKVDEYGAK(27)-EDDKIVDLNFLIGPK(4):0	1.pFind	null	1.37e-009	6372899154	3003450	470988309	sp|P19447|ERCC3_HUMAN(47)-sp|P19447|ERCC3_HUMAN(479)
482	File: "E:\user\Aleks\mgf_conversion\250119\Fu\AChernev_220119_GKokic_sample1_BS3_pSEC_12_NCE30.raw"; SpectrumID: "1219"; scans: "6644"	1	1	1	4.71e-004	Distinct
*	1.482	HYEDEEDDEEDAPGNDPQEAVPSAAGKQVDESGTK(27)-VDEYGAKDYR(7):0	1.pFind	null	4.71e-004	5110186994	3004210	587425383	sp|P19447|ERCC3_HUMAN(47)-sp|P19447|ERCC3_HUMAN(62)
483	File: "E:\user\Aleks\mgf_conversion\250119\Fu\AChernev_220119_GKokic_sample1_BS3_pSEC_12_NCE30.raw"; SpectrumID: "12232"; scans: "18589"	1	1	1	2.43e-005	Distinct
*	1.483	HYEDEEDDEEDAPGNDPQEAVPSAAGKQVDESGTKVDEYGAK(27)-EDDKIVDLNFLIGPK(4):0	1.pFind	null	2.43e-005	6372899154	2001610	313933323	sp|P19447|ERCC3_HUMAN(47)-sp|P19447|ERCC3_HUMAN(479)
484	File: "E:\user\Aleks\mgf_conversion\250119\Fu\AChernev_220119_GKokic_sample1_BS3_pSEC_12_NCE30.raw"; SpectrumID: "1225"; scans: "6652"	1	1	1	1.38e-004	Distinct
*	1.484	HYEDEEDDEEDAPGNDPQEAVPSAAGKQVDESGTK(27)-VDEYGAKDYR(7):0	1.pFind	null	1.38e-004	5110186994	2009590	393019730	sp|P19447|ERCC3_HUMAN(47)-sp|P19447|ERCC3_HUMAN(62)
485	File: "E:\user\Aleks\mgf_conversion\250119\Fu\AChernev_220119_GKokic_sample1_BS3_pSEC_12_NCE30.raw"; SpectrumID: "1228"; scans: "6656"	1	1	1	2.12e-005	Distinct
*	1.485	HYEDEEDDEEDAPGNDPQEAVPSAAGKQVDESGTK(27)-VDEYGAKDYR(7):0	1.pFind	null	2.12e-005	5110186994	0.003370	0.659337	sp|P19447|ERCC3_HUMAN(47)-sp|P19447|ERCC3_HUMAN(62)
486	File: "E:\user\Aleks\mgf_conversion\250119\Fu\AChernev_220119_GKokic_sample1_BS3_pSEC_12_NCE30.raw"; SpectrumID: "1229"; scans: "6657"	1	1	1	3.52e-004	Distinct
*	1.486	HYEDEEDDEEDAPGNDPQEAVPSAAGKQVDESGTK(27)-VDEYGAKDYR(7):0	1.pFind	null	3.52e-004	5110186994	4010590	784052665	sp|P19447|ERCC3_HUMAN(47)-sp|P19447|ERCC3_HUMAN(62)
487	File: "E:\user\Aleks\mgf_conversion\250119\Fu\AChernev_220119_GKokic_sample1_BS3_pSEC_12_NCE30.raw"; SpectrumID: "1241"; scans: "6673"	1	1	1	2.62e-004	Distinct
*	1.487	HYEDEEDDEEDAPGNDPQEAVPSAAGKQVDESGTK(27)-VDEYGAKDYR(7):0	1.pFind	null	2.62e-004	5110186994	-0.002740	-0.536079	sp|P19447|ERCC3_HUMAN(47)-sp|P19447|ERCC3_HUMAN(62)
488	File: "E:\user\Aleks\mgf_conversion\250119\Fu\AChernev_220119_GKokic_sample1_BS3_pSEC_12_NCE30.raw"; SpectrumID: "1262"; scans: "6704"	1	1	1	4.94e-005	Distinct
*	1.488	HYEDEEDDEEDAPGNDPQEAVPSAAGKQVDESGTK(27)-VDEYGAKDYR(7):0	1.pFind	null	4.94e-005	5110186994	0.002120	0.414776	sp|P19447|ERCC3_HUMAN(47)-sp|P19447|ERCC3_HUMAN(62)
489	File: "E:\user\Aleks\mgf_conversion\250119\Fu\AChernev_220119_GKokic_sample1_BS3_pSEC_12_NCE30.raw"; SpectrumID: "12639"; scans: "19035"	1	1	1	3.59e-005	Distinct
*	1.489	DQHVYVCAVCQNVFCVDCDVFVHDSLHCCPGCIHKIPAPSGV(35)-SDIKGQHTETLLAGSLAK(4):0	1.pFind	7,C(Carbamidomethyl[C]);10,C(Carbamidomethyl[C]);15,C(Carbamidomethyl[C]);18,C(Carbamidomethyl[C]);28,C(Carbamidomethyl[C]);29,C(Carbamidomethyl[C]);32,C(Carbamidomethyl[C]);	3.59e-005	6961230984	2998320	430469226	sp|Q13888|TF2H2_HUMAN(391)-sp|Q13889|TF2H3_HUMAN(125)
490	File: "E:\user\Aleks\mgf_conversion\250119\Fu\AChernev_220119_GKokic_sample1_BS3_pSEC_12_NCE30.raw"; SpectrumID: "12814"; scans: "19224"	1	1	1	4.37e-013	Distinct
*	1.49	YCELPVECKICGLTLVSAPHLAR(9)-RAEKLTELSGNPR(4):0	1.pFind	2,C(Carbamidomethyl[C]);8,C(Carbamidomethyl[C]);11,C(Carbamidomethyl[C]);	4.37e-013	4293207064	2004020	466461393	sp|Q13888|TF2H2_HUMAN(309)-sp|Q13888|TF2H2_HUMAN(119)
491	File: "E:\user\Aleks\mgf_conversion\250119\Fu\AChernev_220119_GKokic_sample1_BS3_pSEC_12_NCE30.raw"; SpectrumID: "12839"; scans: "19251"	1	1	1	1.33e-013	Distinct
*	1.491	YCELPVECKICGLTLVSAPHLAR(9)-RAEKLTELSGNPR(4):0	1.pFind	2,C(Carbamidomethyl[C]);8,C(Carbamidomethyl[C]);11,C(Carbamidomethyl[C]);	1.33e-013	4293207064	3005240	699345226	sp|Q13888|TF2H2_HUMAN(309)-sp|Q13888|TF2H2_HUMAN(119)
492	File: "E:\user\Aleks\mgf_conversion\250119\Fu\AChernev_220119_GKokic_sample1_BS3_pSEC_12_NCE30.raw"; SpectrumID: "12857"; scans: "19270"	1	1	1	8.12e-009	Distinct
*	1.492	YCELPVECKICGLTLVSAPHLAR(9)-RAEKLTELSGNPR(4):0	1.pFind	2,C(Carbamidomethyl[C]);8,C(Carbamidomethyl[C]);11,C(Carbamidomethyl[C]);	8.12e-009	4293207064	2006200	466968579	sp|Q13888|TF2H2_HUMAN(309)-sp|Q13888|TF2H2_HUMAN(119)
493	File: "E:\user\Aleks\mgf_conversion\250119\Fu\AChernev_220119_GKokic_sample1_BS3_pSEC_12_NCE30.raw"; SpectrumID: "12879"; scans: "19294"	1	1	1	7.68e-013	Distinct
*	1.493	YCELPVECKICGLTLVSAPHLAR(9)-RAEKLTELSGNPR(4):0	1.pFind	2,C(Carbamidomethyl[C]);8,C(Carbamidomethyl[C]);11,C(Carbamidomethyl[C]);	7.68e-013	4293207064	0.999920	232798631	sp|Q13888|TF2H2_HUMAN(309)-sp|Q13888|TF2H2_HUMAN(119)
494	File: "E:\user\Aleks\mgf_conversion\250119\Fu\AChernev_220119_GKokic_sample1_BS3_pSEC_12_NCE30.raw"; SpectrumID: "12905"; scans: "19324"	1	1	1	5.33e-009	Distinct
*	1.494	GKVSEGIDFVHHYGR(2)-TVPEIEKVIEELRK(7):0	1.pFind	null	5.33e-009	3519872414	1000330	284032958	sp|P18074|ERCC2_HUMAN(606)-sp|P18074|ERCC2_HUMAN(85)
495	File: "E:\user\Aleks\mgf_conversion\250119\Fu\AChernev_220119_GKokic_sample1_BS3_pSEC_12_NCE30.raw"; SpectrumID: "12924"; scans: "19345"	1	1	1	3.03e-010	Distinct
*	1.495	GKVSEGIDFVHHYGR(2)-TVPEIEKVIEELRK(7):0	1.pFind	null	3.03e-010	3519872414	1001250	284294108	sp|P18074|ERCC2_HUMAN(606)-sp|P18074|ERCC2_HUMAN(85)
496	File: "E:\user\Aleks\mgf_conversion\250119\Fu\AChernev_220119_GKokic_sample1_BS3_pSEC_12_NCE30.raw"; SpectrumID: "12987"; scans: "19413"	1	1	1	3.70e-008	Distinct
*	1.496	GKVSEGIDFVHHYGR(2)-TVPEIEKVIEELRK(7):0	1.pFind	null	3.70e-008	3519872414	0.998110	283402792	sp|P18074|ERCC2_HUMAN(606)-sp|P18074|ERCC2_HUMAN(85)
497	File: "E:\user\Aleks\mgf_conversion\250119\Fu\AChernev_220119_GKokic_sample1_BS3_pSEC_12_NCE30.raw"; SpectrumID: "13003"; scans: "19431"	1	1	1	2.61e-008	Distinct
*	1.497	GKVSEGIDFVHHYGR(2)-TVPEIEKVIEELRK(7):0	1.pFind	null	2.61e-008	3519872414	-0.000530	-0.150531	sp|P18074|ERCC2_HUMAN(606)-sp|P18074|ERCC2_HUMAN(85)
498	File: "E:\user\Aleks\mgf_conversion\250119\Fu\AChernev_220119_GKokic_sample1_BS3_pSEC_12_NCE30.raw"; SpectrumID: "13076"; scans: "19511"	1	1	1	5.16e-010	Distinct
*	1.498	YCELPVECKICGLTLVSAPHLAR(9)-KHITSLK(1):0	1.pFind	2,C(Carbamidomethyl[C]);8,C(Carbamidomethyl[C]);11,C(Carbamidomethyl[C]);	5.16e-010	3648919274	0.988990	270888217	sp|Q13888|TF2H2_HUMAN(309)-sp|Q13888|TF2H2_HUMAN(129)
499	File: "E:\user\Aleks\mgf_conversion\250119\Fu\AChernev_220119_GKokic_sample1_BS3_pSEC_12_NCE30.raw"; SpectrumID: "13123"; scans: "19562"	1	1	1	2.01e-015	Distinct
*	1.499	DQHVYVCAVCQNVFCVDCDVFVHDSLHCCPGCIHKIPAPSGV(35)-SDIKGQHTETLLAGSLAK(4):0	1.pFind	7,C(Carbamidomethyl[C]);10,C(Carbamidomethyl[C]);15,C(Carbamidomethyl[C]);18,C(Carbamidomethyl[C]);28,C(Carbamidomethyl[C]);29,C(Carbamidomethyl[C]);32,C(Carbamidomethyl[C]);	2.01e-015	6961230984	2002200	287497253	sp|Q13888|TF2H2_HUMAN(391)-sp|Q13889|TF2H3_HUMAN(125)
500	File: "E:\user\Aleks\mgf_conversion\250119\Fu\AChernev_220119_GKokic_sample1_BS3_pSEC_12_NCE30.raw"; SpectrumID: "13144"; scans: "19585"	1	1	1	2.32e-014	Distinct
*	1.5	DQHVYVCAVCQNVFCVDCDVFVHDSLHCCPGCIHKIPAPSGV(35)-SDIKGQHTETLLAGSLAK(4):0	1.pFind	7,C(Carbamidomethyl[C]);10,C(Carbamidomethyl[C]);15,C(Carbamidomethyl[C]);18,C(Carbamidomethyl[C]);28,C(Carbamidomethyl[C]);29,C(Carbamidomethyl[C]);32,C(Carbamidomethyl[C]);	2.32e-014	6961230984	3005640	431519706	sp|Q13888|TF2H2_HUMAN(391)-sp|Q13889|TF2H3_HUMAN(125)
501	File: "E:\user\Aleks\mgf_conversion\250119\Fu\AChernev_220119_GKokic_sample1_BS3_pSEC_12_NCE30.raw"; SpectrumID: "13151"; scans: "19593"	1	1	1	1.56e-012	Distinct
*	1.501	DQHVYVCAVCQNVFCVDCDVFVHDSLHCCPGCIHKIPAPSGV(35)-SDIKGQHTETLLAGSLAK(4):0	1.pFind	7,C(Carbamidomethyl[C]);10,C(Carbamidomethyl[C]);15,C(Carbamidomethyl[C]);18,C(Carbamidomethyl[C]);28,C(Carbamidomethyl[C]);29,C(Carbamidomethyl[C]);32,C(Carbamidomethyl[C]);	1.56e-012	6961230984	1022680	146867970	sp|Q13888|TF2H2_HUMAN(391)-sp|Q13889|TF2H3_HUMAN(125)
502	File: "E:\user\Aleks\mgf_conversion\250119\Fu\AChernev_220119_GKokic_sample1_BS3_pSEC_12_NCE30.raw"; SpectrumID: "13206"; scans: "19652"	1	1	1	2.16e-003	Distinct
*	1.502	NPLLDLTALEDKPLDEGYGISSVPSASNSKSIK(30)-ENSNAAIIKR(9):0	1.pFind	null	2.16e-003	4710460204	0.981410	208259023	sp|P32780|TF2H1_HUMAN(296)-sp|P32780|TF2H1_HUMAN(308)
503	File: "E:\user\Aleks\mgf_conversion\250119\Fu\AChernev_220119_GKokic_sample1_BS3_pSEC_12_NCE30.raw"; SpectrumID: "13216"; scans: "19664"	1	1	1	6.88e-012	Distinct
*	1.503	DQHVYVCAVCQNVFCVDCDVFVHDSLHCCPGCIHKIPAPSGV(35)-SDIKGQHTETLLAGSLAK(4):0	1.pFind	7,C(Carbamidomethyl[C]);10,C(Carbamidomethyl[C]);15,C(Carbamidomethyl[C]);18,C(Carbamidomethyl[C]);28,C(Carbamidomethyl[C]);29,C(Carbamidomethyl[C]);32,C(Carbamidomethyl[C]);	6.88e-012	6961230984	0.004140	0.594636	sp|Q13888|TF2H2_HUMAN(391)-sp|Q13889|TF2H3_HUMAN(125)
504	File: "E:\user\Aleks\mgf_conversion\250119\Fu\AChernev_220119_GKokic_sample1_BS3_pSEC_12_NCE30.raw"; SpectrumID: "13219"; scans: "19667"	1	1	1	9.64e-004	Distinct
*	1.504	NPLLDLTALEDKPLDEGYGISSVPSASNSKSIK(30)-ENSNAAIIKR(9):0	1.pFind	null	9.64e-004	4710460204	-0.007690	-1632191	sp|P32780|TF2H1_HUMAN(296)-sp|P32780|TF2H1_HUMAN(308)
505	File: "E:\user\Aleks\mgf_conversion\250119\Fu\AChernev_220119_GKokic_sample1_BS3_pSEC_12_NCE30.raw"; SpectrumID: "13271"; scans: "19723"	1	1	1	8.46e-004	Distinct
*	1.505	DQHVYVCAVCQNVFCVDCDVFVHDSLHCCPGCIHKIPAPSGV(35)-SDIKGQHTETLLAGSLAK(4):0	1.pFind	7,C(Carbamidomethyl[C]);10,C(Carbamidomethyl[C]);15,C(Carbamidomethyl[C]);18,C(Carbamidomethyl[C]);28,C(Carbamidomethyl[C]);29,C(Carbamidomethyl[C]);32,C(Carbamidomethyl[C]);	8.46e-004	6961230984	4010930	575766082	sp|Q13888|TF2H2_HUMAN(391)-sp|Q13889|TF2H3_HUMAN(125)
506	File: "E:\user\Aleks\mgf_conversion\250119\Fu\AChernev_220119_GKokic_sample1_BS3_pSEC_12_NCE30.raw"; SpectrumID: "13279"; scans: "19732"	1	1	1	1.86e-004	Distinct
*	1.506	HYEDEEDDEEDAPGNDPQEAVPSAAGKQVDESGTK(27)-EDDKIVDLNFLIGPK(4):0	1.pFind	null	1.86e-004	5610544354	4007860	713706267	sp|P19447|ERCC3_HUMAN(47)-sp|P19447|ERCC3_HUMAN(479)
507	File: "E:\user\Aleks\mgf_conversion\250119\Fu\AChernev_220119_GKokic_sample1_BS3_pSEC_12_NCE30.raw"; SpectrumID: "13308"; scans: "19763"	1	1	1	1.69e-011	Distinct
*	1.507	DQHVYVCAVCQNVFCVDCDVFVHDSLHCCPGCIHKIPAPSGV(35)-SDIKGQHTETLLAGSLAK(4):0	1.pFind	7,C(Carbamidomethyl[C]);10,C(Carbamidomethyl[C]);15,C(Carbamidomethyl[C]);18,C(Carbamidomethyl[C]);28,C(Carbamidomethyl[C]);29,C(Carbamidomethyl[C]);32,C(Carbamidomethyl[C]);	1.69e-011	6961230984	4001700	574441883	sp|Q13888|TF2H2_HUMAN(391)-sp|Q13889|TF2H3_HUMAN(125)
508	File: "E:\user\Aleks\mgf_conversion\250119\Fu\AChernev_220119_GKokic_sample1_BS3_pSEC_12_NCE30.raw"; SpectrumID: "13338"; scans: "19796"	1	1	1	6.76e-009	Distinct
*	1.508	DQHVYVCAVCQNVFCVDCDVFVHDSLHCCPGCIHKIPAPSGV(35)-SDIKGQHTETLLAGSLAK(4):0	1.pFind	7,C(Carbamidomethyl[C]);10,C(Carbamidomethyl[C]);15,C(Carbamidomethyl[C]);18,C(Carbamidomethyl[C]);28,C(Carbamidomethyl[C]);29,C(Carbamidomethyl[C]);32,C(Carbamidomethyl[C]);	6.76e-009	6961230984	2008080	288341323	sp|Q13888|TF2H2_HUMAN(391)-sp|Q13889|TF2H3_HUMAN(125)
509	File: "E:\user\Aleks\mgf_conversion\250119\Fu\AChernev_220119_GKokic_sample1_BS3_pSEC_12_NCE30.raw"; SpectrumID: "134"; scans: "4687"	1	1	1	9.07e-004	Distinct
*	1.509	KRHYEDEEDDEEDAPGNDPQEAVPSAAGK(1)-VDEYGAKDYR(7):0	1.pFind	null	9.07e-004	4549990414	0.001600	0.351571	sp|P19447|ERCC3_HUMAN(19)-sp|P19447|ERCC3_HUMAN(62)
510	File: "E:\user\Aleks\mgf_conversion\250119\Fu\AChernev_220119_GKokic_sample1_BS3_pSEC_12_NCE30.raw"; SpectrumID: "13537"; scans: "20009"	1	1	1	5.33e-005	Distinct
*	1.51	DQHVYVCAVCQNVFCVDCDVFVHDSLHCCPGCIHKIPAPSGV(35)-SDIKGQHTETLLAGSLAK(4):0	1.pFind	7,C(Carbamidomethyl[C]);10,C(Carbamidomethyl[C]);15,C(Carbamidomethyl[C]);18,C(Carbamidomethyl[C]);28,C(Carbamidomethyl[C]);29,C(Carbamidomethyl[C]);32,C(Carbamidomethyl[C]);	5.33e-005	6961230984	2005860	288022643	sp|Q13888|TF2H2_HUMAN(391)-sp|Q13889|TF2H3_HUMAN(125)
511	File: "E:\user\Aleks\mgf_conversion\250119\Fu\AChernev_220119_GKokic_sample1_BS3_pSEC_12_NCE30.raw"; SpectrumID: "13612"; scans: "20090"	1	1	1	1.60e-007	Distinct
*	1.511	YCELPVECKICGLTLVSAPHLAR(9)-KHITSLK(1):0	1.pFind	2,C(Carbamidomethyl[C]);8,C(Carbamidomethyl[C]);11,C(Carbamidomethyl[C]);	1.60e-007	3648919274	0.989390	270997749	sp|Q13888|TF2H2_HUMAN(309)-sp|Q13888|TF2H2_HUMAN(129)
512	File: "E:\user\Aleks\mgf_conversion\250119\Fu\AChernev_220119_GKokic_sample1_BS3_pSEC_12_NCE30.raw"; SpectrumID: "13637"; scans: "20117"	1	1	1	8.18e-004	Distinct
*	1.512	AAPKIIDTGGGFILEEEEEEEQK(4)-AAPKIIDTGGGFILEEEEEEEQK(4):0	1.pFind	null	8.18e-004	5200523654	-0.027190	-5227335	sp|P23025|XPA_HUMAN(70)-sp|P23025|XPA_HUMAN(70)
513	File: "E:\user\Aleks\mgf_conversion\250119\Fu\AChernev_220119_GKokic_sample1_BS3_pSEC_12_NCE30.raw"; SpectrumID: "13645"; scans: "20126"	1	1	1	1.91e-006	Distinct
*	1.513	CLVLGNSAVSVEQWKAQFKMWSTIDDSQICR(15)-SGVIVLPCGAGKSLVGVTAACTVRK(12):0	1.pFind	1,C(Carbamidomethyl[C]);30,C(Carbamidomethyl[C]);39,C(Carbamidomethyl[C]);52,C(Carbamidomethyl[C]);	1.91e-006	6293192994	3030210	481197252	sp|P19447|ERCC3_HUMAN(378)-sp|P19447|ERCC3_HUMAN(349)
514	File: "E:\user\Aleks\mgf_conversion\250119\Fu\AChernev_220119_GKokic_sample1_BS3_pSEC_12_NCE30.raw"; SpectrumID: "13651"; scans: "20132"	1	1	1	2.00e-007	Distinct
*	1.514	YCELPVECKICGLTLVSAPHLAR(9)-KHITSLK(1):0	1.pFind	2,C(Carbamidomethyl[C]);8,C(Carbamidomethyl[C]);11,C(Carbamidomethyl[C]);	2.00e-007	3648919274	-0.012810	-3509672	sp|Q13888|TF2H2_HUMAN(309)-sp|Q13888|TF2H2_HUMAN(129)
515	File: "E:\user\Aleks\mgf_conversion\250119\Fu\AChernev_220119_GKokic_sample1_BS3_pSEC_12_NCE30.raw"; SpectrumID: "1366"; scans: "6850"	1	1	1	4.04e-003	Distinct
*	1.515	HYEDEEDDEEDAPGNDPQEAVPSAAGKQVDESGTK(27)-VDEYGAKDYR(7):0	1.pFind	null	4.04e-003	5110186994	0.999470	195507066	sp|P19447|ERCC3_HUMAN(47)-sp|P19447|ERCC3_HUMAN(62)
516	File: "E:\user\Aleks\mgf_conversion\250119\Fu\AChernev_220119_GKokic_sample1_BS3_pSEC_12_NCE30.raw"; SpectrumID: "13665"; scans: "20147"	1	1	1	7.87e-010	Distinct
*	1.516	DQHVYVCAVCQNVFCVDCDVFVHDSLHCCPGCIHKIPAPSGV(35)-SDIKGQHTETLLAGSLAK(4):0	1.pFind	7,C(Carbamidomethyl[C]);10,C(Carbamidomethyl[C]);15,C(Carbamidomethyl[C]);18,C(Carbamidomethyl[C]);28,C(Carbamidomethyl[C]);29,C(Carbamidomethyl[C]);32,C(Carbamidomethyl[C]);	7.87e-010	6961230984	1003920	144174219	sp|Q13888|TF2H2_HUMAN(391)-sp|Q13889|TF2H3_HUMAN(125)
517	File: "E:\user\Aleks\mgf_conversion\250119\Fu\AChernev_220119_GKokic_sample1_BS3_pSEC_12_NCE30.raw"; SpectrumID: "13675"; scans: "20157"	1	1	1	1.13e-003	Distinct
*	1.517	CLVLGNSAVSVEQWKAQFKMWSTIDDSQICR(15)-SGVIVLPCGAGKSLVGVTAACTVRK(12):0	1.pFind	1,C(Carbamidomethyl[C]);30,C(Carbamidomethyl[C]);39,C(Carbamidomethyl[C]);52,C(Carbamidomethyl[C]);	1.13e-003	6293192994	3043220	483262241	sp|P19447|ERCC3_HUMAN(378)-sp|P19447|ERCC3_HUMAN(349)
518	File: "E:\user\Aleks\mgf_conversion\250119\Fu\AChernev_220119_GKokic_sample1_BS3_pSEC_12_NCE30.raw"; SpectrumID: "137"; scans: "4697"	1	1	1	4.07e-007	Distinct
*	1.518	KRHYEDEEDDEEDAPGNDPQEAVPSAAGK(1)-QVDESGTKVDEYGAK(8):0	1.pFind	null	4.07e-007	4960191684	0.015180	3059735	sp|P19447|ERCC3_HUMAN(19)-sp|P19447|ERCC3_HUMAN(55)
519	File: "E:\user\Aleks\mgf_conversion\250119\Fu\AChernev_220119_GKokic_sample1_BS3_pSEC_12_NCE30.raw"; SpectrumID: "138"; scans: "4701"	1	1	1	2.62e-007	Distinct
*	1.519	KRHYEDEEDDEEDAPGNDPQEAVPSAAGK(1)-QVDESGTKVDEYGAK(8):0	1.pFind	null	2.62e-007	4960191684	0.005760	1161008	sp|P19447|ERCC3_HUMAN(19)-sp|P19447|ERCC3_HUMAN(55)
520	File: "E:\user\Aleks\mgf_conversion\250119\Fu\AChernev_220119_GKokic_sample1_BS3_pSEC_12_NCE30.raw"; SpectrumID: "13891"; scans: "20388"	1	1	1	5.24e-015	Distinct
*	1.52	LGDFFGDPGNPPEFNPSGSKDGK(20)-SNKLAVIASHIQESR(3):0	1.pFind	null	5.24e-015	4168049994	2007620	481320731	sp|Q13889|TF2H3_HUMAN(97)-sp|Q13889|TF2H3_HUMAN(56)
521	File: "E:\user\Aleks\mgf_conversion\250119\Fu\AChernev_220119_GKokic_sample1_BS3_pSEC_12_NCE30.raw"; SpectrumID: "14186"; scans: "20708"	1	1	1	1.50e-007	Distinct
*	1.521	KAVVVFDEAHNIDNVCIDSMSVNLTR(1)-IADLVSKELAR(7):0	1.pFind	16,C(Carbamidomethyl[C]);	1.50e-007	4297208494	0.000320	0.074449	sp|P18074|ERCC2_HUMAN(231)-sp|P18074|ERCC2_HUMAN(226)
522	File: "E:\user\Aleks\mgf_conversion\250119\Fu\AChernev_220119_GKokic_sample1_BS3_pSEC_12_NCE30.raw"; SpectrumID: "14189"; scans: "20711"	1	1	1	4.19e-009	Distinct
*	1.522	KAVVVFDEAHNIDNVCIDSMSVNLTR(1)-IADLVSKELAR(7):0	1.pFind	16,C(Carbamidomethyl[C]);	4.19e-009	4297208494	2011920	467863598	sp|P18074|ERCC2_HUMAN(231)-sp|P18074|ERCC2_HUMAN(226)
523	File: "E:\user\Aleks\mgf_conversion\250119\Fu\AChernev_220119_GKokic_sample1_BS3_pSEC_12_NCE30.raw"; SpectrumID: "14282"; scans: "20811"	1	1	1	5.05e-006	Distinct
*	1.523	EVPLPAGIYNLDDLKALGRR(15)-KNLCIHPEVTPLR(1):0	1.pFind	24,C(Carbamidomethyl[C]);	5.05e-006	3923145354	2010330	512034274	sp|P18074|ERCC2_HUMAN(184)-sp|P18074|ERCC2_HUMAN(116)
524	File: "E:\user\Aleks\mgf_conversion\250119\Fu\AChernev_220119_GKokic_sample1_BS3_pSEC_12_NCE30.raw"; SpectrumID: "143"; scans: "4714"	1	1	1	1.09e-004	Distinct
*	1.524	KRHYEDEEDDEEDAPGNDPQEAVPSAAGK(1)-VDEYGAKDYR(7):0	1.pFind	null	1.09e-004	4549990414	0.003400	0.747088	sp|P19447|ERCC3_HUMAN(19)-sp|P19447|ERCC3_HUMAN(62)
525	File: "E:\user\Aleks\mgf_conversion\250119\Fu\AChernev_220119_GKokic_sample1_BS3_pSEC_12_NCE30.raw"; SpectrumID: "145"; scans: "4723"	1	1	1	2.84e-013	Distinct
*	1.525	KRHYEDEEDDEEDAPGNDPQEAVPSAAGK(1)-QVDESGTKVDEYGAK(8):0	1.pFind	null	2.84e-013	4960191684	0.002330	0.469644	sp|P19447|ERCC3_HUMAN(19)-sp|P19447|ERCC3_HUMAN(55)
526	File: "E:\user\Aleks\mgf_conversion\250119\Fu\AChernev_220119_GKokic_sample1_BS3_pSEC_12_NCE30.raw"; SpectrumID: "14585"; scans: "21138"	1	1	1	1.76e-002	Distinct
*	1.526	LQMPLKDDHTSRPLWVAPDGHIFLEAFSPVYK(6)-KLSK(1):0	1.pFind	null	1.76e-002	4319281514	-0.007430	-1719795	sp|P19447|ERCC3_HUMAN(71)-sp|P19447|ERCC3_HUMAN(145)
527	File: "E:\user\Aleks\mgf_conversion\250119\Fu\AChernev_220119_GKokic_sample1_BS3_pSEC_12_NCE30.raw"; SpectrumID: "146"; scans: "4727"	1	1	1	3.59e-011	Distinct
*	1.527	KRHYEDEEDDEEDAPGNDPQEAVPSAAGK(1)-QVDESGTKVDEYGAK(8):0	1.pFind	null	3.59e-011	4960191684	0.004260	0.858663	sp|P19447|ERCC3_HUMAN(19)-sp|P19447|ERCC3_HUMAN(55)
528	File: "E:\user\Aleks\mgf_conversion\250119\Fu\AChernev_220119_GKokic_sample1_BS3_pSEC_12_NCE30.raw"; SpectrumID: "14652"; scans: "21209"	1	1	1	2.39e-017	Distinct
*	1.528	YCELPVECKICGLTLVSAPHLAR(9)-AEKLTELSGNPR(3):0	1.pFind	2,C(Carbamidomethyl[C]);8,C(Carbamidomethyl[C]);11,C(Carbamidomethyl[C]);	2.39e-017	4137105954	2007760	484952011	sp|Q13888|TF2H2_HUMAN(309)-sp|Q13888|TF2H2_HUMAN(119)
529	File: "E:\user\Aleks\mgf_conversion\250119\Fu\AChernev_220119_GKokic_sample1_BS3_pSEC_12_NCE30.raw"; SpectrumID: "14715"; scans: "21277"	1	1	1	4.74e-010	Distinct
*	1.529	LGDFFGDPGNPPEFNPSGSKDGK(20)-IALLGGGKAWSDDTSQLGPDK(8):0	1.pFind	null	4.74e-010	4644229444	1001220	215490471	sp|Q13889|TF2H3_HUMAN(97)-sp|Q92759|TF2H4_HUMAN(127)
530	File: "E:\user\Aleks\mgf_conversion\250119\Fu\AChernev_220119_GKokic_sample1_BS3_pSEC_12_NCE30.raw"; SpectrumID: "14723"; scans: "21285"	1	1	1	9.39e-016	Distinct
*	1.53	LGDFFGDPGNPPEFNPSGSKDGK(20)-IALLGGGKAWSDDTSQLGPDK(8):0	1.pFind	null	9.39e-016	4644229444	3010010	647558139	sp|Q13889|TF2H3_HUMAN(97)-sp|Q92759|TF2H4_HUMAN(127)
531	File: "E:\user\Aleks\mgf_conversion\250119\Fu\AChernev_220119_GKokic_sample1_BS3_pSEC_12_NCE30.raw"; SpectrumID: "14750"; scans: "21314"	1	1	1	3.43e-012	Distinct
*	1.531	YCELPVECKICGLTLVSAPHLAR(9)-AEKLTELSGNPR(3):0	1.pFind	2,C(Carbamidomethyl[C]);8,C(Carbamidomethyl[C]);11,C(Carbamidomethyl[C]);	3.43e-012	4137105954	-0.007040	-1701261	sp|Q13888|TF2H2_HUMAN(309)-sp|Q13888|TF2H2_HUMAN(119)
532	File: "E:\user\Aleks\mgf_conversion\250119\Fu\AChernev_220119_GKokic_sample1_BS3_pSEC_12_NCE30.raw"; SpectrumID: "14811"; scans: "21380"	1	1	1	5.72e-012	Distinct
*	1.532	LGDFFGDPGNPPEFNPSGSKDGK(20)-IALLGGGKAWSDDTSQLGPDK(8):0	1.pFind	null	5.72e-012	4644229444	0.019290	4152624	sp|Q13889|TF2H3_HUMAN(97)-sp|Q92759|TF2H4_HUMAN(127)
533	File: "E:\user\Aleks\mgf_conversion\250119\Fu\AChernev_220119_GKokic_sample1_BS3_pSEC_12_NCE30.raw"; SpectrumID: "14877"; scans: "21450"	1	1	1	7.56e-003	Distinct
*	1.533	MNQKQALQEEFFHNPQAIDIESEDFSSLPPEVK(4)-QAIKTAFR(4):0	1.pFind	null	7.56e-003	4916432954	1009010	205147995	sp|P28715|ERCC5_HUMAN(175)-sp|P28715|ERCC5_HUMAN(123)
534	File: "E:\user\Aleks\mgf_conversion\250119\Fu\AChernev_220119_GKokic_sample1_BS3_pSEC_12_NCE30.raw"; SpectrumID: "14930"; scans: "21507"	1	1	1	1.90e-003	Distinct
*	1.534	MNQKQALQEEFFHNPQAIDIESEDFSSLPPEVK(4)-FGKDVDGK(3):0	1.pFind	null	1.90e-003	4847327474	3008740	620186966	sp|P28715|ERCC5_HUMAN(175)-sp|P18074|ERCC2_HUMAN(131)
535	File: "E:\user\Aleks\mgf_conversion\250119\Fu\AChernev_220119_GKokic_sample1_BS3_pSEC_12_NCE30.raw"; SpectrumID: "14959"; scans: "21538"	1	1	1	2.96e-004	Distinct
*	1.535	LAGMEEEDLAFSTKEEQQQLLQK(14)-ELGVLVFENSAKR(12):0	1.pFind	null	2.96e-004	4263161924	2000340	468884319	sp|P19447|ERCC3_HUMAN(709)-sp|Q92759|TF2H4_HUMAN(438)
536	File: "E:\user\Aleks\mgf_conversion\250119\Fu\AChernev_220119_GKokic_sample1_BS3_pSEC_12_NCE30.raw"; SpectrumID: "14962"; scans: "21542"	1	1	1	1.99e-005	Distinct
*	1.536	LAGMEEEDLAFSTKEEQQQLLQK(14)-ELGVLVFENSAKR(12):0	1.pFind	null	1.99e-005	4263161924	1002440	235029229	sp|P19447|ERCC3_HUMAN(709)-sp|Q92759|TF2H4_HUMAN(438)
537	File: "E:\user\Aleks\mgf_conversion\250119\Fu\AChernev_220119_GKokic_sample1_BS3_pSEC_12_NCE30.raw"; SpectrumID: "15024"; scans: "21608"	1	1	1	2.77e-004	Distinct
*	1.537	MNQKQALQEEFFHNPQAIDIESEDFSSLPPEVK(4)-FGKDVDGK(3):0	1.pFind	null	2.77e-004	4847327474	1004390	207118944	sp|P28715|ERCC5_HUMAN(175)-sp|P18074|ERCC2_HUMAN(131)
538	File: "E:\user\Aleks\mgf_conversion\250119\Fu\AChernev_220119_GKokic_sample1_BS3_pSEC_12_NCE30.raw"; SpectrumID: "15035"; scans: "21620"	1	1	1	1.13e-003	Distinct
*	1.538	LAGMEEEDLAFSTKEEQQQLLQK(14)-ELGVLVFENSAKR(12):0	1.pFind	null	1.13e-003	4263161924	3007690	704843056	sp|P19447|ERCC3_HUMAN(709)-sp|Q92759|TF2H4_HUMAN(438)
539	File: "E:\user\Aleks\mgf_conversion\250119\Fu\AChernev_220119_GKokic_sample1_BS3_pSEC_12_NCE30.raw"; SpectrumID: "15068"; scans: "21655"	1	1	1	6.56e-005	Distinct
*	1.539	HYEDEEDDEEDAPGNDPQEAVPSAAGKQVDESGTKVDEYGAK(27)-TGVPDGIMQFIKLCTVSYGK(12):0	1.pFind	56,C(Carbamidomethyl[C]);	6.56e-005	6871107464	4005160	582473845	sp|P19447|ERCC3_HUMAN(47)-sp|P19447|ERCC3_HUMAN(160)
540	File: "E:\user\Aleks\mgf_conversion\250119\Fu\AChernev_220119_GKokic_sample1_BS3_pSEC_12_NCE30.raw"; SpectrumID: "1512"; scans: "7038"	1	1	1	1.55e-004	Distinct
*	1.54	KRHYEDEEDDEEDAPGNDPQEAVPSAAGK(1)-DVPSLDKYAEER(7):0	1.pFind	null	1.55e-004	4756117064	1010550	212383638	sp|P19447|ERCC3_HUMAN(19)-sp|Q92759|TF2H4_HUMAN(150)
541	File: "E:\user\Aleks\mgf_conversion\250119\Fu\AChernev_220119_GKokic_sample1_BS3_pSEC_12_NCE30.raw"; SpectrumID: "153"; scans: "4750"	1	1	1	2.53e-006	Distinct
*	1.541	KRHYEDEEDDEEDAPGNDPQEAVPSAAGK(1)-QVDESGTKVDEYGAK(8):0	1.pFind	null	2.53e-006	4960191684	0.006930	1396838	sp|P19447|ERCC3_HUMAN(19)-sp|P19447|ERCC3_HUMAN(55)
542	File: "E:\user\Aleks\mgf_conversion\250119\Fu\AChernev_220119_GKokic_sample1_BS3_pSEC_12_NCE30.raw"; SpectrumID: "1530"; scans: "7060"	1	1	1	1.79e-003	Distinct
*	1.542	HYEDEEDDEEDAPGNDPQEAVPSAAGKQVDESGTKVDEYGAK(27)-HVHPLFKR(7):0	1.pFind	null	1.79e-003	5690583144	3007770	528179496	sp|P19447|ERCC3_HUMAN(47)-sp|P19447|ERCC3_HUMAN(781)
543	File: "E:\user\Aleks\mgf_conversion\250119\Fu\AChernev_220119_GKokic_sample1_BS3_pSEC_12_NCE30.raw"; SpectrumID: "15367"; scans: "21978"	1	1	1	1.29e-011	Distinct
*	1.543	GKVSEGIDFVHHYGR(2)-TVPEIEKVIEELR(7):0	1.pFind	null	1.29e-011	3391777454	1001650	295142324	sp|P18074|ERCC2_HUMAN(606)-sp|P18074|ERCC2_HUMAN(85)
544	File: "E:\user\Aleks\mgf_conversion\250119\Fu\AChernev_220119_GKokic_sample1_BS3_pSEC_12_NCE30.raw"; SpectrumID: "15370"; scans: "21981"	1	1	1	1.61e-009	Distinct
*	1.544	GKVSEGIDFVHHYGR(2)-TVPEIEKVIEELR(7):0	1.pFind	null	1.61e-009	3391777454	1006910	296691756	sp|P18074|ERCC2_HUMAN(606)-sp|P18074|ERCC2_HUMAN(85)
545	File: "E:\user\Aleks\mgf_conversion\250119\Fu\AChernev_220119_GKokic_sample1_BS3_pSEC_12_NCE30.raw"; SpectrumID: "15753"; scans: "22400"	1	1	1	5.46e-011	Distinct
*	1.545	EVPLPAGIYNLDDLKALGR(15)-DVDGKCHSLTASYVR(5):0	1.pFind	25,C(Carbamidomethyl[C]);	5.46e-011	3897993334	3006330	770457369	sp|P18074|ERCC2_HUMAN(184)-sp|P18074|ERCC2_HUMAN(136)
546	File: "E:\user\Aleks\mgf_conversion\250119\Fu\AChernev_220119_GKokic_sample1_BS3_pSEC_12_NCE30.raw"; SpectrumID: "15885"; scans: "22544"	1	1	1	2.50e-005	Distinct
*	1.546	SLEVWGSQEALEEAKEVR(15)-LYLKLQIVK(4):0	1.pFind	null	2.50e-005	3313817204	-0.001350	-0.407262	sp|P23025|XPA_HUMAN(207)-sp|P23025|XPA_HUMAN(186)
547	File: "E:\user\Aleks\mgf_conversion\250119\Fu\AChernev_220119_GKokic_sample1_BS3_pSEC_12_NCE30.raw"; SpectrumID: "16174"; scans: "22856"	1	1	1	4.58e-003	Distinct
*	1.547	EVPLPAGIYNLDDLKALGR(15)-LSKTGVPDGIMQFIK(3):0	1.pFind	null	4.58e-003	3824079624	0.987140	258003371	sp|P18074|ERCC2_HUMAN(184)-sp|P19447|ERCC3_HUMAN(148)
548	File: "E:\user\Aleks\mgf_conversion\250119\Fu\AChernev_220119_GKokic_sample1_BS3_pSEC_12_NCE30.raw"; SpectrumID: "16215"; scans: "22900"	1	1	1	2.58e-007	Distinct
*	1.548	EVPLPAGIYNLDDLKALGR(15)-KNLCIHPEVTPLR(1):0	1.pFind	23,C(Carbamidomethyl[C]);	2.58e-007	3767044244	1001610	265745790	sp|P18074|ERCC2_HUMAN(184)-sp|P18074|ERCC2_HUMAN(116)
549	File: "E:\user\Aleks\mgf_conversion\250119\Fu\AChernev_220119_GKokic_sample1_BS3_pSEC_12_NCE30.raw"; SpectrumID: "16250"; scans: "22938"	1	1	1	1.51e-005	Distinct
*	1.549	EVPLPAGIYNLDDLKALGR(15)-KNLCIHPEVTPLR(1):0	1.pFind	23,C(Carbamidomethyl[C]);	1.51e-005	3767044244	1994100	528932592	sp|P18074|ERCC2_HUMAN(184)-sp|P18074|ERCC2_HUMAN(116)
550	File: "E:\user\Aleks\mgf_conversion\250119\Fu\AChernev_220119_GKokic_sample1_BS3_pSEC_12_NCE30.raw"; SpectrumID: "16255"; scans: "22944"	1	1	1	4.14e-016	Distinct
*	1.55	EVPLPAGIYNLDDLKALGR(15)-KNLCIHPEVTPLR(1):0	1.pFind	23,C(Carbamidomethyl[C]);	4.14e-016	3767044244	-0.004030	-1069519	sp|P18074|ERCC2_HUMAN(184)-sp|P18074|ERCC2_HUMAN(116)
551	File: "E:\user\Aleks\mgf_conversion\250119\Fu\AChernev_220119_GKokic_sample1_BS3_pSEC_12_NCE30.raw"; SpectrumID: "16259"; scans: "22948"	1	1	1	1.54e-017	Distinct
*	1.551	EVPLPAGIYNLDDLKALGR(15)-KNLCIHPEVTPLR(1):0	1.pFind	23,C(Carbamidomethyl[C]);	1.54e-017	3767044244	0.996700	264443420	sp|P18074|ERCC2_HUMAN(184)-sp|P18074|ERCC2_HUMAN(116)
552	File: "E:\user\Aleks\mgf_conversion\250119\Fu\AChernev_220119_GKokic_sample1_BS3_pSEC_12_NCE30.raw"; SpectrumID: "16273"; scans: "22963"	1	1	1	9.19e-004	Distinct
*	1.552	LGDFFGDPGNPPEFNPSGSKDGKYELLTSANEVIVEEIK(23)-AWSDDTSQLGPDKHAR(13):0	1.pFind	null	9.19e-004	6129939404	3991180	650565677	sp|Q13889|TF2H3_HUMAN(100)-sp|Q92759|TF2H4_HUMAN(140)
553	File: "E:\user\Aleks\mgf_conversion\250119\Fu\AChernev_220119_GKokic_sample1_BS3_pSEC_12_NCE30.raw"; SpectrumID: "16281"; scans: "22972"	1	1	1	7.49e-004	Distinct
*	1.553	EVPLPAGIYNLDDLKALGR(15)-KNLCIHPEVTPLR(1):0	1.pFind	23,C(Carbamidomethyl[C]);	7.49e-004	3767044244	-0.002100	-0.557318	sp|P18074|ERCC2_HUMAN(184)-sp|P18074|ERCC2_HUMAN(116)
554	File: "E:\user\Aleks\mgf_conversion\250119\Fu\AChernev_220119_GKokic_sample1_BS3_pSEC_12_NCE30.raw"; SpectrumID: "16285"; scans: "22977"	1	1	1	7.52e-011	Distinct
*	1.554	EVPLPAGIYNLDDLKALGR(15)-KNLCIHPEVTPLR(1):0	1.pFind	23,C(Carbamidomethyl[C]);	7.52e-011	3767044244	0.000070	0.018577	sp|P18074|ERCC2_HUMAN(184)-sp|P18074|ERCC2_HUMAN(116)
555	File: "E:\user\Aleks\mgf_conversion\250119\Fu\AChernev_220119_GKokic_sample1_BS3_pSEC_12_NCE30.raw"; SpectrumID: "16291"; scans: "22983"	1	1	1	5.30e-003	Distinct
*	1.555	LGDFFGDPGNPPEFNPSGSKDGKYELLTSANEVIVEEIK(23)-AWSDDTSQLGPDKHAR(13):0	1.pFind	null	5.30e-003	6129939404	3997010	651515352	sp|Q13889|TF2H3_HUMAN(100)-sp|Q92759|TF2H4_HUMAN(140)
556	File: "E:\user\Aleks\mgf_conversion\250119\Fu\AChernev_220119_GKokic_sample1_BS3_pSEC_12_NCE30.raw"; SpectrumID: "16298"; scans: "22991"	1	1	1	7.39e-007	Distinct
*	1.556	MNQKQALQEEFFHNPQAIDIESEDFSSLPPEVK(4)-CQGNLETLQKTVLR(10):0	1.pFind	34,C(Carbamidomethyl[C]);	7.39e-007	5641770744	4008920	709947098	sp|P28715|ERCC5_HUMAN(175)-sp|P18074|ERCC2_HUMAN(271)
557	File: "E:\user\Aleks\mgf_conversion\250119\Fu\AChernev_220119_GKokic_sample1_BS3_pSEC_12_NCE30.raw"; SpectrumID: "16307"; scans: "23001"	1	1	1	3.83e-003	Distinct
*	1.557	LGDFFGDPGNPPEFNPSGSKDGKYELLTSANEVIVEEIK(20)-AWSDDTSQLGPDKHAR(13):0	1.pFind	null	3.83e-003	6129939404	2978980	485656359	sp|Q13889|TF2H3_HUMAN(97)-sp|Q92759|TF2H4_HUMAN(140)
558	File: "E:\user\Aleks\mgf_conversion\250119\Fu\AChernev_220119_GKokic_sample1_BS3_pSEC_12_NCE30.raw"; SpectrumID: "16310"; scans: "23004"	1	1	1	6.45e-009	Distinct
*	1.558	MNQKQALQEEFFHNPQAIDIESEDFSSLPPEVK(4)-CQGNLETLQKTVLR(10):0	1.pFind	34,C(Carbamidomethyl[C]);	6.45e-009	5641770744	0.974870	172734352	sp|P28715|ERCC5_HUMAN(175)-sp|P18074|ERCC2_HUMAN(271)
559	File: "E:\user\Aleks\mgf_conversion\250119\Fu\AChernev_220119_GKokic_sample1_BS3_pSEC_12_NCE30.raw"; SpectrumID: "16343"; scans: "23040"	1	1	1	1.48e-004	Distinct
*	1.559	EVPLPAGIYNLDDLKALGR(15)-KNLCIHPEVTPLR(1):0	1.pFind	23,C(Carbamidomethyl[C]);	1.48e-004	3767044244	-0.003270	-0.867823	sp|P18074|ERCC2_HUMAN(184)-sp|P18074|ERCC2_HUMAN(116)
560	File: "E:\user\Aleks\mgf_conversion\250119\Fu\AChernev_220119_GKokic_sample1_BS3_pSEC_12_NCE30.raw"; SpectrumID: "16360"; scans: "23058"	1	1	1	5.65e-010	Distinct
*	1.56	MNQKQALQEEFFHNPQAIDIESEDFSSLPPEVK(4)-CQGNLETLQKTVLR(10):0	1.pFind	34,C(Carbamidomethyl[C]);	5.65e-010	5641770744	2999370	531258991	sp|P28715|ERCC5_HUMAN(175)-sp|P18074|ERCC2_HUMAN(271)
561	File: "E:\user\Aleks\mgf_conversion\250119\Fu\AChernev_220119_GKokic_sample1_BS3_pSEC_12_NCE30.raw"; SpectrumID: "16374"; scans: "23073"	1	1	1	4.44e-013	Distinct
*	1.561	EVPLPAGIYNLDDLKALGR(15)-KNLCIHPEVTPLR(1):0	1.pFind	23,C(Carbamidomethyl[C]);	4.44e-013	3767044244	-0.002980	-0.790860	sp|P18074|ERCC2_HUMAN(184)-sp|P18074|ERCC2_HUMAN(116)
562	File: "E:\user\Aleks\mgf_conversion\250119\Fu\AChernev_220119_GKokic_sample1_BS3_pSEC_12_NCE30.raw"; SpectrumID: "16474"; scans: "23181"	1	1	1	4.75e-005	Distinct
*	1.562	MNQKQALQEEFFHNPQAIDIESEDFSSLPPEVK(4)-CQGNLETLQKTVLR(10):0	1.pFind	34,C(Carbamidomethyl[C]);	4.75e-005	5641770744	1033470	183115613	sp|P28715|ERCC5_HUMAN(175)-sp|P18074|ERCC2_HUMAN(271)
563	File: "E:\user\Aleks\mgf_conversion\250119\Fu\AChernev_220119_GKokic_sample1_BS3_pSEC_12_NCE30.raw"; SpectrumID: "17019"; scans: "23775"	1	1	1	4.66e-006	Distinct
*	1.563	TWEILKEDESGSLK(6)-ATIEDILFKAK(9):0	1.pFind	null	4.66e-006	3019600394	-0.001340	-0.443620	sp|Q13888|TF2H2_HUMAN(26)-sp|Q13888|TF2H2_HUMAN(43)
564	File: "E:\user\Aleks\mgf_conversion\250119\Fu\AChernev_220119_GKokic_sample1_BS3_pSEC_12_NCE30.raw"; SpectrumID: "17489"; scans: "24288"	1	1	1	1.03e-007	Distinct
*	1.564	EDQLGLSLLSLEQLESEETLKR(21)-KNLCIHPEVTPLR(1):0	1.pFind	26,C(Carbamidomethyl[C]);	1.03e-007	4243240844	2999920	706320886	sp|P18074|ERCC2_HUMAN(754)-sp|P18074|ERCC2_HUMAN(116)
565	File: "E:\user\Aleks\mgf_conversion\250119\Fu\AChernev_220119_GKokic_sample1_BS3_pSEC_12_NCE30.raw"; SpectrumID: "17504"; scans: "24305"	1	1	1	6.98e-003	Distinct
*	1.565	YSILHANVVVYSYHYLLDPKIADLVSK(20)-GKLPR(2):0	1.pFind	null	6.98e-003	3827102424	0.999940	261141648	sp|P18074|ERCC2_HUMAN(219)-sp|P18074|ERCC2_HUMAN(695)
566	File: "E:\user\Aleks\mgf_conversion\250119\Fu\AChernev_220119_GKokic_sample1_BS3_pSEC_12_NCE30.raw"; SpectrumID: "17593"; scans: "24401"	1	1	1	2.23e-004	Distinct
*	1.566	MNQKQALQEEFFHNPQAIDIESEDFSSLPPEVK(4)-LLEYVKWR(6):0	1.pFind	null	2.23e-004	5088521764	2995800	588274008	sp|P28715|ERCC5_HUMAN(175)-sp|P18074|ERCC2_HUMAN(344)
567	File: "E:\user\Aleks\mgf_conversion\250119\Fu\AChernev_220119_GKokic_sample1_BS3_pSEC_12_NCE30.raw"; SpectrumID: "17862"; scans: "24695"	1	1	1	4.79e-014	Distinct
*	1.567	NKFVEYYQYVDFHNQLGLDR(2)-LCKLLFFR(3):0	1.pFind	22,C(Carbamidomethyl[C]);	4.79e-014	3780912534	0.993830	262715487	sp|P28715|ERCC5_HUMAN(833)-sp|P28715|ERCC5_HUMAN(67)
568	File: "E:\user\Aleks\mgf_conversion\250119\Fu\AChernev_220119_GKokic_sample1_BS3_pSEC_12_NCE30.raw"; SpectrumID: "18378"; scans: "25251"	1	1	1	2.59e-003	Distinct
*	1.568	TQEWGLMILDEVHTIPAKMFRR(18)-EDDKIVDLNFLIGPK(4):0	1.pFind	7,M(Oxidation[M]);	2.59e-003	4539354414	-0.033690	-7420169	sp|P19447|ERCC3_HUMAN(452)-sp|P19447|ERCC3_HUMAN(479)
569	File: "E:\user\Aleks\mgf_conversion\250119\Fu\AChernev_220119_GKokic_sample1_BS3_pSEC_12_NCE30.raw"; SpectrumID: "18464"; scans: "25344"	1	1	1	9.69e-009	Distinct
*	1.569	YSILHANVVVYSYHYLLDPKIADLVSK(20)-FGKDVDGK(3):0	1.pFind	null	9.69e-009	4122171614	0.003600	0.873112	sp|P18074|ERCC2_HUMAN(219)-sp|P18074|ERCC2_HUMAN(131)
570	File: "E:\user\Aleks\mgf_conversion\250119\Fu\AChernev_220119_GKokic_sample1_BS3_pSEC_12_NCE30.raw"; SpectrumID: "18488"; scans: "25370"	1	1	1	3.94e-007	Distinct
*	1.57	YSILHANVVVYSYHYLLDPKIADLVSK(20)-FGKDVDGK(3):0	1.pFind	null	3.94e-007	4122171614	1998130	484374365	sp|P18074|ERCC2_HUMAN(219)-sp|P18074|ERCC2_HUMAN(131)
571	File: "E:\user\Aleks\mgf_conversion\250119\Fu\AChernev_220119_GKokic_sample1_BS3_pSEC_12_NCE30.raw"; SpectrumID: "18525"; scans: "25411"	1	1	1	4.63e-005	Distinct
*	1.571	YSILHANVVVYSYHYLLDPKIADLVSK(20)-FGKDVDGK(3):0	1.pFind	null	4.63e-005	4122171614	3009240	729302665	sp|P18074|ERCC2_HUMAN(219)-sp|P18074|ERCC2_HUMAN(131)
572	File: "E:\user\Aleks\mgf_conversion\250119\Fu\AChernev_220119_GKokic_sample1_BS3_pSEC_12_NCE30.raw"; SpectrumID: "18545"; scans: "25433"	1	1	1	3.26e-006	Distinct
*	1.572	YSILHANVVVYSYHYLLDPKIADLVSK(20)-FGKDVDGK(3):0	1.pFind	null	3.26e-006	4122171614	-0.004650	-1127772	sp|P18074|ERCC2_HUMAN(219)-sp|P18074|ERCC2_HUMAN(131)
573	File: "E:\user\Aleks\mgf_conversion\250119\Fu\AChernev_220119_GKokic_sample1_BS3_pSEC_12_NCE30.raw"; SpectrumID: "18575"; scans: "25465"	1	1	1	8.77e-007	Distinct
*	1.573	YSILHANVVVYSYHYLLDPKIADLVSK(20)-FGKDVDGK(3):0	1.pFind	null	8.77e-007	4122171614	2001010	485072178	sp|P18074|ERCC2_HUMAN(219)-sp|P18074|ERCC2_HUMAN(131)
574	File: "E:\user\Aleks\mgf_conversion\250119\Fu\AChernev_220119_GKokic_sample1_BS3_pSEC_12_NCE30.raw"; SpectrumID: "18644"; scans: "25539"	1	1	1	1.07e-007	Distinct
*	1.574	YSILHANVVVYSYHYLLDPKIADLVSK(20)-FGKDVDGK(3):0	1.pFind	null	1.07e-007	4122171614	-0.003230	-0.783377	sp|P18074|ERCC2_HUMAN(219)-sp|P18074|ERCC2_HUMAN(131)
575	File: "E:\user\Aleks\mgf_conversion\250119\Fu\AChernev_220119_GKokic_sample1_BS3_pSEC_12_NCE30.raw"; SpectrumID: "18645"; scans: "25540"	1	1	1	5.28e-009	Distinct
*	1.575	YSILHANVVVYSYHYLLDPKIADLVSK(20)-FGKDVDGK(3):0	1.pFind	null	5.28e-009	4122171614	1998250	484403441	sp|P18074|ERCC2_HUMAN(219)-sp|P18074|ERCC2_HUMAN(131)
576	File: "E:\user\Aleks\mgf_conversion\250119\Fu\AChernev_220119_GKokic_sample1_BS3_pSEC_12_NCE30.raw"; SpectrumID: "18658"; scans: "25554"	1	1	1	4.43e-009	Distinct
*	1.576	YSILHANVVVYSYHYLLDPKIADLVSK(20)-FGKDVDGK(3):0	1.pFind	null	4.43e-009	4122171614	3005950	728505900	sp|P18074|ERCC2_HUMAN(219)-sp|P18074|ERCC2_HUMAN(131)
577	File: "E:\user\Aleks\mgf_conversion\250119\Fu\AChernev_220119_GKokic_sample1_BS3_pSEC_12_NCE30.raw"; SpectrumID: "1876"; scans: "7471"	1	1	1	4.02e-005	Distinct
*	1.577	NYLNQHIEHVQKEMNQQHSGHIR(12)-QYEDEGGFLKEVESR(10):0	1.pFind	14,M(Oxidation[M]);	4.02e-005	4778253054	3017370	630948303	sp|P28715|ERCC5_HUMAN(255)-sp|P28715|ERCC5_HUMAN(277)
578	File: "E:\user\Aleks\mgf_conversion\250119\Fu\AChernev_220119_GKokic_sample1_BS3_pSEC_12_NCE30.raw"; SpectrumID: "18930"; scans: "25845"	1	1	1	3.65e-018	Distinct
*	1.578	LGDFFGDPGNPPEFNPSGSKDGKYELLTSANEVIVEEIK(23)-SNKLAVIASHIQESR(3):0	1.pFind	null	3.65e-018	5999011454	3996910	665706127	sp|Q13889|TF2H3_HUMAN(100)-sp|Q13889|TF2H3_HUMAN(56)
579	File: "E:\user\Aleks\mgf_conversion\250119\Fu\AChernev_220119_GKokic_sample1_BS3_pSEC_12_NCE30.raw"; SpectrumID: "18970"; scans: "25887"	1	1	1	8.78e-009	Distinct
*	1.579	LGDFFGDPGNPPEFNPSGSKDGKYELLTSANEVIVEEIK(23)-SNKLAVIASHIQESR(3):0	1.pFind	null	8.78e-009	5999011454	2019370	336447381	sp|Q13889|TF2H3_HUMAN(100)-sp|Q13889|TF2H3_HUMAN(56)
580	File: "E:\user\Aleks\mgf_conversion\250119\Fu\AChernev_220119_GKokic_sample1_BS3_pSEC_12_NCE30.raw"; SpectrumID: "19462"; scans: "26414"	1	1	1	6.10e-007	Distinct
*	1.58	TPTIANPILHFSCMDASLAIKPVFER(21)-IADLVSKELAR(7):0	1.pFind	13,C(Carbamidomethyl[C]);	6.10e-007	4279274714	2006650	468592888	sp|P18074|ERCC2_HUMAN(448)-sp|P18074|ERCC2_HUMAN(226)
581	File: "E:\user\Aleks\mgf_conversion\250119\Fu\AChernev_220119_GKokic_sample1_BS3_pSEC_12_NCE30.raw"; SpectrumID: "1985"; scans: "7595"	1	1	1	1.65e-008	Distinct
*	1.581	GKVSEGIDFVHHYGR(2)-GKVSEGIDFVHHYGR(2):0	1.pFind	null	1.65e-008	3537754034	4025650	1136294687	sp|P18074|ERCC2_HUMAN(606)-sp|P18074|ERCC2_HUMAN(606)
582	File: "E:\user\Aleks\mgf_conversion\250119\Fu\AChernev_220119_GKokic_sample1_BS3_pSEC_12_NCE30.raw"; SpectrumID: "1993"; scans: "7604"	1	1	1	9.25e-007	Distinct
*	1.582	GKVSEGIDFVHHYGR(2)-GKVSEGIDFVHHYGR(2):0	1.pFind	null	9.25e-007	3537754034	4017430	1133977111	sp|P18074|ERCC2_HUMAN(606)-sp|P18074|ERCC2_HUMAN(606)
583	File: "E:\user\Aleks\mgf_conversion\250119\Fu\AChernev_220119_GKokic_sample1_BS3_pSEC_12_NCE30.raw"; SpectrumID: "20277"; scans: "27289"	1	1	1	1.05e-015	Distinct
*	1.583	LGDFFGDPGNPPEFNPSGSKDGKYELLTSANEVIVEEIK(20)-IALLGGGKAWSDDTSQLGPDK(8):0	1.pFind	null	1.05e-015	6475190904	4000010	617266615	sp|Q13889|TF2H3_HUMAN(97)-sp|Q92759|TF2H4_HUMAN(127)
584	File: "E:\user\Aleks\mgf_conversion\250119\Fu\AChernev_220119_GKokic_sample1_BS3_pSEC_12_NCE30.raw"; SpectrumID: "20293"; scans: "27307"	1	1	1	1.48e-023	Distinct
*	1.584	LGDFFGDPGNPPEFNPSGSKDGKYELLTSANEVIVEEIK(20)-IALLGGGKAWSDDTSQLGPDK(8):0	1.pFind	null	1.48e-023	6475190904	1008060	155631913	sp|Q13889|TF2H3_HUMAN(97)-sp|Q92759|TF2H4_HUMAN(127)
585	File: "E:\user\Aleks\mgf_conversion\250119\Fu\AChernev_220119_GKokic_sample1_BS3_pSEC_12_NCE30.raw"; SpectrumID: "20313"; scans: "27329"	1	1	1	2.75e-007	Distinct
*	1.585	LGDFFGDPGNPPEFNPSGSKDGKYELLTSANEVIVEEIK(23)-IALLGGGKAWSDDTSQLGPDK(8):0	1.pFind	null	2.75e-007	6475190904	2002020	309039538	sp|Q13889|TF2H3_HUMAN(100)-sp|Q92759|TF2H4_HUMAN(127)
586	File: "E:\user\Aleks\mgf_conversion\250119\Fu\AChernev_220119_GKokic_sample1_BS3_pSEC_12_NCE30.raw"; SpectrumID: "20370"; scans: "27391"	1	1	1	8.12e-015	Distinct
*	1.586	LGDFFGDPGNPPEFNPSGSKDGKYELLTSANEVIVEEIK(20)-IALLGGGKAWSDDTSQLGPDK(8):0	1.pFind	null	8.12e-015	6475190904	3009410	464471922	sp|Q13889|TF2H3_HUMAN(97)-sp|Q92759|TF2H4_HUMAN(127)
587	File: "E:\user\Aleks\mgf_conversion\250119\Fu\AChernev_220119_GKokic_sample1_BS3_pSEC_12_NCE30.raw"; SpectrumID: "21206"; scans: "28287"	1	1	1	1.61e-003	Distinct
*	1.587	EDQLGLSLLSLEQLESEETLKR(21)-TVPEIEKVIEELRK(7):0	1.pFind	null	1.61e-003	4349346734	0.004270	0.981528	sp|P18074|ERCC2_HUMAN(754)-sp|P18074|ERCC2_HUMAN(85)
588	File: "E:\user\Aleks\mgf_conversion\250119\Fu\AChernev_220119_GKokic_sample1_BS3_pSEC_12_NCE30.raw"; SpectrumID: "21274"; scans: "28359"	1	1	1	1.52e-002	Distinct
*	1.588	EDQLGLSLLSLEQLESEETLKR(21)-TVPEIEKVIEELRK(7):0	1.pFind	null	1.52e-002	4349346734	4013170	921642534	sp|P18074|ERCC2_HUMAN(754)-sp|P18074|ERCC2_HUMAN(85)
589	File: "E:\user\Aleks\mgf_conversion\250119\Fu\AChernev_220119_GKokic_sample1_BS3_pSEC_12_NCE30.raw"; SpectrumID: "21539"; scans: "28647"	1	1	1	2.06e-004	Distinct
*	1.589	DNSERDDVDGEPQEAEKDAEDSLHEWQDINLEELETLESNLLAQQNSLK(17)-AQKQQQER(3):0	1.pFind	null	2.06e-004	6790151234	2988730	439897738	sp|P28715|ERCC5_HUMAN(722)-sp|P28715|ERCC5_HUMAN(757)
590	File: "E:\user\Aleks\mgf_conversion\250119\Fu\AChernev_220119_GKokic_sample1_BS3_pSEC_12_NCE30.raw"; SpectrumID: "2161"; scans: "7792"	1	1	1	1.80e-002	Distinct
*	1.59	HYEDEEDDEEDAPGNDPQEAVPSAAGKQVDESGTKVDEYGAK(27)-LCTVSYGKVK(8):0	1.pFind	44,C(Carbamidomethyl[C]);	1.80e-002	5811601564	0.994700	171098699	sp|P19447|ERCC3_HUMAN(47)-sp|P19447|ERCC3_HUMAN(168)
591	File: "E:\user\Aleks\mgf_conversion\250119\Fu\AChernev_220119_GKokic_sample1_BS3_pSEC_12_NCE30.raw"; SpectrumID: "21621"; scans: "28737"	1	1	1	1.46e-004	Distinct
*	1.591	DNSERDDVDGEPQEAEKDAEDSLHEWQDINLEELETLESNLLAQQNSLK(17)-AQKQQQER(3):0	1.pFind	null	1.46e-004	6790151234	3001870	441830901	sp|P28715|ERCC5_HUMAN(722)-sp|P28715|ERCC5_HUMAN(757)
592	File: "E:\user\Aleks\mgf_conversion\250119\Fu\AChernev_220119_GKokic_sample1_BS3_pSEC_12_NCE30.raw"; SpectrumID: "21674"; scans: "28794"	1	1	1	2.53e-006	Distinct
*	1.592	TDESLFPVLKQLDAQQTQLR(10)-LCKLLFFR(3):0	1.pFind	22,C(Carbamidomethyl[C]);	2.53e-006	3562922034	-0.005580	-1565690	sp|P28715|ERCC5_HUMAN(985)-sp|P28715|ERCC5_HUMAN(67)
593	File: "E:\user\Aleks\mgf_conversion\250119\Fu\AChernev_220119_GKokic_sample1_BS3_pSEC_12_NCE30.raw"; SpectrumID: "22158"; scans: "29318"	1	1	1	5.41e-005	Distinct
*	1.593	DNSERDDVDGEPQEAEKDAEDSLHEWQDINLEELETLESNLLAQQNSLK(17)-AQKQQQER(3):0	1.pFind	null	5.41e-005	6790151234	1002580	147608395	sp|P28715|ERCC5_HUMAN(722)-sp|P28715|ERCC5_HUMAN(757)
594	File: "E:\user\Aleks\mgf_conversion\250119\Fu\AChernev_220119_GKokic_sample1_BS3_pSEC_12_NCE30.raw"; SpectrumID: "22222"; scans: "29386"	1	1	1	2.74e-005	Distinct
*	1.594	TLQLTPGFPNPAVAEAYLKPVVDDSK(19)-GSFLWGKPDLDKIR(7):0	1.pFind	null	2.74e-005	4538409924	1024190	225570580	sp|P28715|ERCC5_HUMAN(941)-sp|P28715|ERCC5_HUMAN(955)
595	File: "E:\user\Aleks\mgf_conversion\250119\Fu\AChernev_220119_GKokic_sample1_BS3_pSEC_12_NCE30.raw"; SpectrumID: "22243"; scans: "29409"	1	1	1	3.51e-009	Distinct
*	1.595	INTIFISKVGDTSFDLPEANVLIQISSHGGSR(8)-SGVIVLPCGAGKSLVGVTAACTVR(12):0	1.pFind	40,C(Carbamidomethyl[C]);53,C(Carbamidomethyl[C]);	3.51e-009	5924117794	-0.036730	-6199064	sp|P19447|ERCC3_HUMAN(612)-sp|P19447|ERCC3_HUMAN(349)
596	File: "E:\user\Aleks\mgf_conversion\250119\Fu\AChernev_220119_GKokic_sample1_BS3_pSEC_12_NCE30.raw"; SpectrumID: "22270"; scans: "29438"	1	1	1	1.77e-004	Distinct
*	1.596	TLQLTPGFPNPAVAEAYLKPVVDDSK(19)-GSFLWGKPDLDKIR(7):0	1.pFind	null	1.77e-004	4538409924	3021290	665125132	sp|P28715|ERCC5_HUMAN(941)-sp|P28715|ERCC5_HUMAN(955)
597	File: "E:\user\Aleks\mgf_conversion\250119\Fu\AChernev_220119_GKokic_sample1_BS3_pSEC_12_NCE30.raw"; SpectrumID: "22282"; scans: "29451"	1	1	1	1.30e-002	Distinct
*	1.597	DNSERDDVDGEPQEAEKDAEDSLHEWQDINLEELETLESNLLAQQNSLK(17)-AQKQQQER(3):0	1.pFind	null	1.30e-002	6790151234	4033870	593635879	sp|P28715|ERCC5_HUMAN(722)-sp|P28715|ERCC5_HUMAN(757)
598	File: "E:\user\Aleks\mgf_conversion\250119\Fu\AChernev_220119_GKokic_sample1_BS3_pSEC_12_NCE30.raw"; SpectrumID: "22283"; scans: "29452"	1	1	1	3.78e-008	Distinct
*	1.598	TLQLTPGFPNPAVAEAYLKPVVDDSK(19)-IRPIFVFDGDAPLLKK(15):0	1.pFind	null	3.78e-008	4735587874	0.993790	209767038	sp|P28715|ERCC5_HUMAN(941)-sp|P28715|ERCC5_HUMAN(87)
599	File: "E:\user\Aleks\mgf_conversion\250119\Fu\AChernev_220119_GKokic_sample1_BS3_pSEC_12_NCE30.raw"; SpectrumID: "22370"; scans: "29545"	1	1	1	3.30e-005	Distinct
*	1.599	TLQLTPGFPNPAVAEAYLKPVVDDSK(19)-IRPIFVFDGDAPLLKK(15):0	1.pFind	null	3.30e-005	4735587874	1998740	421800232	sp|P28715|ERCC5_HUMAN(941)-sp|P28715|ERCC5_HUMAN(87)
600	File: "E:\user\Aleks\mgf_conversion\250119\Fu\AChernev_220119_GKokic_sample1_BS3_pSEC_12_NCE30.raw"; SpectrumID: "23203"; scans: "30448"	1	1	1	5.48e-003	Distinct
*	1.6	TLQLTPGFPNPAVAEAYLKPVVDDSK(19)-GSFLWGKPDLDKIR(7):0	1.pFind	null	5.48e-003	4538409924	2007190	441973669	sp|P28715|ERCC5_HUMAN(941)-sp|P28715|ERCC5_HUMAN(955)
601	File: "E:\user\Aleks\mgf_conversion\250119\Fu\AChernev_220119_GKokic_sample1_BS3_pSEC_12_NCE30.raw"; SpectrumID: "23209"; scans: "30455"	1	1	1	3.19e-006	Distinct
*	1.601	TLQLTPGFPNPAVAEAYLKPVVDDSK(19)-GSFLWGKPDLDKIR(7):0	1.pFind	null	3.19e-006	4538409924	1009890	222421807	sp|P28715|ERCC5_HUMAN(941)-sp|P28715|ERCC5_HUMAN(955)
602	File: "E:\user\Aleks\mgf_conversion\250119\Fu\AChernev_220119_GKokic_sample1_BS3_pSEC_12_NCE30.raw"; SpectrumID: "23286"; scans: "30539"	1	1	1	9.97e-004	Distinct
*	1.602	TLQLTPGFPNPAVAEAYLKPVVDDSK(19)-GSFLWGKPDLDK(7):0	1.pFind	null	9.97e-004	4269224754	3024310	707729600	sp|P28715|ERCC5_HUMAN(941)-sp|P28715|ERCC5_HUMAN(955)
603	File: "E:\user\Aleks\mgf_conversion\250119\Fu\AChernev_220119_GKokic_sample1_BS3_pSEC_12_NCE30.raw"; SpectrumID: "2369"; scans: "8024"	1	1	1	8.66e-003	Distinct
*	1.603	ALDDDEDVKVCAGDDVQTGGPGAEEMR(9)-TLSAIKR(6):0	1.pFind	11,C(Carbamidomethyl[C]);	8.66e-003	3773772244	-0.007980	-2114035	sp|P28715|ERCC5_HUMAN(405)-sp|P28715|ERCC5_HUMAN(395)
604	File: "E:\user\Aleks\mgf_conversion\250119\Fu\AChernev_220119_GKokic_sample1_BS3_pSEC_12_NCE30.raw"; SpectrumID: "23694"; scans: "30987"	1	1	1	3.52e-010	Distinct
*	1.604	EDQLGLSLLSLEQLESEETLKR(21)-TVPEIEKVIEELRK(7):0	1.pFind	null	3.52e-010	4349346734	0.995580	228797981	sp|P18074|ERCC2_HUMAN(754)-sp|P18074|ERCC2_HUMAN(85)
605	File: "E:\user\Aleks\mgf_conversion\250119\Fu\AChernev_220119_GKokic_sample1_BS3_pSEC_12_NCE30.raw"; SpectrumID: "23729"; scans: "31025"	1	1	1	2.30e-005	Distinct
*	1.605	DLMTKSDIKGQHTETLLAGSLAK(9)-SDIKGQHTETLLAGSLAK(4):0	1.pFind	3,M(Oxidation[M]);	2.30e-005	4478357654	3990010	889960767	sp|Q13889|TF2H3_HUMAN(125)-sp|Q13889|TF2H3_HUMAN(125)
606	File: "E:\user\Aleks\mgf_conversion\250119\Fu\AChernev_220119_GKokic_sample1_BS3_pSEC_12_NCE30.raw"; SpectrumID: "23772"; scans: "31071"	1	1	1	2.02e-010	Distinct
*	1.606	EDQLGLSLLSLEQLESEETLKR(21)-TVPEIEKVIEELRK(7):0	1.pFind	null	2.02e-010	4349346734	0.006230	1432065	sp|P18074|ERCC2_HUMAN(754)-sp|P18074|ERCC2_HUMAN(85)
607	File: "E:\user\Aleks\mgf_conversion\250119\Fu\AChernev_220119_GKokic_sample1_BS3_pSEC_12_NCE30.raw"; SpectrumID: "23817"; scans: "31119"	1	1	1	9.19e-003	Distinct
*	1.607	DLMTKSDIKGQHTETLLAGSLAK(9)-SDIKGQHTETLLAGSLAK(4):0	1.pFind	3,M(Oxidation[M]);	9.19e-003	4478357654	3984510	888735097	sp|Q13889|TF2H3_HUMAN(125)-sp|Q13889|TF2H3_HUMAN(125)
608	File: "E:\user\Aleks\mgf_conversion\250119\Fu\AChernev_220119_GKokic_sample1_BS3_pSEC_12_NCE30.raw"; SpectrumID: "23821"; scans: "31124"	1	1	1	3.88e-003	Distinct
*	1.608	DLMTKSDIKGQHTETLLAGSLAK(9)-SDIKGQHTETLLAGSLAK(4):0	1.pFind	3,M(Oxidation[M]);	3.88e-003	4478357654	3984840	888808637	sp|Q13889|TF2H3_HUMAN(125)-sp|Q13889|TF2H3_HUMAN(125)
609	File: "E:\user\Aleks\mgf_conversion\250119\Fu\AChernev_220119_GKokic_sample1_BS3_pSEC_12_NCE30.raw"; SpectrumID: "23895"; scans: "31204"	1	1	1	1.53e-005	Distinct
*	1.609	DLMTKSDIKGQHTETLLAGSLAK(5)-SDIKGQHTETLLAGSLAK(4):0	1.pFind	3,M(Oxidation[M]);	1.53e-005	4478357654	3990910	890161331	sp|Q13889|TF2H3_HUMAN(121)-sp|Q13889|TF2H3_HUMAN(125)
610	File: "E:\user\Aleks\mgf_conversion\250119\Fu\AChernev_220119_GKokic_sample1_BS3_pSEC_12_NCE30.raw"; SpectrumID: "24161"; scans: "31496"	1	1	1	3.44e-005	Distinct
*	1.61	TLQLTPGFPNPAVAEAYLKPVVDDSK(19)-GSFLWGKPDLDK(7):0	1.pFind	null	3.44e-005	4269224754	1017140	238136423	sp|P28715|ERCC5_HUMAN(941)-sp|P28715|ERCC5_HUMAN(955)
611	File: "E:\user\Aleks\mgf_conversion\250119\Fu\AChernev_220119_GKokic_sample1_BS3_pSEC_12_NCE30.raw"; SpectrumID: "24167"; scans: "31502"	1	1	1	3.22e-012	Distinct
*	1.611	ILAVDISIWLNQALKGVR(15)-KDLASSDSR(1):0	1.pFind	null	3.22e-012	3123729064	-0.001570	-0.502443	sp|P28715|ERCC5_HUMAN(43)-sp|P28715|ERCC5_HUMAN(98)
612	File: "E:\user\Aleks\mgf_conversion\250119\Fu\AChernev_220119_GKokic_sample1_BS3_pSEC_12_NCE30.raw"; SpectrumID: "24226"; scans: "31566"	1	1	1	9.09e-005	Distinct
*	1.612	TLQLTPGFPNPAVAEAYLKPVVDDSK(19)-GSFLWGKPDLDK(7):0	1.pFind	null	9.09e-005	4269224754	1000410	234220454	sp|P28715|ERCC5_HUMAN(941)-sp|P28715|ERCC5_HUMAN(955)
613	File: "E:\user\Aleks\mgf_conversion\250119\Fu\AChernev_220119_GKokic_sample1_BS3_pSEC_12_NCE30.raw"; SpectrumID: "24228"; scans: "31569"	1	1	1	2.66e-005	Distinct
*	1.613	TLQLTPGFPNPAVAEAYLKPVVDDSK(19)-GSFLWGKPDLDK(7):0	1.pFind	null	2.66e-005	4269224754	0.003940	0.922666	sp|P28715|ERCC5_HUMAN(941)-sp|P28715|ERCC5_HUMAN(955)
614	File: "E:\user\Aleks\mgf_conversion\250119\Fu\AChernev_220119_GKokic_sample1_BS3_pSEC_12_NCE30.raw"; SpectrumID: "24244"; scans: "31586"	1	1	1	2.53e-009	Distinct
*	1.614	ILAVDISIWLNQALKGVR(15)-KDLASSDSR(1):0	1.pFind	null	2.53e-009	3123729064	-0.003290	-1052890	sp|P28715|ERCC5_HUMAN(43)-sp|P28715|ERCC5_HUMAN(98)
615	File: "E:\user\Aleks\mgf_conversion\250119\Fu\AChernev_220119_GKokic_sample1_BS3_pSEC_12_NCE30.raw"; SpectrumID: "24314"; scans: "31662"	1	1	1	8.03e-003	Distinct
*	1.615	TLQLTPGFPNPAVAEAYLKPVVDDSK(19)-GSFLWGKPDLDK(7):0	1.pFind	null	8.03e-003	4269224754	0.011610	2718814	sp|P28715|ERCC5_HUMAN(941)-sp|P28715|ERCC5_HUMAN(955)
616	File: "E:\user\Aleks\mgf_conversion\250119\Fu\AChernev_220119_GKokic_sample1_BS3_pSEC_12_NCE30.raw"; SpectrumID: "24715"; scans: "32102"	1	1	1	1.37e-012	Distinct
*	1.616	LLNFYEKQEGEKLPFLGLALSSR(7)-EDQLGLSLLSLEQLESEETLKR(21):0	1.pFind	null	1.37e-012	5318817574	0.000390	0.073311	sp|P18074|ERCC2_HUMAN(99)-sp|P18074|ERCC2_HUMAN(754)
617	File: "E:\user\Aleks\mgf_conversion\250119\Fu\AChernev_220119_GKokic_sample1_BS3_pSEC_12_NCE30.raw"; SpectrumID: "24735"; scans: "32124"	1	1	1	1.25e-004	Distinct
*	1.617	LLNFYEKQEGEKLPFLGLALSSR(7)-EDQLGLSLLSLEQLESEETLKR(21):0	1.pFind	null	1.25e-004	5318817574	4002440	751797491	sp|P18074|ERCC2_HUMAN(99)-sp|P18074|ERCC2_HUMAN(754)
618	File: "E:\user\Aleks\mgf_conversion\250119\Fu\AChernev_220119_GKokic_sample1_BS3_pSEC_12_NCE30.raw"; SpectrumID: "24790"; scans: "32185"	1	1	1	3.44e-010	Distinct
*	1.618	LLNFYEKQEGEKLPFLGLALSSR(7)-EDQLGLSLLSLEQLESEETLKR(21):0	1.pFind	null	3.44e-010	5318817574	-0.003860	-0.725588	sp|P18074|ERCC2_HUMAN(99)-sp|P18074|ERCC2_HUMAN(754)
619	File: "E:\user\Aleks\mgf_conversion\250119\Fu\AChernev_220119_GKokic_sample1_BS3_pSEC_12_NCE30.raw"; SpectrumID: "25085"; scans: "32510"	1	1	1	3.41e-003	Distinct
*	1.619	DNSERDDVDGEPQEAEKDAEDSLHEWQDINLEELETLESNLLAQQNSLK(17)-AQKQQQER(3):0	1.pFind	null	3.41e-003	6790151234	2000480	294484496	sp|P28715|ERCC5_HUMAN(722)-sp|P28715|ERCC5_HUMAN(757)
620	File: "E:\user\Aleks\mgf_conversion\250119\Fu\AChernev_220119_GKokic_sample1_BS3_pSEC_12_NCE30.raw"; SpectrumID: "25216"; scans: "32651"	1	1	1	1.33e-004	Distinct
*	1.62	EVLIIFSSLTTCDPSNIYDLIKTLK(22)-AAKIR(3):0	1.pFind	12,C(Carbamidomethyl[C]);	1.33e-004	3577967974	-0.001480	-0.413526	sp|Q13888|TF2H2_HUMAN(190)-sp|Q13888|TF2H2_HUMAN(196)
621	File: "E:\user\Aleks\mgf_conversion\250119\Fu\AChernev_220119_GKokic_sample1_BS3_pSEC_12_NCE30.raw"; SpectrumID: "25460"; scans: "32913"	1	1	1	1.23e-005	Distinct
*	1.621	EDQLGLSLLSLEQLESEETLKR(21)-EVPLPAGIYNLDDLKALGR(15):0	1.pFind	null	1.23e-005	4720506074	3019500	639110806	sp|P18074|ERCC2_HUMAN(754)-sp|P18074|ERCC2_HUMAN(184)
622	File: "E:\user\Aleks\mgf_conversion\250119\Fu\AChernev_220119_GKokic_sample1_BS3_pSEC_12_NCE30.raw"; SpectrumID: "25650"; scans: "33120"	1	1	1	4.46e-008	Distinct
*	1.622	EDQLGLSLLSLEQLESEETLKR(21)-TVPEIEKVIEELR(7):0	1.pFind	null	4.46e-008	4221251774	0.993520	235249960	sp|P18074|ERCC2_HUMAN(754)-sp|P18074|ERCC2_HUMAN(85)
623	File: "E:\user\Aleks\mgf_conversion\250119\Fu\AChernev_220119_GKokic_sample1_BS3_pSEC_12_NCE30.raw"; SpectrumID: "2686"; scans: "8365"	1	1	1	1.85e-005	Distinct
*	1.623	KTCTMCGHELTYEK(1)-ELGVLVFENSAKR(12):0	1.pFind	3,C(Carbamidomethyl[C]);6,C(Carbamidomethyl[C]);	1.85e-005	3355624954	-0.014410	-4293012	sp|P23025|XPA_HUMAN(262)-sp|Q92759|TF2H4_HUMAN(438)
624	File: "E:\user\Aleks\mgf_conversion\250119\Fu\AChernev_220119_GKokic_sample1_BS3_pSEC_12_NCE30.raw"; SpectrumID: "27197"; scans: "34778"	1	1	1	9.79e-014	Distinct
*	1.624	ILAVDISIWLNQALKGVR(15)-IRPIFVFDGDAPLLKK(15):0	1.pFind	null	9.79e-014	3974312324	3010590	756747142	sp|P28715|ERCC5_HUMAN(43)-sp|P28715|ERCC5_HUMAN(87)
625	File: "E:\user\Aleks\mgf_conversion\250119\Fu\AChernev_220119_GKokic_sample1_BS3_pSEC_12_NCE30.raw"; SpectrumID: "27218"; scans: "34800"	1	1	1	9.20e-008	Distinct
*	1.625	ILAVDISIWLNQALKGVR(15)-IRPIFVFDGDAPLLKK(15):0	1.pFind	null	9.20e-008	3974312324	1012330	254588907	sp|P28715|ERCC5_HUMAN(43)-sp|P28715|ERCC5_HUMAN(87)
626	File: "E:\user\Aleks\mgf_conversion\250119\Fu\AChernev_220119_GKokic_sample1_BS3_pSEC_12_NCE30.raw"; SpectrumID: "27371"; scans: "34965"	1	1	1	1.50e-006	Distinct
*	1.626	QVSPEALEGKILAVDISIWLNQALKGVR(25)-KDLASSDSR(1):0	1.pFind	null	1.50e-006	4162263614	0.010200	2449991	sp|P28715|ERCC5_HUMAN(43)-sp|P28715|ERCC5_HUMAN(98)
627	File: "E:\user\Aleks\mgf_conversion\250119\Fu\AChernev_220119_GKokic_sample1_BS3_pSEC_12_NCE30.raw"; SpectrumID: "27460"; scans: "35060"	1	1	1	3.39e-007	Distinct
*	1.627	TQEWGLMILDEVHTIPAKMFR(18)-EDDKIVDLNFLIGPK(4):0	1.pFind	null	3.39e-007	4367258394	2015220	461119102	sp|P19447|ERCC3_HUMAN(452)-sp|P19447|ERCC3_HUMAN(479)
628	File: "E:\user\Aleks\mgf_conversion\250119\Fu\AChernev_220119_GKokic_sample1_BS3_pSEC_12_NCE30.raw"; SpectrumID: "2784"; scans: "8472"	1	1	1	8.91e-006	Distinct
*	1.628	KQEAQNEQTSEPSNMDGNSGDADCFQPAVKR(30)-RAKLQESIEYEDLGK(3):0	1.pFind	15,M(Oxidation[M]);24,C(Carbamidomethyl[C]);	8.91e-006	5369468704	1967480	366216976	sp|P32780|TF2H1_HUMAN(353)-sp|P32780|TF2H1_HUMAN(356)
629	File: "E:\user\Aleks\mgf_conversion\250119\Fu\AChernev_220119_GKokic_sample1_BS3_pSEC_12_NCE30.raw"; SpectrumID: "2825"; scans: "8516"	1	1	1	1.10e-002	Distinct
*	1.629	AVDMTCHGEPSLYNSLSIAMQTLKHMPGHTSR(24)-RAEKLTELSGNPR(4):0	1.pFind	4,M(Oxidation[M]);6,C(Carbamidomethyl[C]);	1.10e-002	5192526254	0.971350	186995685	sp|Q13888|TF2H2_HUMAN(160)-sp|Q13888|TF2H2_HUMAN(119)
630	File: "E:\user\Aleks\mgf_conversion\250119\Fu\AChernev_220119_GKokic_sample1_BS3_pSEC_12_NCE30.raw"; SpectrumID: "28333"; scans: "36001"	1	1	1	2.32e-012	Distinct
*	1.63	EEQQQLLQKVLAATDLDAEEEVVAGEFGSR(9)-IIVFADNVFALKEYAIR(12):0	1.pFind	null	2.32e-012	5420802964	2020150	372458181	sp|P19447|ERCC3_HUMAN(718)-sp|P19447|ERCC3_HUMAN(572)
631	File: "E:\user\Aleks\mgf_conversion\250119\Fu\AChernev_220119_GKokic_sample1_BS3_pSEC_12_NCE30.raw"; SpectrumID: "28349"; scans: "36018"	1	1	1	1.84e-016	Distinct
*	1.631	EEQQQLLQKVLAATDLDAEEEVVAGEFGSR(9)-IIVFADNVFALKEYAIR(12):0	1.pFind	null	1.84e-016	5420802964	1992650	367389826	sp|P19447|ERCC3_HUMAN(718)-sp|P19447|ERCC3_HUMAN(572)
632	File: "E:\user\Aleks\mgf_conversion\250119\Fu\AChernev_220119_GKokic_sample1_BS3_pSEC_12_NCE30.raw"; SpectrumID: "28415"; scans: "36090"	1	1	1	2.62e-010	Distinct
*	1.632	EEQQQLLQKVLAATDLDAEEEVVAGEFGSR(9)-IIVFADNVFALKEYAIR(12):0	1.pFind	null	2.62e-010	5420802964	2004900	369647554	sp|P19447|ERCC3_HUMAN(718)-sp|P19447|ERCC3_HUMAN(572)
633	File: "E:\user\Aleks\mgf_conversion\250119\Fu\AChernev_220119_GKokic_sample1_BS3_pSEC_12_NCE30.raw"; SpectrumID: "28440"; scans: "36117"	1	1	1	6.08e-009	Distinct
*	1.633	EEQQQLLQKVLAATDLDAEEEVVAGEFGSR(9)-IIVFADNVFALKEYAIR(12):0	1.pFind	null	6.08e-009	5420802964	3017050	556155955	sp|P19447|ERCC3_HUMAN(718)-sp|P19447|ERCC3_HUMAN(572)
634	File: "E:\user\Aleks\mgf_conversion\250119\Fu\AChernev_220119_GKokic_sample1_BS3_pSEC_12_NCE30.raw"; SpectrumID: "28441"; scans: "36118"	1	1	1	1.37e-007	Distinct
*	1.634	EEQQQLLQKVLAATDLDAEEEVVAGEFGSR(9)-IIVFADNVFALKEYAIR(12):0	1.pFind	null	1.37e-007	5420802964	3005850	554092517	sp|P19447|ERCC3_HUMAN(718)-sp|P19447|ERCC3_HUMAN(572)
635	File: "E:\user\Aleks\mgf_conversion\250119\Fu\AChernev_220119_GKokic_sample1_BS3_pSEC_12_NCE30.raw"; SpectrumID: "28506"; scans: "36189"	1	1	1	3.17e-008	Distinct
*	1.635	EEQQQLLQKVLAATDLDAEEEVVAGEFGSR(9)-IIVFADNVFALKEYAIR(12):0	1.pFind	null	3.17e-008	5420802964	3012170	555256886	sp|P19447|ERCC3_HUMAN(718)-sp|P19447|ERCC3_HUMAN(572)
636	File: "E:\user\Aleks\mgf_conversion\250119\Fu\AChernev_220119_GKokic_sample1_BS3_pSEC_12_NCE30.raw"; SpectrumID: "28509"; scans: "36192"	1	1	1	1.83e-011	Distinct
*	1.636	EEQQQLLQKVLAATDLDAEEEVVAGEFGSR(9)-IIVFADNVFALKEYAIR(12):0	1.pFind	null	1.83e-011	5420802964	2030500	374365712	sp|P19447|ERCC3_HUMAN(718)-sp|P19447|ERCC3_HUMAN(572)
637	File: "E:\user\Aleks\mgf_conversion\250119\Fu\AChernev_220119_GKokic_sample1_BS3_pSEC_12_NCE30.raw"; SpectrumID: "28558"; scans: "36263"	1	1	1	2.34e-005	Distinct
*	1.637	EEQQQLLQKVLAATDLDAEEEVVAGEFGSR(9)-IIVFADNVFALKEYAIR(12):0	1.pFind	null	2.34e-005	5420802964	2030250	374319636	sp|P19447|ERCC3_HUMAN(718)-sp|P19447|ERCC3_HUMAN(572)
638	File: "E:\user\Aleks\mgf_conversion\250119\Fu\AChernev_220119_GKokic_sample1_BS3_pSEC_12_NCE30.raw"; SpectrumID: "28560"; scans: "36267"	1	1	1	2.22e-008	Distinct
*	1.638	EEQQQLLQKVLAATDLDAEEEVVAGEFGSR(9)-IIVFADNVFALKEYAIR(12):0	1.pFind	null	2.22e-008	5420802964	1017050	187549768	sp|P19447|ERCC3_HUMAN(718)-sp|P19447|ERCC3_HUMAN(572)
639	File: "E:\user\Aleks\mgf_conversion\250119\Fu\AChernev_220119_GKokic_sample1_BS3_pSEC_12_NCE30.raw"; SpectrumID: "28562"; scans: "36270"	1	1	1	7.51e-009	Distinct
*	1.639	EEQQQLLQKVLAATDLDAEEEVVAGEFGSR(9)-IIVFADNVFALKEYAIR(12):0	1.pFind	null	7.51e-009	5420802964	1004500	185235906	sp|P19447|ERCC3_HUMAN(718)-sp|P19447|ERCC3_HUMAN(572)
640	File: "E:\user\Aleks\mgf_conversion\250119\Fu\AChernev_220119_GKokic_sample1_BS3_pSEC_12_NCE30.raw"; SpectrumID: "28595"; scans: "36315"	1	1	1	4.65e-010	Distinct
*	1.64	EEQQQLLQKVLAATDLDAEEEVVAGEFGSR(9)-IIVFADNVFALKEYAIR(12):0	1.pFind	null	4.65e-010	5420802964	3003370	553635611	sp|P19447|ERCC3_HUMAN(718)-sp|P19447|ERCC3_HUMAN(572)
641	File: "E:\user\Aleks\mgf_conversion\250119\Fu\AChernev_220119_GKokic_sample1_BS3_pSEC_12_NCE30.raw"; SpectrumID: "28602"; scans: "36325"	1	1	1	6.54e-009	Distinct
*	1.641	EEQQQLLQKVLAATDLDAEEEVVAGEFGSR(9)-IIVFADNVFALKEYAIR(12):0	1.pFind	null	6.54e-009	5420802964	3016850	556119108	sp|P19447|ERCC3_HUMAN(718)-sp|P19447|ERCC3_HUMAN(572)
642	File: "E:\user\Aleks\mgf_conversion\250119\Fu\AChernev_220119_GKokic_sample1_BS3_pSEC_12_NCE30.raw"; SpectrumID: "28609"; scans: "36336"	1	1	1	1.90e-010	Distinct
*	1.642	EEQQQLLQKVLAATDLDAEEEVVAGEFGSR(9)-IIVFADNVFALKEYAIR(12):0	1.pFind	null	1.90e-010	5420802964	2011210	370810510	sp|P19447|ERCC3_HUMAN(718)-sp|P19447|ERCC3_HUMAN(572)
643	File: "E:\user\Aleks\mgf_conversion\250119\Fu\AChernev_220119_GKokic_sample1_BS3_pSEC_12_NCE30.raw"; SpectrumID: "28619"; scans: "36348"	1	1	1	3.39e-008	Distinct
*	1.643	EEQQQLLQKVLAATDLDAEEEVVAGEFGSR(9)-IIVFADNVFALKEYAIR(12):0	1.pFind	null	3.39e-008	5420802964	0.985330	181701484	sp|P19447|ERCC3_HUMAN(718)-sp|P19447|ERCC3_HUMAN(572)
644	File: "E:\user\Aleks\mgf_conversion\250119\Fu\AChernev_220119_GKokic_sample1_BS3_pSEC_12_NCE30.raw"; SpectrumID: "28649"; scans: "36394"	1	1	1	2.64e-006	Distinct
*	1.644	EEQQQLLQKVLAATDLDAEEEVVAGEFGSR(9)-IIVFADNVFALKEYAIR(12):0	1.pFind	null	2.64e-006	5420802964	1999400	368633881	sp|P19447|ERCC3_HUMAN(718)-sp|P19447|ERCC3_HUMAN(572)
645	File: "E:\user\Aleks\mgf_conversion\250119\Fu\AChernev_220119_GKokic_sample1_BS3_pSEC_12_NCE30.raw"; SpectrumID: "28672"; scans: "36431"	1	1	1	2.80e-010	Distinct
*	1.645	EEQQQLLQKVLAATDLDAEEEVVAGEFGSR(9)-IIVFADNVFALKEYAIR(12):0	1.pFind	null	2.80e-010	5420802964	0.993610	183228091	sp|P19447|ERCC3_HUMAN(718)-sp|P19447|ERCC3_HUMAN(572)
646	File: "E:\user\Aleks\mgf_conversion\250119\Fu\AChernev_220119_GKokic_sample1_BS3_pSEC_12_NCE30.raw"; SpectrumID: "28704"; scans: "36490"	1	1	1	1.19e-008	Distinct
*	1.646	EEQQQLLQKVLAATDLDAEEEVVAGEFGSR(9)-IIVFADNVFALKEYAIR(12):0	1.pFind	null	1.19e-008	5420802964	3004850	553908281	sp|P19447|ERCC3_HUMAN(718)-sp|P19447|ERCC3_HUMAN(572)
647	File: "E:\user\Aleks\mgf_conversion\250119\Fu\AChernev_220119_GKokic_sample1_BS3_pSEC_12_NCE30.raw"; SpectrumID: "28706"; scans: "36492"	1	1	1	2.04e-004	Distinct
*	1.647	EEQQQLLQKVLAATDLDAEEEVVAGEFGSR(9)-IIVFADNVFALKEYAIR(12):0	1.pFind	null	2.04e-004	5420802964	3986700	734767638	sp|P19447|ERCC3_HUMAN(718)-sp|P19447|ERCC3_HUMAN(572)
648	File: "E:\user\Aleks\mgf_conversion\250119\Fu\AChernev_220119_GKokic_sample1_BS3_pSEC_12_NCE30.raw"; SpectrumID: "2871"; scans: "8565"	1	1	1	2.26e-007	Distinct
*	1.648	KTCTMCGHELTYEK(1)-ELGVLVFENSAKR(12):0	1.pFind	3,C(Carbamidomethyl[C]);6,C(Carbamidomethyl[C]);	2.26e-007	3355624954	-0.008590	-2559119	sp|P23025|XPA_HUMAN(262)-sp|Q92759|TF2H4_HUMAN(438)
649	File: "E:\user\Aleks\mgf_conversion\250119\Fu\AChernev_220119_GKokic_sample1_BS3_pSEC_12_NCE30.raw"; SpectrumID: "28727"; scans: "36525"	1	1	1	9.34e-004	Distinct
*	1.649	EEQQQLLQKVLAATDLDAEEEVVAGEFGSR(9)-IIVFADNVFALKEYAIR(12):0	1.pFind	null	9.34e-004	5420802964	4007770	738648070	sp|P19447|ERCC3_HUMAN(718)-sp|P19447|ERCC3_HUMAN(572)
650	File: "E:\user\Aleks\mgf_conversion\250119\Fu\AChernev_220119_GKokic_sample1_BS3_pSEC_12_NCE30.raw"; SpectrumID: "28741"; scans: "36561"	1	1	1	1.11e-006	Distinct
*	1.65	EEQQQLLQKVLAATDLDAEEEVVAGEFGSR(9)-IIVFADNVFALKEYAIR(12):0	1.pFind	null	1.11e-006	5420802964	2001410	369004333	sp|P19447|ERCC3_HUMAN(718)-sp|P19447|ERCC3_HUMAN(572)
651	File: "E:\user\Aleks\mgf_conversion\250119\Fu\AChernev_220119_GKokic_sample1_BS3_pSEC_12_NCE30.raw"; SpectrumID: "28749"; scans: "36572"	1	1	1	9.43e-007	Distinct
*	1.651	EEQQQLLQKVLAATDLDAEEEVVAGEFGSR(9)-IIVFADNVFALKEYAIR(12):0	1.pFind	null	9.43e-007	5420802964	3008900	554654436	sp|P19447|ERCC3_HUMAN(718)-sp|P19447|ERCC3_HUMAN(572)
652	File: "E:\user\Aleks\mgf_conversion\250119\Fu\AChernev_220119_GKokic_sample1_BS3_pSEC_12_NCE30.raw"; SpectrumID: "28756"; scans: "36595"	1	1	1	3.65e-007	Distinct
*	1.652	EEQQQLLQKVLAATDLDAEEEVVAGEFGSR(9)-IIVFADNVFALKEYAIR(12):0	1.pFind	null	3.65e-007	5420802964	2019010	372248075	sp|P19447|ERCC3_HUMAN(718)-sp|P19447|ERCC3_HUMAN(572)
653	File: "E:\user\Aleks\mgf_conversion\250119\Fu\AChernev_220119_GKokic_sample1_BS3_pSEC_12_NCE30.raw"; SpectrumID: "28758"; scans: "36598"	1	1	1	1.85e-011	Distinct
*	1.653	EEQQQLLQKVLAATDLDAEEEVVAGEFGSR(9)-IIVFADNVFALKEYAIR(12):0	1.pFind	null	1.85e-011	5420802964	4003850	737926131	sp|P19447|ERCC3_HUMAN(718)-sp|P19447|ERCC3_HUMAN(572)
654	File: "E:\user\Aleks\mgf_conversion\250119\Fu\AChernev_220119_GKokic_sample1_BS3_pSEC_12_NCE30.raw"; SpectrumID: "28770"; scans: "36630"	1	1	1	3.35e-003	Distinct
*	1.654	EEQQQLLQKVLAATDLDAEEEVVAGEFGSR(9)-IIVFADNVFALKEYAIR(12):0	1.pFind	null	3.35e-003	5420802964	3017530	556244387	sp|P19447|ERCC3_HUMAN(718)-sp|P19447|ERCC3_HUMAN(572)
655	File: "E:\user\Aleks\mgf_conversion\250119\Fu\AChernev_220119_GKokic_sample1_BS3_pSEC_12_NCE30.raw"; SpectrumID: "28782"; scans: "36662"	1	1	1	7.61e-008	Distinct
*	1.655	EEQQQLLQKVLAATDLDAEEEVVAGEFGSR(9)-IIVFADNVFALKEYAIR(12):0	1.pFind	null	7.61e-008	5420802964	3026330	557865654	sp|P19447|ERCC3_HUMAN(718)-sp|P19447|ERCC3_HUMAN(572)
656	File: "E:\user\Aleks\mgf_conversion\250119\Fu\AChernev_220119_GKokic_sample1_BS3_pSEC_12_NCE30.raw"; SpectrumID: "28785"; scans: "36668"	1	1	1	2.53e-003	Distinct
*	1.656	EEQQQLLQKVLAATDLDAEEEVVAGEFGSR(9)-IIVFADNVFALKEYAIR(12):0	1.pFind	null	2.53e-003	5420802964	3011950	555216354	sp|P19447|ERCC3_HUMAN(718)-sp|P19447|ERCC3_HUMAN(572)
657	File: "E:\user\Aleks\mgf_conversion\250119\Fu\AChernev_220119_GKokic_sample1_BS3_pSEC_12_NCE30.raw"; SpectrumID: "28794"; scans: "36689"	1	1	1	6.01e-005	Distinct
*	1.657	EEQQQLLQKVLAATDLDAEEEVVAGEFGSR(9)-IIVFADNVFALKEYAIR(12):0	1.pFind	null	6.01e-005	5420802964	2015850	371665678	sp|P19447|ERCC3_HUMAN(718)-sp|P19447|ERCC3_HUMAN(572)
658	File: "E:\user\Aleks\mgf_conversion\250119\Fu\AChernev_220119_GKokic_sample1_BS3_pSEC_12_NCE30.raw"; SpectrumID: "28808"; scans: "36729"	1	1	1	2.18e-003	Distinct
*	1.658	EEQQQLLQKVLAATDLDAEEEVVAGEFGSR(9)-IIVFADNVFALKEYAIR(12):0	1.pFind	null	2.18e-003	5420802964	4019970	740894913	sp|P19447|ERCC3_HUMAN(718)-sp|P19447|ERCC3_HUMAN(572)
659	File: "E:\user\Aleks\mgf_conversion\250119\Fu\AChernev_220119_GKokic_sample1_BS3_pSEC_12_NCE30.raw"; SpectrumID: "2921"; scans: "8618"	1	1	1	5.95e-004	Distinct
*	1.659	KTCTMCGHELTYEK(1)-ELGVLVFENSAKR(12):0	1.pFind	3,C(Carbamidomethyl[C]);6,C(Carbamidomethyl[C]);	5.95e-004	3355624954	1988750	592132906	sp|P23025|XPA_HUMAN(262)-sp|Q92759|TF2H4_HUMAN(438)
660	File: "E:\user\Aleks\mgf_conversion\250119\Fu\AChernev_220119_GKokic_sample1_BS3_pSEC_12_NCE30.raw"; SpectrumID: "305"; scans: "5091"	1	1	1	1.05e-003	Distinct
*	1.66	KRHYEDEEDDEEDAPGNDPQEAVPSAAGK(1)-LCTVSYGKVK(8):0	1.pFind	31,C(Carbamidomethyl[C]);	1.05e-003	4489050184	1014430	225877034	sp|P19447|ERCC3_HUMAN(19)-sp|P19447|ERCC3_HUMAN(168)
661	File: "E:\user\Aleks\mgf_conversion\250119\Fu\AChernev_220119_GKokic_sample1_BS3_pSEC_12_NCE30.raw"; SpectrumID: "3107"; scans: "8818"	1	1	1	4.48e-007	Distinct
*	1.661	KTCTMCGHELTYEK(1)-ELGVLVFENSAKR(12):0	1.pFind	3,C(Carbamidomethyl[C]);6,C(Carbamidomethyl[C]);	4.48e-007	3355624954	-0.008060	-2401222	sp|P23025|XPA_HUMAN(262)-sp|Q92759|TF2H4_HUMAN(438)
662	File: "E:\user\Aleks\mgf_conversion\250119\Fu\AChernev_220119_GKokic_sample1_BS3_pSEC_12_NCE30.raw"; SpectrumID: "3114"; scans: "8825"	1	1	1	6.29e-008	Distinct
*	1.662	KTCTMCGHELTYEK(1)-ELGVLVFENSAKR(12):0	1.pFind	3,C(Carbamidomethyl[C]);6,C(Carbamidomethyl[C]);	6.29e-008	3355624954	0.985310	293455103	sp|P23025|XPA_HUMAN(262)-sp|Q92759|TF2H4_HUMAN(438)
663	File: "E:\user\Aleks\mgf_conversion\250119\Fu\AChernev_220119_GKokic_sample1_BS3_pSEC_12_NCE30.raw"; SpectrumID: "3127"; scans: "8840"	1	1	1	5.53e-004	Distinct
*	1.663	NYLNQHIEHVQKEMNQQHSGHIR(12)-QYEDEGGFLKEVESR(10):0	1.pFind	null	5.53e-004	4762258144	2004740	420698079	sp|P28715|ERCC5_HUMAN(255)-sp|P28715|ERCC5_HUMAN(277)
664	File: "E:\user\Aleks\mgf_conversion\250119\Fu\AChernev_220119_GKokic_sample1_BS3_pSEC_12_NCE30.raw"; SpectrumID: "3182"; scans: "8898"	1	1	1	2.71e-003	Distinct
*	1.664	KTCTMCGHELTYEK(1)-ELGVLVFENSAKR(12):0	1.pFind	3,C(Carbamidomethyl[C]);6,C(Carbamidomethyl[C]);	2.71e-003	3355624954	-0.011500	-3426065	sp|P23025|XPA_HUMAN(262)-sp|Q92759|TF2H4_HUMAN(438)
665	File: "E:\user\Aleks\mgf_conversion\250119\Fu\AChernev_220119_GKokic_sample1_BS3_pSEC_12_NCE30.raw"; SpectrumID: "3313"; scans: "9038"	1	1	1	3.67e-005	Distinct
*	1.665	ETIVHQHEYGPEENLEDDMYRKTCTMCGHELTYEK(22)-ELGVLVFENSAKR(12):0	1.pFind	24,C(Carbamidomethyl[C]);27,C(Carbamidomethyl[C]);	3.67e-005	5940737804	0.003700	0.622712	sp|P23025|XPA_HUMAN(262)-sp|Q92759|TF2H4_HUMAN(438)
666	File: "E:\user\Aleks\mgf_conversion\250119\Fu\AChernev_220119_GKokic_sample1_BS3_pSEC_12_NCE30.raw"; SpectrumID: "3371"; scans: "9102"	1	1	1	1.82e-003	Distinct
*	1.666	ETIVHQHEYGPEENLEDDMYRKTCTMCGHELTYEK(22)-ELGVLVFENSAKR(12):0	1.pFind	24,C(Carbamidomethyl[C]);27,C(Carbamidomethyl[C]);	1.82e-003	5940737804	0.992860	167071140	sp|P23025|XPA_HUMAN(262)-sp|Q92759|TF2H4_HUMAN(438)
667	File: "E:\user\Aleks\mgf_conversion\250119\Fu\AChernev_220119_GKokic_sample1_BS3_pSEC_12_NCE30.raw"; SpectrumID: "3757"; scans: "9518"	1	1	1	5.81e-005	Distinct
*	1.667	SNAMAAADGALPEAAALEQPAELPASVR(1)-KTCTMCGHELTYEK(1):0	1.pFind	31,C(Carbamidomethyl[C]);34,C(Carbamidomethyl[C]);	5.81e-005	4615170134	1000430	216675648	sp|P23025|XPA_HUMAN(1)-sp|P23025|XPA_HUMAN(262)
668	File: "E:\user\Aleks\mgf_conversion\250119\Fu\AChernev_220119_GKokic_sample1_BS3_pSEC_12_NCE30.raw"; SpectrumID: "3828"; scans: "9595"	1	1	1	1.19e-007	Distinct
*	1.668	HYEDEEDDEEDAPGNDPQEAVPSAAGKQVDESGTK(27)-GITNTLEESSSLKR(13):0	1.pFind	null	1.19e-007	5429430084	1991030	366508283	sp|P19447|ERCC3_HUMAN(47)-sp|P28715|ERCC5_HUMAN(1074)
669	File: "E:\user\Aleks\mgf_conversion\250119\Fu\AChernev_220119_GKokic_sample1_BS3_pSEC_12_NCE30.raw"; SpectrumID: "3845"; scans: "9613"	1	1	1	1.66e-017	Distinct
*	1.669	KQEAQNEQTSEPSNMDGNSGDADCFQPAVKR(30)-AKLQESIEYEDLGK(2):0	1.pFind	15,M(Oxidation[M]);24,C(Carbamidomethyl[C]);	1.66e-017	5213367594	2008020	384944902	sp|P32780|TF2H1_HUMAN(353)-sp|P32780|TF2H1_HUMAN(356)
670	File: "E:\user\Aleks\mgf_conversion\250119\Fu\AChernev_220119_GKokic_sample1_BS3_pSEC_12_NCE30.raw"; SpectrumID: "388"; scans: "5246"	1	1	1	8.80e-004	Distinct
*	1.67	KRHYEDEEDDEEDAPGNDPQEAVPSAAGK(1)-AWSDDTSQLGPDKHAR(13):0	1.pFind	null	8.80e-004	5118262164	4012560	783201081	sp|P19447|ERCC3_HUMAN(19)-sp|Q92759|TF2H4_HUMAN(140)
[truncated: 3,968 more rows]
