# Supplementary material for: Structural basis of TFIIH activation for nucleotide excision repair
Source: Nat Commun. 2019 Jun 28;10:2885. doi: 10.1038/s41467-019-10745-5 (PMC6599211; doi:10.1038/s41467-019-10745-5)
Supplement: Supplementary file 6 — Source Data [file 41467_2019_10745_MOESM6_ESM.xlsx]

## Sheet: Figure 1a
Figure 1a		% of unwound product after 100 s
	Protein	replicate1	replicate2
	core TFIIH	22.76	24.8
	core TFIIH + XPA	52.38	52.01
	core TFIIH + XPG	87.19	87.6
	core TFIIH + XPF-ERCC1	18.78	19.14
	core TFIIH + RPA	9.28	11.10

## Sheet: Figure 1b
Figure 1b		% of triplex disrupted after 4000 s
	Protein	replicate1	replicate2
	core TFIIH	7.48	7.67
	core TFIIH + XPA	81.49	82.64
	core TFIIH + XPG	24.21	23.84
	core TFIIH + XPF-ERCC1	42.36	41.52
	core TFIIH + RPA	34.45	34.57

## Sheet: Figure 4d
Figure 4d		% of unwound product after 300 s
	Protein	replicate1	replicate2
	core TFIIH	54.23	63.94
	core TFIIH (XPD K48R)	5.86	6.15
	core TFIIH + kinase module	12.92	13.28
	core TFIIH + kinase module (CDK7 T170A)	13.8	13.78
	core TFIIH + kinase module (CDK7 D137R)	15.15	14.74

## Sheet: Figure 4e
Figure 4e		% of unwound product after 300 s
	Protein	replicate1	replicate2
	core TFIIH + kinase module	12.92	13.28
	core TFIIH + kinase module + XPA (0.375 μM)	21.75	21.51
	core TFIIH + kinase module + XPA (0.75 μM)	27.71	28.25
	core TFIIH + kinase module + XPA (1.5 μM)	34.62	36.41
	core TFIIH + kinase module + XPA (3 μM)	41.23	47.03
	core TFIIH + kinase module + XPG (0.375 μM)	29.31	35.15
	core TFIIH + kinase module + XPG (0.75 μM)	42.15	38.80
	core TFIIH + kinase module + XPG (1.5 μM)	54.03	45.92
	core TFIIH + kinase module + XPG (3 μM)	60.15	60.54

## Sheet: Supplementary Figure 1a
Supplemetary Figure 1a

## Sheet: Supplementary Figure 1c
Supplemetary Figure 1c		% of unwound product after 300 s
	Protein	replicate1	replicate2
	core TFIIH	44.50	45.05
	core TFIIH + triptolide	49.86	52.02
		% of disrupted triplex after 4000 s
	core TFIIH	47.12	47.17
	core TFIIH + triptolide	30.69	28.3

## Sheet: SupplementaryFigure1d
Supplemetary Figure 1d

## Sheet: Supplemetary Figure 1f
Supplemetary Figure 1f
3E8 primary antibody against phosphorylated C-terminal domain of RNA-polymerase II (kind gift of Dirk Eick). HRP-conjugated anti-rat secondary antibody (Sigma-Aldrich A9037)

## Sheet: Supplemetary Figure 2a
Supplemetary Figure 2a
